# Supplementary material for: A computational method for predicting nucleocapsid protein in retroviruses
Source: Sci Rep. 2022 Jan 11;12:524. doi: 10.1038/s41598-021-03182-2 (PMC8752852; doi:10.1038/s41598-021-03182-2)
Supplement: Supplementary file 2 — Supplementary Information S2. [file 41598_2021_3182_MOESM2_ESM.xlsx]

## Sheet: Sheet1
A	0.207	0.821	-1.009	1.387	0.063	-0.6
R	-1.229	0.378	0.516	-0.328	-0.052	2.728
N	-1.009	-0.939	-0.428	-0.397	-0.539	-0.605
D	-1.298	-0.444	-0.584	-0.175	-0.259	-1.762
C	0.997	0.021	-1.419	-2.08	-0.799	0.502
Q	-0.88	0.381	-0.044	-0.455	-0.04	0.405
E	-1.349	1.388	-0.361	0.213	0.424	-1.303
G	-0.205	-2.219	-1.656	1.229	-1.115	-1.146
H	-0.27	0.461	-0.024	-1.407	0.001	0.169
I	1.524	0.536	0.809	0.734	-0.196	0.427
L	1.2	1.128	0.703	1.904	0.536	-0.141
K	-1.387	0.572	0.285	0.333	-0.169	1.157
M	0.886	1.346	0.277	-0.913	0.007	-0.265
F	1.247	0.293	1.336	-0.026	0.012	-0.015
P	-0.407	-2.038	-0.564	-0.128	3.847	-1.008
S	-0.495	-0.847	-1.079	0.582	0.035	-0.068
T	-0.032	-0.45	-0.61	0.341	0.117	0.577
W	0.844	-0.075	2.069	-1.36	-0.81	-0.38
Y	0.329	-0.858	1.753	-0.479	-0.835	0.289
V	1.332	0.545	0.029	1.026	-0.229	1.038

## Sheet: Sheet2
Amino Acid	Amino Acid (Abreviation)	Factor 1	Factor 2	Factor 3	Factor 4	Factor 5	Factor 6
Ala	A	0.207	0.821	-1.009	1.387	0.063	-0.6
Arg	R	-1.229	0.378	0.516	-0.328	-0.052	2.728
Asn	N	-1.009	-0.939	-0.428	-0.397	-0.539	-0.605
Asp	D	-1.298	-0.444	-0.584	-0.175	-0.259	-1.762
Cys	C	0.997	0.021	-1.419	-2.08	-0.799	0.502
Gln	Q	-0.88	0.381	-0.044	-0.455	-0.04	0.405
Glu	E	-1.349	1.388	-0.361	0.213	0.424	-1.303
Gly	G	-0.205	-2.219	-1.656	1.229	-1.115	-1.146
His	H	-0.27	0.461	-0.024	-1.407	0.001	0.169
Ile	I	1.524	0.536	0.809	0.734	-0.196	0.427
Leu	L	1.2	1.128	0.703	1.904	0.536	-0.141
Lys	K	-1.387	0.572	0.285	0.333	-0.169	1.157
Met	M	0.886	1.346	0.277	-0.913	0.007	-0.265
Phe	F	1.247	0.293	1.336	-0.026	0.012	-0.015
Pro	P	-0.407	-2.038	-0.564	-0.128	3.847	-1.008
Ser	S	-0.495	-0.847	-1.079	0.582	0.035	-0.068
Thr	T	-0.032	-0.45	-0.61	0.341	0.117	0.577
Trp	W	0.844	-0.075	2.069	-1.36	-0.81	-0.38
Tyr	Y	0.329	-0.858	1.753	-0.479	-0.835	0.289
Val	V	1.332	0.545	0.029	1.026	-0.229	1.038
