# Supplementary material for: A computational method for predicting nucleocapsid protein in retroviruses
Source: Sci Rep. 2022 Jan 11;12:524. doi: 10.1038/s41598-021-03182-2 (PMC8752852; doi:10.1038/s41598-021-03182-2)
Supplement: Supplementary file 6 — Supplementary Information S6. [file 41598_2021_3182_MOESM6_ESM.xlsx]

## Sheet: 1
LOCUS	ACCESSION	LENGTH	ORGANISM	GENUS	TITEL	JOURNAL	NC NAME	NC INIT	NC TERM	SEQUENCE	Ip	In	WSVM&RF+SA Init	WSVM&RF+SA Term	WSVM&RF+SA Init bias	WSVM&RF+SA Term bias	DecProduct/alpha	AlignProduct	DecProduct/alpha-AlignProduct
GAG_JSRV	P31622	612	Jaagsiekte sheep retrovirus	Beta	Nucleotide sequence of the jaagsiekte retrovirus, an exogenous and endogenous type D and B retrovirus of sheep and goats	J. Virol. 66 (8), 4930-4939 (1992)	p14	477	579	mghthsrqlfvhmlsvmlkhrgitvsktklinflsfieevcpwfpregtvnletwkkvgeqirthytlhgpekvpvetlsfwtlirdcldfdndelkrlgnllkqeedplhtpdsvpsydpppppppslkmhpsdnddslsstdeaeldeeaakyhqedwgflaqekgaltskdelvecfknltialqnagiqlpsnnntfpsappfppaytptvmagldpppgfpppskhmsplqkalrqaqrlgevvsdfslafpvfennnqryyeslpfkqlkelkiacsqygptapftiamieslgtqalppndwkqtaraclsggdyllwkseffeqcariadvnrqqgiqtsyemligegpyqatdtqlnflpgayaqisnaarqawkklpssstktedlskv…	m	y	471	520	-6	-59	0.230124	1	-0.769876
GAG_MPMV	P07567	657	Mason-Pfizer monkey virus	Beta	Nucleotide sequence of Mason-Pfizer monkey virus: an immunosuppressive D-type retrovirus	Cell 45 (3), 375-385 (1986)	p14	527	621	mgqelsqheryveqlkqalktrgvkvkyadllkffdfvkdtcpwfpqegtidikrwrrvgdcfqdyyntfgpekvpvtafsywnlikelidkkevnpqvmaavaqteeilksnsqtdltktsqnpdldlisldsddegakssslqdkglsstkkpkrfpvlltaqtskdpedpnpsevdwdgledeaakyhnpdwppfltrpppynkatpsaptvmavvnpkeelkekiaqleeqikleelhqalisklqklktgnetvthpdtagglsrtphwpgqhipkgkccasrekeeqipkdifpvtetvdgqgqawrhhngfdfavikelktaasqygatapytlaivesvadnwltptdwntlvravlsggdhllwkseffencrdtakrnqqagngwdfdm…	a	y	471	520	-56	-101	0.230124	1	-0.769876
GAG_SRV1	P04022	658	Simian retrovirus 1	Beta	Nucleotide sequence of SRV-1, a type D simian acquired immune deficiency syndrome retrovirus	Science 231 (4745), 1567-1572 (1986)	p14	527	622	mgqelsqheryveqlkqalktrgvkvkyadllkffdfvkdtcpwfpqegtidikrwrrvgdcfqdyyntfgpekvpvtafsywnlikelidkkevnpqvmaavaqteeilktsshtelttkpsqnpdldlisldsddegakgsslkdknlsctkkpkrfpvlltaqtsadpedpnpsevdwdgledeaakyhnpdwppfltrpppynkatpsaptvmavvnpkeelkekiaqleeqikleelhqalisklqklktgnetvtspetaggfsrtphwpgqhipkgkccasrekeeqtpkdifpvtetvdgqgqawrhhngfdftvikelktaasqygatapytlaivesvadnwltptdwntlvravlsggdhllwkseffencretakrnqqagngwdfd…	a	y	471	520	-56	-102	0.230124	1	-0.769876
GAG_SRV2	P51516	654	Simian retrovirus 2	Beta	Sequence relationships of type D retroviruses which cause simian acquired immunodeficiency syndrome	Virology 157 (2), 317-329 (1987)	p14	524	618	mgqelsqhelyveqlkkalktrgvkvkgndllkffdfvkdtcpwfpqegtidikrwrrvgdcfqdyyntfgpekipvtafsywnlikdlidkkeadpqvmaavtqtekilkvssqtdlrdnshnkdmdlislesddeeakapsekmtmsnkspkkypamlasqnnntdkdpdlsevdwdgledeaakyhnpdwppflsrpppynrtaatapavmavvnpkeelkekisqleeqikleelhqsliirlqklktgnervtssgnieshsrtpkwpgqclpkgkylinknteeyppkdifpvtetmdgqgqawrhhngfdftvikelktavsqygatapytlaivesiadnwltptdwntlvravlsggdhliwkseffencrdtakrnqqagngwdfdmlt…	a	y	471	520	-53	-98	0.230124	1	-0.769876
POL_HTL1L	P0C211	1462	HTLV-1 isolate Mel 15	Delta	Complete nucleotide sequence of a highly divergent human T-cell leukemia (lymphotropic) virus type I (HTLV-I) variant from melanesia: genetic and phylogenetic relationship to HTLV-I strains from other geographical regions	J. Virol. 67 (2), 1015-1023 (1993)	p15-pro	345	449	mgqifprsanpiprpprglathhwlnflqaayrlepgpssydfhqlktvlkmaletpvwmcpinysllasllpkgypgqvneilqvliqtqtqipshpappppsspthdppdsdpqipppyveptapqvlpvmhphgvppthrpwqmkdlqaikqevsqaapgspqfmqtirlavqqfdptakdlqdllqylcsslvaslhhqqldsliseaetrgitgynplagplrvqannpqqqglrreyqqlwltafaalpgsakdpswasilqgleepyhtfverlnvaldnglpegtpkdpilrslaysnankecqkllqarghtnsplgdmlracqawtprdktkvlvvqpkkpppnqpcfrcgkaghwsrdcaqprpppgpcplcqdpthwkrdcprlkpa…	v	l	471	520	126	71	0.230124	1	-0.769876
POL_HTL32	Q0R5R2	1440	HTLV-3 strain 2026ND	Delta	Ancient origin and molecular features of the novel human T-lymphotropic virus type 3 revealed by complete genome analysis	J. Virol. 80 (15), 7427-7438 (2006)	p15-pro	338	430	mgktysspinpipkapkglaihhwlnflqaayrlqpgpsefdfhqlrkflklaiktpvwlnpinysvlaglipknypgrvheivailiqetpareappsaplaedpqkpppypeqaqeasqclpilhphgapaahrpwqmkdlqaikqevsssapgspqfmqtirlavqqfdptakdlhdllqylcsslvaslhhqqletliaqaetqgitgynplagplriqannpnqqglrkeyqnlwlsafsalpgntkdptwaailqgpeepfgsfverlnvaldnglpegtpkdpilrslaysnankecqkllqargqtnsplgemlracqtwtprdknkilmvqpkktpppnqpcfrcgqvghwsrdckqprpppgpcpvcqdpthwkrdcpqlktdtrdsed…	m	l	471	520	133	90	0.230124	1	-0.769876
POL_HTL3P	Q4U0X6	1440	Human T-cell leukemia virus 3 (strain Pyl43)	Delta	Human T-cell lymphotropic virus type 3: complete nucleotide sequence and characterization of the human tax3 protein	J. Virol. 80 (19), 9876-9888 (2006)	p15-pro	338	430	mgktysspvnpipkapkglaihhwlnflqaayrlqpgpsefdfhqlrkflklaiktpvwlnpinysvlarlipknypgrvheivailiqetpareappsappaddpqkpppypehaqvepqclpvlhphgapathrpwqmkdlqaikqevsssapgspqfmqtvrlavqqfdptakdlhdllqylcsslvaslhhqqletliaqaetqgitgynplagplrvqannpnqqglrreyqnlwlsafsalpgntkdptwaailqgpeepfcsfverlnvaldnglpegtpkdpilrslaysnankecqkllqargqtnsplgemlracqtwtprdknkilmiqpkktpppnqpcfrcgqaghwsrdckqprpppgpcplcqdpahwkqdcpqlkadtkgsed…	m	l	471	520	133	90	0.230124	1	-0.769876
POL_HTL1C	P14078	1462	Human T-cell lymphotrophic virus type 1 (Caribbean isolate)	Delta	Molecular cloning and complete nucleotide sequence of an adult T cell leukaemia virus/human T cell leukaemia virus type I (ATLV/HTLV-I) isolate of Caribbean origin: relationship to other members of the ATLV/HTLV-I subgroup	J. Gen. Virol. 69 (PT 7), 1695-1710 (1988)	p15-pro	345	449	mgqifsrsaspiprpprglaahhwlnflqaayrlepgpssydfhqlkkflkialetpvwicpinysllasllpkgypgrvneilhiliqtqaqipsrpappppsssthdppdsdpqipppyveptapqvlpvmhphgappnhrpwqmkdlqaikqevsqaapgspqfmqtirlavqqfdptakdlqdllqylcsslvaslhhqqldsliseaetrgitgynplagplrvqannpqqqglrreyqqlwlaafaalpgsakdpswasilqgleepyhafverlnialdnglpegtpkdpilrslaysnankecqkllqarghtnsplgdmlracqawtpkdktkvlvvqpkkpppnqpcfrcgkaghwsrdctqprpppgpcplcqdpthwkrdcprlkpt…	v	l	471	520	126	71	0.230124	1	-0.769876
GAG_HTL1M	P14077	429	Human T-cell lymphotrophic virus type 1 (isolate MT-2)	Delta	Nucleotide sequence of the core (gag) gene from HTLV-1 isolate MT-2	Nucleic Acids Res. 17 (19), 7998 (1989)	p15-gag	345	429	mgqifsrsaspiprpprglaahhwlnflqaayrlepgpssydfhqlkkflkialetpvwicpinysllasllpkgypgrvneilhiliqtqaqipsrpappppsspthdppdsdpqipppyveptapqvlpvmhphgappnhrpwqmkdlqaikqevsqaapgspqfmqtirlavqqfdptakdlqdllqylcsslvaslhhqqldsliseaetrgitsynplagplrvqannpqqqglrreyqqlwlaafaalpgsakdpswasilqgleepyhafverlnialdnglpegtpkdpilrslaysnankecqkllqarghtnsplgdmlracqtwtpkdktkvlvvqpkkpppnqpcfrcgkaghwsrdctqprpppgpcplcqdpthwkrdcprlkpt…	v	v	471	520	126	91	0.230124	1	-0.769876
GAG_HTL1A	P03345	429	Human T-cell lymphotrophic virus type 1 (strain ATK)	Delta	Human adult T-cell leukemia virus: complete nucleotide sequence of the provirus genome integrated in leukemia cell DNA	Proc. Natl. Acad. Sci. U.S.A. 80 (12), 3618-3622 (1983)	p15-gag	345	429	mgqifsrsaspiprpprglaahhwlnflqaayrlepgpssydfhqlkkflkialetparicpinysllasllpkgypgrvneilhiliqtqaqipsrpappppsspthdppdsdpqipppyveptapqvlpvmhphgappnhrpwqmkdlqaikqevsqaapgspqfmqtirlavqqfdptakdlqdllqylcsslvaslhhqqldsliseaetrgitgynplagplrvqannpqqqglrreyqqlwlaafaalpgsakdpswasilqgleepyhafverlnialdnglpegtpkdpilrslaysnankecqkllqarghtnsplgdmlracqtwtpkdktkvlvvqpkkpppnqpcfrcgkaghwsrdctqprpppgpcplcqdpthwkrdcprlkpt…	v	v	471	520	126	91	0.230124	1	-0.769876
POL_HTL1A	P03362	1462	Human T-cell lymphotrophic virus type 1 (strain ATK)	Delta	Human adult T-cell leukemia virus: complete nucleotide sequence of the provirus genome integrated in leukemia cell DNA	Proc. Natl. Acad. Sci. U.S.A. 80 (12), 3618-3622 (1983)	p15-pro	345	449	mgqifsrsaspiprpprglaahhwlnflqaayrlepgpssydfhqlkkflkialetparicpinysllasllpkgypgrvneilhiliqtqaqipsrpappppsspthdppdsdpqipppyveptapqvlpvmhphgappnhrpwqmkdlqaikqevsqaapgspqfmqtirlavqqfdptakdlqdllqylcsslvaslhhqqldsliseaetrgitgynplagplrvqannpqqqglrreyqqlwlaafaalpgsakdpswasilqgleepyhafverlnialdnglpegtpkdpilrslaysnankecqkllqarghtnsplgdmlracqtwtpkdktkvlvvqpkkpppnqpcfrcgkaghwsrdctqprpppgpcplcqdpthwkrdcprlkpt…	v	l	471	520	126	71	0.230124	1	-0.769876
PRO_HTL1A	P10274	651	Human T-cell lymphotrophic virus type 1 (strain ATK)	Delta	Human adult T-cell leukemia virus: complete nucleotide sequence of the provirus genome integrated in leukemia cell DNA	Proc. Natl. Acad. Sci. U.S.A. 80 (12), 3618-3622 (1983)	p15-pro	345	449	mgqifsrsaspiprpprglaahhwlnflqaayrlepgpssydfhqlkkflkialetparicpinysllasllpkgypgrvneilhiliqtqaqipsrpappppsspthdppdsdpqipppyveptapqvlpvmhphgappnhrpwqmkdlqaikqevsqaapgspqfmqtirlavqqfdptakdlqdllqylcsslvaslhhqqldsliseaetrgitgynplagplrvqannpqqqglrreyqqlwlaafaalpgsakdpswasilqgleepyhafverlnialdnglpegtpkdpilrslaysnankecqkllqarghtnsplgdmlracqtwtpkdktkvlvvqpkkpppnqpcfrcgkaghwsrdctqprpppgpcplcqdpthwkrdcprlkpt…	v	l	471	520	126	71	0.230124	1	-0.769876
POL_HTLV2	P03363	1461	Human T-lymphotropic virus 2	Delta	Complete nucleotide sequence of an infectious clone of human T-cell leukemia virus type II: an open reading frame for the protease gene	Proc. Natl. Acad. Sci. U.S.A. 82 (10), 3101-3105 (1985)	p15-pro	351	446	mgqihglsptpipkaprglsthhwlnflqaayrlqprpsdfdfqqlrrflklalktpiwlnpidysllaslipkgypgrvveiinilvknqvspsapaapvptpicptttpppppppspeahvpppyveptttqcfpilhppgapsahrpwqmkdlqaikqevsssalgspqfmqtlrlavqqfdptakdlqdllqylcsslvvslhhqqlntliteaetrgmtgynpmagplrmqannpaqqglrreyqnlwlaafstlpgntrdpswaailqgleepycafverlnvaldnglpegtpkepilrslaysnankecqkilqarghtnsplgemlrtcqawtpkdktkvlvvqprrppptqpcfrcgkvghwsrdctqprpppgpcplcqdpshwkrdc…	v	l	471	520	120	74	0.230124	1	-0.769876
GAG_WDSV	Q88937	582	Walleye dermal sarcoma virus	Epsilon	Nucleotide sequence and protein analysis of a complex piscine retrovirus, walleye dermal sarcoma virus	J. Virol. 69 (9), 5320-5331 (1995)	p14	458	582	mgnssstpppsalknsdlfktmlrtqysgsvktrrinqdikkqyplwpdqgtcatkhweqavlipldsvseetakvlnflrvkiqarkgetarqmtahtikklivgtidknkqqteilqktdesdeemdttntmlfiarnkreriaqqqqadlaaqqqvlllqreqqreqrekdikkrdekkkkllpdttqkveqtdigeasssdasaqkpistdnnpdlkvdgvltrsqhttvpsnitikkdgtsvqyqhpirnyptgegnltaqvrnpfrplelqqlrkdcpalpegipqlaewltqtmaiyncdeadveqlarvifptpvrqiagvinghaaantaakiqnyvtacrqhypavcdwgtiqaftykppqtaheyvkhaeiifknnsglewqhatvpf…	a	a	471	520	13	-62	0.230124	1	-0.769876
POL_WDSV	O92815	1752	Walleye dermal sarcoma virus	Epsilon	Nucleotide sequence and protein analysis of a complex piscine retrovirus, walleye dermal sarcoma virus	J. Virol. 69 (9), 5320-5331 (1995)	p14	458	584	mgnssstpppsalknsdlfktmlrtqysgsvktrrinqdikkqyplwpdqgtcatkhweqavlipldsvseetakvlnflrvkiqarkgetarqmtahtikklivgtidknkqqteilqktdesdeemdttntmlfiarnkreriaqqqqadlaaqqqvlllqreqqreqrekdikkrdekkkkllpdttqkveqtdigeasssdasaqkpistdnnpdlkvdgvltrsqhttvpsnitikkdgtsvqyqhpirnyptgegnltaqvrnpfrplelqqlrkdcpalpegipqlaewltqtmaiyncdeadveqlarvifptpvrqiagvinghaaantaakiqnyvtacrqhypavcdwgtiqaftykppqtaheyvkhaeiifknnsglewqhatvpf…	a	d	471	520	13	-64	0.230124	1	-0.769876
GAG_MLVCB	P27460	536	Cas-Br-E murine leukemia virus	Gamma	Complete nucleotide sequence of the neurotropic murine retrovirus CAS-BR-E	Nucleic Acids Res. 19 (7), 1707 (1991)	p10	477	536	mgqtvttplsltldhwkdvertahnqsvdvkkrrwvtfcsvewptfnvgwpqdgtfnrdiitqvkikvfspgphghpdqvpyivtwealafdpppwvkpfvhpkpplppsapsllpepplstsprsslypaltpslgakpkpqvlpdsggplidlltedpppyrdpgpppsdrdrddgeaapageapdpspmasrlrgrrelpvadsttsqafplrsggngqlqywpfsssdlynwknnnpsfsedpgkltaliesvllthqptwddcqqllgtlltgeekqrvllearkavrgedgrptqlpneindafplerpdwdyntqrgrnhlvlyrqlllaglqnagrsptnlakvkgitqgpnespsaflerlkeayrrytpydpedpgqetnvsmsfiwqs…	a	d	471	520	-6	-16	0.230124	1	-0.769876
GAG_MLVFP	P26805	538	Friend murine leukemia virus (ISOLATE PVC-211)	Gamma	Complete nucleotide sequence of a neuropathogenic variant of Friend murine leukemia virus PVC-211	Nucleic Acids Res. 20 (12), 3249 (1992)	p10	479	538	mgqtattplsltldhwkdvertahnqsvevrkrrwvtfcsaewptfnvgwprdgtfnpdiitqvkikvfspgphghpdqvpyivtwealavdpppwvkpfvhpkpplllppsapslppepplstppqsslypaltsplntkprpqvlpdsggplidlltedpppyrdpgppspdgkgdsgevaptegapdsspmvsrlrgrreppvadsttsqafplrlggngqfqywpfsssdlynwknnnpsfsedpgkltaliesvllthqptwddcqqllgtlltgeekqrvllearkavrgedgrptqlpndindafplerpdwdyntqrgrnhlvhyrqlllaglqnagrsptnlakvkgitqgpnespsaflerlkeayrrytpydpedpgqetnvsmsfiw…	a	d	471	520	-8	-18	0.230124	1	-0.769876
GAG_GALV	P21416	520	Gibbon ape leukemia virus	Gamma	Genetic organization of gibbon ape leukemia virus	Virology 173 (1), 205-213 (1989)	p10	455	520	mgqdnstpisltlnhwrdvrtrahnlsveikkgkwqtfcssewptfgvgwppegtfnlsvifavkkivfqengghpdqvpyivvwqdlaqnpppwvpasakvavvsdtrrpvagrpsapprppiypatddllllseptpppypaalppplapqaigppsgqmpdssdpegpaagtrsrrarspadnsgpdstvilplraigppaepnglvplqywpfssadlynwksnhpsfsenpagltglleslmfshqptwddcqqllqilftteererillearknvlgdngaptqlenlineafplnrphwdyntaagrerllvyrrtlvaglkgaarrptnlakvrevlqgpaeppsvflerlmeayrrytpfdpssegqqaavamafigqsapdikkklqrl…	a	n	471	520	16	0	0.230124	1	-0.769876
GAG_KORV	Q9TTC2	521	Koala retrovirus	Gamma	The nucleotide sequence of koala (Phascolarctos cinereus) retrovirus: a novel type C endogenous virus related to Gibbon ape leukemia virus	J. Virol. 74 (9), 4264-4272 (2000)	p10	456	521	mgqgestplsltldhwkdvktrahnlsveirkgkwqtfcssewptfevgwppegtfnpsiisavkrivfqetgghpdqvpyiivwqdlsnspppwvpplakiavasgqdngrksaggrpsapsrlpiypetdslfllsepppyptspppppaphaarpapglmaeglgsegpaagtrsrrprsptgdtgpdstvalplravgppaepnglvplqywpfssadlynwksnhpsfsenptgltglleslmfshqptwddcqqllqvlftteererillearknvlgvngaptqlenlineafplnrpqwdhntaegrerllvyrrtlvaglkgaarrptnlakvrevlqgpteppsvflerlmeayrrytpfdpssegqkaavamsfigqsapdikkklqr…	a	d	471	520	15	-1	0.230124	1	-0.769876
GAG_MLVMS	P03332	538	Moloney murine leukemia virus isolate Shinnick	Gamma	Nucleotide sequence of Moloney murine leukaemia virus	Nature 293 (5833), 543-548 (1981)	p10	479	538	mgqtvttplsltlghwkdveriahnqsvdvkkrrwvtfcsaewptfnvgwprdgtfnrdlitqvkikvfspgphghpdqvpyivtwealafdpppwvkpfvhpkpppplppsapslplepprstpprsslypaltpslgakpkpqvlsdsggplidlltedpppyrdprpppsdrdgnggeatpageapdpspmasrlrgrreppvadsttsqafplraggngqlqywpfsssdlynwknnnpsfsedpgkltaliesvlithqptwddcqqllgtlltgeekqrvllearkavrgddgrptqlpnevdaafplerpdwdyttqagrnhlvhyrqlllaglqnagrsptnlakvkgitqgpnespsaflerlkeayrrytpydpedpgqetnvsmsfiw…	a	d	471	520	-8	-18	0.230124	1	-0.769876
POL_MLVMS	P03355	1738	Moloney murine leukemia virus isolate Shinnick	Gamma	Nucleotide sequence of Moloney murine leukaemia virus	Nature 293 (5833), 543-548 (1981)	p10	479	534	mgqtvttplsltlghwkdveriahnqsvdvkkrrwvtfcsaewptfnvgwprdgtfnrdlitqvkikvfspgphghpdqvpyivtwealafdpppwvkpfvhpkpppplppsapslplepprstpprsslypaltpslgakpkpqvlsdsggplidlltedpppyrdprpppsdrdgnggeatpageapdpspmasrlrgrreppvadsttsqafplraggngqlqywpfsssdlynwknnnpsfsedpgkltaliesvlithqptwddcqqllgtlltgeekqrvllearkavrgddgrptqlpnevdaafplerpdwdyttqagrnhlvhyrqlllaglqnagrsptnlakvkgitqgpnespsaflerlkeayrrytpydpedpgqetnvsmsfiw…	a	l	471	520	-8	-14	0.230124	1	-0.769876
GAG_MSVMO	P03334	538	Moloney murine sarcoma virus	Gamma	Complete nucleotide sequence and organization of the Moloney murine sarcoma virus genome	Science 214 (4519), 445-450 (1981)	p10	479	538	mgqtvttplsltldhwkdverlahnqsvdvkkrrwvtfcsaewptfnvgwprdgtfnrdlitqvkikvfspgphghpdqvpyivtwealafdpppwvkpfvhpkppppllpsapslplepplstppqsslypaltpslgakpkpqvlsdsggplidlltedpppyrdprpppsdrdgdsgeatpageapdpspmasrlrgrreppvadsttsqafplrtggngqlqywpfsssdlynwknnnpsfsedpgkltaliesvlithqptwddcqqllgtlltgeekqrvllearkavrgddgrptqlpnevdaafplerpdweyttqagrnhlvhyrqlliaglqnagrsptnlakvkgitqgpnespsaflerlkeayrrytpydpedpgqetnvsmsfiw…	a	d	471	520	-8	-18	0.230124	1	-0.769876
GAG_MLVBM	P29167	537	Murine leukemia virus (strain BM5 ECO)	Gamma	Characteristics and contributions of defective, ecotropic, and mink cell focus-inducing viruses involved in a retrovirus-induced immunodeficiency syndrome of mice	J. Virol. 65 (8), 4232-4241 (1991)	p10	478	537	mgqtvttplsltlehwgdvqriasnqsvgvkkrrwvtfcsaewptfgvgwpqdgtfnldiilqvkskvfspgphghpdqvpyivtweaiayepppwvkpfvspklslsptapilpsgpstqppprsalypaftpsikprpskpqvlsddggplidlltedpppygeqgpsspdgdgdreeatstseipapspmvsrlrgkrdppaadsttsrafplrlggngqlqywpfsssdlynwknnnpsfsedpgkltaliesvltthqptwddcqqllgtlltgeekqrvllearkavrgndgrptqlpnevnsafplerpdwdyttpegrnhlvlyrqlllaglqnagrsptnlakvkgitqgpnespsaflerlkeayrrytpydpedpgqetnvsmsfiwq…	a	d	471	520	-7	-17	0.230124	1	-0.769876
GAG_MLVDE	P29168	536	Murine leukemia virus (strain DEF27)	Gamma	Characteristics and contributions of defective, ecotropic, and mink cell focus-inducing viruses involved in a retrovirus-induced immunodeficiency syndrome of mice	J. Virol. 65 (8), 4232-4241 (1991)	p10	477	536	mgqtittplsltlehwrdvqciasnqsvdvkrrrwvtfcsvewpsfdvgwpldgtfnldiilqvkskvfcpgphghpdqvpyivtwealayhpppwvkpfvspkpfplstlpfsppgpsahppsrsdlytalipsiktkppksrvlptnggplidlltenppnlgeqgpplpkgpvkkrrpppprysppgpmvsrlrgnrdppaadsttsrafplrlggngqlqywpfsssdlynwknnnpsfsedpgkltaliesvltthqptwddcqqllgtlltgeekqrvllearkavrgndgrptqlpnevnsafplerpdwdyttpegrnhlvlyrqlllaglqnagrsptnlakvkgitqgpsespsaflerlkeayrrytpydpedpgqetnvsmsfiwqs…	a	d	471	520	-6	-16	0.230124	1	-0.769876
POL_XMRV3	Q2F7J3	1733	Xenotropic MuLV-related virus VP35	Gamma	Identification of a novel Gammaretrovirus in prostate tumors of patients homozygous for R462Q RNASEL variant	PLoS Pathog. 2 (3), E25 (2006)	p10	477	532	mgqtvttplsltlqhwgdvqriasnqsvdvkkrrwvtfcsaewptfnvgwpqdgtfnlgvisqvksrvfcpgphghpdqvpyivtwealaydpppwvkpfvspkppplptapvlppgpsaqppsrsalypaltlsikskppkpqvlpdsggplidlltedpppygvqpsssarenneeeaattsevsppspmvsrlrgrrdppaadsttsqafplrmggdgqlqywpfsssdlynwknnnpsfsedpgkltaliesvlithqptwddcqqllgtlltgeekqrvlleagkavrgndgrptqlpnevnaafplerpdwdytttegrnhlvlyrqlllaglqnagrsptnlakvkgitqgpnespsaflerlkeayrrytpydpedpgqetnvsmsfiwqs…	a	l	471	520	-6	-12	0.230124	1	-0.769876
POL_XMRV4	Q2F7J0	1733	Xenotropic MuLV-related virus VP42	Gamma	Identification of a novel Gammaretrovirus in prostate tumors of patients homozygous for R462Q RNASEL variant	PLoS Pathog. 2 (3), E25 (2006)	p10	477	532	mgqtvttplsltlqhwgdvqriasnqsvdvkkrrwvtfcsaewptfnvgwpqdgtfnlgiisqvksrvfcpgphghpdqvpyivtwealaydpppwvkpfvspkppplptapvlppgpsaqppsrsalypaltpsikskppkpqvlpdsggplidlltedpppygaqpsssarenneeeaattsevsppspmvsrlrgrrdppaadsttsqafplrmggdgqlqywpfsssdlynwknnnpsfsedpgkltaliesvlithqptwddcqqllgtlltgeekqrvllearkavrgndgrptqlpnevnaafplerpdwgytttegrnhlvlyrqlllaglqnagrsptnlakvkgitqgpnespsaflerlkeayrrytpydpedpgqetnvsmsfiwqs…	a	l	471	520	-6	-12	0.230124	1	-0.769876
GAG_XMRV6	Q27ID9	536	Xenotropic MuLV-related virus VP62	Gamma	Identification of a novel Gammaretrovirus in prostate tumors of patients homozygous for R462Q RNASEL variant	PLoS Pathog. 2 (3), E25 (2006)	p10	477	536	mgqtvttplsltlqhwgdvqriasnqsvdvkkrrwvtfcsaewptfnvgwpqdgtfnlgvisqvksrvfcpgphghpdqvpyivtwealaydpppwvkpfvspkppplptapvlppgpsaqppsrsalypaltpsikskppkpqvlpdsggplidlltedpppygaqpsssarenneeeaattsevsppspmvsrlrgrrdppaadsttsqafplrmggdgqlqywpfsssdlynwknnnpsfsedpgkltaliesvlithqptwddcqqllgtlltgeekqrvllearkavrgndgrptqlpnevnaafplerpdwdytttegrnhlvlyrqlllaglqnagrsptnlakvkgitqgpnespsaflerlkeayrrytpydpedpgqetnvsmsfiwqs…	a	d	471	520	-6	-16	0.230124	1	-0.769876
POL_XMRV6	A1Z651	1733	Xenotropic MuLV-related virus VP62	Gamma	Identification of a novel Gammaretrovirus in prostate tumors of patients homozygous for R462Q RNASEL variant	PLoS Pathog. 2 (3), E25 (2006)	p10	477	532	mgqtvttplsltlqhwgdvqriasnqsvdvkkrrwvtfcsaewptfnvgwpqdgtfnlgvisqvksrvfcpgphghpdqvpyivtwealaydpppwvkpfvspkppplptapvlppgpsaqppsrsalypaltpsikskppkpqvlpdsggplidlltedpppygaqpsssarenneeeaattsevsppspmvsrlrgrrdppaadsttsqafplrmggdgqlqywpfsssdlynwknnnpsfsedpgkltaliesvlithqptwddcqqllgtlltgeekqrvllearkavrgndgrptqlpnevnaafplerpdwdytttegrnhlvlyrqlllaglqnagrsptnlakvkgitqgpnespsaflerlkeayrrytpydpedpgqetnvsmsfiwqs…	a	l	471	520	-6	-12	0.230124	1	-0.769876
GAG_HV1A2	P03349	502	HIV-1 M:B_ARV2/SF2	Lentivirus	Nucleotide sequence and expression of an AIDS-associated retrovirus (ARV-2)	Science 227 (4686), 484-492 (1985)	p7	380	434	mgarasvlsggeldkwekirlrpggkkkyklkhivwasrelerfavnpglletsegcrqilgqlqpslqtgseelrslyntvatlycvhqridvkdtkealekieeeqnkskkkaqqaaaaagtgnssqvsqnypivqnlqgqmvhqaisprtlnawvkvveekafspevipmfsalsegatpqdlntmlntvgghqaamqmlketineeaaewdrvhpvhagpiapgqmreprgsdiagttstlqeqigwmtnnppipvgeiykrwiilglnkivrmysptsildirqgpkepfrdyvdrfyktlraeqasqdvknwmtetllvqnanpdcktilkalgpaatleemmtacqgvggpghkarvlaeamsqvtnpanimmqrgnfrnqrktvkcfncgk…	m	n	471	520	91	86	0.230124	1	-0.769876
POL_HV1A2	P03369	1437	HIV-1 M:B_ARV2/SF2	Lentivirus	Nucleotide sequence and expression of an AIDS-associated retrovirus (ARV-2)	Science 227 (4686), 484-492 (1985)	p7	380	434	mgarasvlsggeldkwekirlrpggkkkyklkhivwasrelerfavnpglletsegcrqilgqlqpslqtgseelrslyntvatlycvhqridvkdtkealekieeeqnkskkkaqqaaaaagtgnssqvsqnypivqnlqgqmvhqaisprtlnawvkvveekafspevipmfsalsegatpqdlntmlntvgghqaamqmlketineeaaewdrvhpvhagpiapgqmreprgsdiagttstlqeqigwmtnnppipvgeiykrwiilglnkivrmysptsildirqgpkepfrdyvdrfyktlraeqasqdvknwmtetllvqnanpdcktilkalgpaatleemmtacqgvggpghkarvlaeamsqvtnpanimmqrgnfrnqrktvkcfncgk…	m	n	471	520	91	86	0.230124	1	-0.769876
GAG_HV1H2	P04591	500	HIV-1 M:B_HXB2R	Lentivirus	Complete nucleotide sequences of functional clones of the AIDS virus	AIDS Res. Hum. Retroviruses 3 (1), 57-69 (1987)	p7	378	432	mgarasvlsggeldrwekirlrpggkkkyklkhivwasrelerfavnpglletsegcrqilgqlqpslqtgseelrslyntvatlycvhqrieikdtkealdkieeeqnkskkkaqqaaadtghsnqvsqnypivqniqgqmvhqaisprtlnawvkvveekafspevipmfsalsegatpqdlntmlntvgghqaamqmlketineeaaewdrvhpvhagpiapgqmreprgsdiagttstlqeqigwmtnnppipvgeiykrwiilglnkivrmysptsildirqgpkepfrdyvdrfyktlraeqasqevknwmtetllvqnanpdcktilkalgpaatleemmtacqgvggpghkarvlaeamsqvtnsatimmqrgnfrnqrkivkcfncgkeg…	m	n	471	520	93	88	0.230124	1	-0.769876
POL_HV1H2	P04585	1435	HIV-1 M:B_HXB2R	Lentivirus	Complete nucleotide sequences of functional clones of the AIDS virus	AIDS Res. Hum. Retroviruses 3 (1), 57-69 (1987)	p7	378	432	mgarasvlsggeldrwekirlrpggkkkyklkhivwasrelerfavnpglletsegcrqilgqlqpslqtgseelrslyntvatlycvhqrieikdtkealdkieeeqnkskkkaqqaaadtghsnqvsqnypivqniqgqmvhqaisprtlnawvkvveekafspevipmfsalsegatpqdlntmlntvgghqaamqmlketineeaaewdrvhpvhagpiapgqmreprgsdiagttstlqeqigwmtnnppipvgeiykrwiilglnkivrmysptsildirqgpkepfrdyvdrfyktlraeqasqevknwmtetllvqnanpdcktilkalgpaatleemmtacqgvggpghkarvlaeamsqvtnsatimmqrgnfrnqrkivkcfncgkeg…	m	n	471	520	93	88	0.230124	1	-0.769876
POL_HV192	O12158	1431	HIV-1 M:C_92BR025	Lentivirus	Molecular cloning and analysis of functional envelope genes from human immunodeficiency virus type 1 sequence subtypes A through G. The WHO and NIAID Networks for HIV Isolation and Characterization	J. Virol. 70 (3), 1651-1667 (1996)	p7	375	429	mgarasilrggkldaweriklkpggkkhymmkhlvwasrelerfaldpglletsegckqimkqlqpalqtgtkelislhntvatlycvhekidvrdtkealdkikeeqnksqqktqqaeaadkgkvsqnypivqnlqgqmvhqpisartlnawvkvveekafspevipmftalsegatpqdlntmlntvgghqaamqmlkdtineeaaewdrlhpvhagpvapgqmreprgsdiagttstlqeqitwmtnnppvpvgdiykrwiilglnkivrmyspvsildikqgpkepfrdyvdrffktlraeqatqdvknwmtdtllvqnanpdcktilralgpgasleemmtacqgvggpghkarvlaeamskvnntnimmqrsnckgpkrtikcfncgkeghla…	m	n	471	520	96	91	0.230124	1	-0.769876
POL_HV1ET	Q75002	1439	HIV-1 M:C_ETH2220	Lentivirus	Full-length sequence of an ethiopian human immunodeficiency virus type 1 (HIV-1) isolate of genetic subtype C	AIDS Res. Hum. Retroviruses 12 (14), 1329-1339 (1996)	p7	375	429	mgarasilrgekldawekiklrpggkkhymlkhlvwanrelekfalnpdlldtsagckqiikqlqpalqtgteelkslfntvatlycvhqkieikdtkealdkieeeqnesqqktqqagaadrgkdsqnypivqnmqgqmvhqpisartlnawvkvveekafspevipmftalsegatpqdlntmlntvgghqaamqmlkdtineeaaewdrlhpvhagpvapgqmrdprgsdiagttstlqeqiawmtgnppvpvgdiykrwiilglnkivrmyspvsildikqgpkepfrdyvdrffktlraeqatqdvknwmtdtllvqnanpdcktilralgpgasleemmtacqgvggpahkarvlaeamsqvnnttimmqksnfkgpkraikcfncgkeghla…	m	n	471	520	96	91	0.230124	1	-0.769876
GAG_HV1MP	Q9QBZ6	492	HIV-1 M:F2_MP255C	Lentivirus	Near-full-length genome sequencing of divergent African HIV type 1 subtype F viruses leads to the identification of a new HIV type 1 subtype designated K	AIDS Res. Hum. Retroviruses 16 (2), 139-151 (2000)	p7	373	427	mgarasvlsggkldawekirlkpggkkryrlkhlvwasrelerfalnpsllettegckkiigqlqsslqtgseelkslynavvvlyyvhqridvrdtkealdklqeeqdksqqkeqqkaadkevsqnypivqniqgqmvhqalsprtlnawvkvieekafspevipmfsalsegatpqdlntmlntvgghqaamqmlkdtineeaaewdrlhpvhagpippgqmreprgsdiagttstlqeqitwmtgnppvpvgeiykrwiilglnkivrmyspvsildikqgpkepfrdyvdrffktlraeqatqevknwmtetllvqnsnpdcktilkalgpgatleemmtacqgvggpghkarilaeamskatstaimmqksnfkgqkrivkcfncgkeghiarn…	m	n	471	520	98	93	0.230124	1	-0.769876
POL_HV1MP	Q9QBZ5	1430	HIV-1 M:F2_MP255C	Lentivirus	Near-full-length genome sequencing of divergent African HIV type 1 subtype F viruses leads to the identification of a new HIV type 1 subtype designated K	AIDS Res. Hum. Retroviruses 16 (2), 139-151 (2000)	p7	373	427	mgarasvlsggkldawekirlkpggkkryrlkhlvwasrelerfalnpsllettegckkiigqlqsslqtgseelkslynavvvlyyvhqridvrdtkealdklqeeqdksqqkeqqkaadkevsqnypivqniqgqmvhqalsprtlnawvkvieekafspevipmfsalsegatpqdlntmlntvgghqaamqmlkdtineeaaewdrlhpvhagpippgqmreprgsdiagttstlqeqitwmtgnppvpvgeiykrwiilglnkivrmyspvsildikqgpkepfrdyvdrffktlraeqatqevknwmtetllvqnsnpdcktilkalgpgatleemmtacqgvggpghkarilaeamskatstaimmqksnfkgqkrivkcfncgkeghiarn…	m	n	471	520	98	93	0.230124	1	-0.769876
GAG_HV1M2	Q9QBZ2	496	HIV-1 M:F2_MP257C	Lentivirus	Near-full-length genome sequencing of divergent African HIV type 1 subtype F viruses leads to the identification of a new HIV type 1 subtype designated K	AIDS Res. Hum. Retroviruses 16 (2), 139-151 (2000)	p7	377	431	mgarasvlsggkldawekirlrpggkkkyrlkhivwasrelkrfalnpgllettegckkiigqlqpslqtgseelkslfntivvlyyvhqkievrdtkealdklqeeqdkhqqktqqatadkgvskgvsqnypilqnlqgqmvhqslsprtlnawvkvieekafspevipmfsalsegatpqdlntmlntvgghqaamqmlkdtineeaaewdrlhpvhagpippgqmreprgsdiagttstlqeqiawmtsnppvpvgeiykrwiilglnkivrmyspvsildikqgpkepfrdyvdrffktlraeqatqevkgwmtetllvqnanpdcktilkalgpgatleemmtacqgvggpshkarilaeamskatgaaimmqksnfkgqrrivkcfncgkegh…	m	n	471	520	94	89	0.230124	1	-0.769876
POL_HV1M2	Q9QBZ1	1434	HIV-1 M:F2_MP257C	Lentivirus	Near-full-length genome sequencing of divergent African HIV type 1 subtype F viruses leads to the identification of a new HIV type 1 subtype designated K	AIDS Res. Hum. Retroviruses 16 (2), 139-151 (2000)	p7	377	431	mgarasvlsggkldawekirlrpggkkkyrlkhivwasrelkrfalnpgllettegckkiigqlqpslqtgseelkslfntivvlyyvhqkievrdtkealdklqeeqdkhqqktqqatadkgvskgvsqnypilqnlqgqmvhqslsprtlnawvkvieekafspevipmfsalsegatpqdlntmlntvgghqaamqmlkdtineeaaewdrlhpvhagpippgqmreprgsdiagttstlqeqiawmtsnppvpvgeiykrwiilglnkivrmyspvsildikqgpkepfrdyvdrffktlraeqatqevkgwmtetllvqnanpdcktilkalgpgatleemmtacqgvggpshkarilaeamskatgaaimmqksnfkgqrrivkcfncgkegh…	m	n	471	520	94	89	0.230124	1	-0.769876
POL_HV19N	O41798	1435	HIV-1 M:G_92NG083	Lentivirus	A comprehensive panel of near-full-length clones and reference sequences for non-subtype B isolates of human immunodeficiency virus type 1	J. Virol. 72 (7), 5680-5698 (1998)	p7	379	433	mgarasvlsggkldswekirlrpggrkkyklkhivwasrelgrfalnrdlletaegcvqimkqlqpaltgteelrslfntvatlycvhqkievkdtkeapeevekiqknsqqeiqqaaknegnsnpvsqnypivqnaqgqmihqaispwtlnawvkvveekafspevipmfsalsegatpqdlntmlntvgghqaamqmlkdtindeaaewdrihpqqagpippgqirepsgsdiagttstlqeqirwmtsnppipvgeiykrwiilglnkivrmyspvsildirqgpkepfrdyvdrffktlraeqatqevkgwmtdtllvqnanpdcktilralgpgatleemmtacqgvggpshkarvlaeamsqasgaaaaaimmqksnfkgprriikcfncgke…	m	n	471	520	92	87	0.230124	1	-0.769876
GAG_HV196	Q9QBY4	495	HIV-1 M:K_96CM-MP535	Lentivirus	Near-full-length genome sequencing of divergent African HIV type 1 subtype F viruses leads to the identification of a new HIV type 1 subtype designated K	AIDS Res. Hum. Retroviruses 16 (2), 139-151 (2000)	p7	373	427	mgarasvlsggkldawekirlrpggkkkyklkhlvwasrelerfalnpgllettegcrqiitqiqpsiqtgseeikslyntiavlyfvhqkievkdtkealdkleeeqnksqrktqqeaadkgvsqnypivqnlqgqmvhqalsprtlnawvkvieekafspevipmftalsegatpqdlntmlntvgghqaamqmlkdtindeaaewdrlhpvhagpippgqmreprgsdiagttstlqeqiawmtsnppvpvgeiykrwiilglnkivrmyspvsildirqgpkepfrdyvdrffktlraeqatqevknwmtdtllvqnanpdcktilkalgpgasleemmtacqgvggpshkarilaeamsqvtnpvvmmqkgnfkghrkivkcfncgkeghiarn…	m	n	471	520	98	93	0.230124	1	-0.769876
POL_HV196	Q9QBY3	1430	HIV-1 M:K_96CM-MP535	Lentivirus	Near-full-length genome sequencing of divergent African HIV type 1 subtype F viruses leads to the identification of a new HIV type 1 subtype designated K	AIDS Res. Hum. Retroviruses 16 (2), 139-151 (2000)	p7	373	427	mgarasvlsggkldawekirlrpggkkkyklkhlvwasrelerfalnpgllettegcrqiitqiqpsiqtgseeikslyntiavlyfvhqkievkdtkealdkleeeqnksqrktqqeaadkgvsqnypivqnlqgqmvhqalsprtlnawvkvieekafspevipmftalsegatpqdlntmlntvgghqaamqmlkdtindeaaewdrlhpvhagpippgqmreprgsdiagttstlqeqiawmtsnppvpvgeiykrwiilglnkivrmyspvsildirqgpkepfrdyvdrffktlraeqatqevknwmtdtllvqnanpdcktilkalgpgasleemmtacqgvggpshkarilaeamsqvtnpvvmmqkgnfkghrkivkcfncgkeghiarn…	m	n	471	520	98	93	0.230124	1	-0.769876
GAG_HV197	Q9QC00	495	HIV-1 M:K_97ZR-EQTB11	Lentivirus	Near-full-length genome sequencing of divergent African HIV type 1 subtype F viruses leads to the identification of a new HIV type 1 subtype designated K	AIDS Res. Hum. Retroviruses 16 (2), 139-151 (2000)	p7	373	427	mgarasvlsggkldkwekiqlrpggkkkyrlkhlvwasrelerfalnpnlletvegcrqiirqlqpslqtgseelrslfntvatlywvhqsiqvrdtkealdkleeeqnrtqqktqqgkadkgvsqnypivqnlqgqmvhqalsprtlnawvkvieekafspevipmfsalsegatpqdlntmlntvgghqaamqmlkdtineeaaewdrmhpvqagpippgqireprgsdiagttstlqeqitwmtsnppipvgeiykrwiilglnkivrmyspvsildirqgpkepfrdyvdrffrvlraeqatqevknwmtetllvqnanpdcrtilkalgsgatleemmtacqgvggpghkarvlaeamsqvtnsavmmqrgnfkgqrriikcfncgkeghlarn…	m	n	471	520	98	93	0.230124	1	-0.769876
POL_HV197	Q9QBZ9	1429	HIV-1 M:K_97ZR-EQTB11	Lentivirus	Near-full-length genome sequencing of divergent African HIV type 1 subtype F viruses leads to the identification of a new HIV type 1 subtype designated K	AIDS Res. Hum. Retroviruses 16 (2), 139-151 (2000)	p7	373	427	mgarasvlsggkldkwekiqlrpggkkkyrlkhlvwasrelerfalnpnlletvegcrqiirqlqpslqtgseelrslfntvatlywvhqsiqvrdtkealdkleeeqnrtqqktqqgkadkgvsqnypivqnlqgqmvhqalsprtlnawvkvieekafspevipmfsalsegatpqdlntmlntvgghqaamqmlkdtineeaaewdrmhpvqagpippgqireprgsdiagttstlqeqitwmtsnppipvgeiykrwiilglnkivrmyspvsildirqgpkepfrdyvdrffrvlraeqatqevknwmtetllvqnanpdcrtilkalgsgatleemmtacqgvggpghkarvlaeamsqvtnsavmmqrgnfkgqrriikcfncgkeghlarn…	m	n	471	520	98	93	0.230124	1	-0.769876
POL_HV1AN	Q77373	1435	HIV-1 O_ANT70	Lentivirus	Genomic cloning and complete sequence analysis of a highly divergent African human immunodeficiency virus isolate	J. Virol. 68 (3), 1586-1596 (1994)	p7	382	435	mgasasvltgskldaweqirlkpgskkkyrlkhlvwasrelerfacnpelletaegnekllqqlepalktgsdslqslwnaivvlwcvhnrykigdtqqaiqklkevmgsrksadaakedtsarqagqnypivsnaqgqmvhqaisprtlnawvkaveekafnpeiipmfmalsegaisydintmlnaigghqgalqvlkevineeavewdrthpppvgplppgqireptgsdiagttstqqeqihwttrpnqpipvgdiyrkwivlglnkmvkmyspvsildikqgpkepfrdyvdrfyktlraeqatqevknwmtetllvqnanpdckqilkslgpgatleemmvacqgvggpthkarvlaeamataqqdlkggytavfmqrgqnpirkgtikcfnc…	m	q	471	520	89	85	0.230124	1	-0.769876
POL_HV1MV	Q79666	1446	HIV-1 O_MVP5180	Lentivirus	A new subtype of human immunodeficiency virus type 1 (MVP-5180) from Cameroon	J. Virol. 68 (3), 1581-1585 (1994)	p7	382	437	mgarasvltgskldawerirlrpgskkayrlkhlvwasreleryacnpglletaegteqllqqlepalktgsedlkslwnaiavlwcvhnrfdirdtqqaiqklkevmasrksaeaakeetsprqtsqnypivtnaqgqmvhqaisprtlnawvkaveekafnpeiipmfmalsegavpydintmlnaigghqgalqvlkevineeaaewdrthppamgplppgqireptgsdiagttstqqeqiiwttrgansipvgdiyrkwivlglnkmvkmyspvsildirqgpkepfrdyvdrfyktlraeqatqevknwmtetllvqnsnpdckqilkalgpeatleemmvacqgvggpthkakilaeamasaqqdlkggytavfmqrgqnpnrkgpikcfnc…	m	n	471	520	89	83	0.230124	1	-0.769876
POL_HV2EH	Q89928	1464	HIV-2 B_EHO	Lentivirus	Nucleotide sequence of the HIV-2 EHO genome, a divergent HIV-2 isolate	AIDS Res. Hum. Retroviruses 11 (7), 873-874 (1995)	p7	378	429	mgargsvlsgkktdelekvrlrpggkkrymlkhivwavnelerfglaesrlgskegcrkirkvlgplvptgsenlkslyntvcvifclhaeekvkdteeakkiaqrhlaadtekmpamskpskptsrlaypvqqiagnyshlplsprtlnawvklveekkfgaevvpgfqalsegctpydinqmlncvgehqaamqiireiineeaadwdqqhpspgpmpagqlreprgsdiagttstveeqiqwmyrpqnpvpvgniyrrwiqlglqkcvrmynptnildikqgpkepfqsyvdrfykslraeqtdpavknwmtqtlliqnanpdcklvlkglgmnptleemltacqgiggpgqkarlmaealkealtpstnpfaaaqpragkrtvtcwncgkaghta…	a	g	471	520	93	91	0.230124	1	-0.769876
POL_HV2UC	Q76634	1471	HIV-2 B_UC1	Lentivirus	Distinguishing features of an infectious molecular clone of the highly divergent and noncytopathic human immunodeficiency virus type 2 UC1 strain	J. Virol. 67 (2), 1006-1014 (1993)	p7	378	430	mgarssvlsgkktdelekvrlrpggkkryclkhiiwavneldrfglaeslleskegchkiltvlaplvptgsenlkslfntvcviyclhaeekvkdteeakkiaqrhlaadtekmpatsrptappsggnypvqqiagnyvhmplsprtlnawvklveekkfgaevvpgfqalsegctpydinqmlncvgdhqaamqiireiineeaadwdqqhpipgplpagqlrdprgsdiagttstveeqiqwmyraqnpvpvgniyrrwiqiglqkcvrmynptnildikqgpkepfqsyvdrfykslraeqtdpavknwmtqtlliqnanpdcklvlkglgmnptleemltacqgiggpgqkarlmaealkealtpapipfaaaqqkagkrgtvtcwncgkvght…	a	g	471	520	93	90	0.230124	1	-0.769876
GAG_HV1ND	P18800	497	Human immunodeficiency virus type 1 (NDK ISOLATE)	Lentivirus	Nucleotide sequence of HIV1-NDK: a highly cytopathic strain of the human immunodeficiency virus	Gene 81 (2), 275-284 (1989)	p7	376	430	mgarasvlsggkldtwerirlrpggkkkyalkhliwasrelerftlnpglletsegckqiigqlqpsiqtgseeirslyntvatlycvherievkdtkeavekmeeeqnkskkktqqaaadssqvsqnypivqnlqgqmvhqaisprtlnawvkvieekafspevipmfsalsegatpqdlntmlntvgghqaamqmlketindeaaewdrlhpvhagpvapgqmreprgsdiagttstlqeqiawmtsnppipvgeiykrwiilglnkivrmyspvsildirqgpkepfrdyvdrfyktlraeqasqdvknwmtetllvqnanpdcktilkalgpqatleemmtacqgvggpghkarvlaeamsqvtgsatavmmqrgnfkgprksikcfncgkeght…	m	n	471	520	95	90	0.230124	1	-0.769876
POL_HV1ND	P18802	1432	Human immunodeficiency virus type 1 (NDK ISOLATE)	Lentivirus	Nucleotide sequence of HIV1-NDK: a highly cytopathic strain of the human immunodeficiency virus	Gene 81 (2), 275-284 (1989)	p7	375	430	mgarasvlsggkldtwerirlrpggkkkyalkhliwasrelerftlnpglletsegckqiigqlqpsiqtgseeirslyntvatlycvherievkdtkeavekmeeeqnkskkktqqaaadssqvsqnypivqnlqgqmvhqaisprtlnawvkvieekafspevipmfsalsegatpqdlntmlntvgghqaamqmlketindeaaewdrlhpvhagpvapgqmreprgsdiagttstlqeqiawmtsnppipvgeiykrwiilglnkivrmyspvsildirqgpkepfrdyvdrfyktlraeqasqdvknwmtetllvqnanpdcktilkalgpqatleemmtacqgvggpghkarvlaeamsqvtgsatavmmqrgnfkgprksikcfncgkeght…	m	n	471	520	96	90	0.230124	1	-0.769876
GAG_HV1OY	P20889	499	Human immunodeficiency virus type 1 (OYI ISOLATE)	Lentivirus	A highly defective HIV-1 strain isolated from a healthy Gabonese individual presenting an atypical western blot	AIDS 3 (11), 707-715 (1989)	p7	377	431	mgarasvlsggeldkwekirlrpggkkkyqlkhivwasrelerfainpglletsegcrqilgqlqpslktgseeirslyntvatlycvhqkievkdtkealdkieeeqnkskkkaqqtaadtgnssqvsqnypivqnlqgqmvhqpisprtlnawvkvveekafspevipmfsalaegatpqdlntmlntvgghqaamqmlketineeaaewdrlhpvhagpiapgqmreprgsdiagttstlqeqigwmtnnppipvgeiykrwiilglnkivrmysptsildirqgpkepfrdyvdrfyktlraeqasqdvknwmtetllvqnanpdcktilkalgpaatleemmtacqgvggpghkarvlaeamsqvnsvtvmmqkgnfknqrktvkcfncgkegh…	m	n	471	520	94	89	0.230124	1	-0.769876
POL_HV1OY	P20892	1434	Human immunodeficiency virus type 1 (OYI ISOLATE)	Lentivirus	A highly defective HIV-1 strain isolated from a healthy Gabonese individual presenting an atypical western blot	AIDS 3 (11), 707-715 (1989)	p7	377	431	mgarasvlsggeldkwekirlrpggkkkyqlkhivwasrelerfainpglletsegcrqilgqlqpslktgseeirslyntvatlycvhqkievkdtkealdkieeeqnkskkkaqqtaadtgnssqvsqnypivqnlqgqmvhqpisprtlnawvkvveekafspevipmfsalaegatpqdlntmlntvgghqaamqmlketineeaaewdrlhpvhagpiapgqmreprgsdiagttstlqeqigwmtnnppipvgeiykrwiilglnkivrmysptsildirqgpkepfrdyvdrfyktlraeqasqdvknwmtetllvqnanpdcktilkalgpaatleemmtacqgvggpghkarvlaeamsqvnsvtvmmqkgnfknqrktvkcfncgkegh…	m	n	471	520	94	89	0.230124	1	-0.769876
GAG_HV1RH	P05890	501	Human immunodeficiency virus type 1 (RF/HAT ISOLATE)	Lentivirus	Identification and characterization of conserved and variable regions in the envelope gene of HTLV-III/LAV, the retrovirus of AIDS	Cell 45 (5), 637-648 (1986)	p7	378	434	mgarasvlsggkldkwekirlrprgkkryklkhivwasrelerfavnpslletaegcrqilgqlqpalqtgseelkslynavatlycvhqnievrdtkealdkieeeqnkskkkaqqaaadtgngsqvsqnypivqnlqgqmvhqaisprtlnawvkvveekafspevipmfsalsegatpqdlntmlntvgghqaamqmlketineeaaewdrlhpvhagpiapgqmreprgsdiagttstlqeqigwmtnnppipvgeiykrwiilglnkivrmyspisildirqgpkepfrdyvdrfyktlraeqasqdvknwmtetflvqnanpdcktilkalgpaatleemmtacqgvggpshkarilaeamsqvtnsatimlqkgnfrdqrkivkcfncgkvg…	l	n	471	520	93	86	0.230124	1	-0.769876
POL_HV1RH	P05959	1436	Human immunodeficiency virus type 1 (RF/HAT ISOLATE)	Lentivirus	Identification and characterization of conserved and variable regions in the envelope gene of HTLV-III/LAV, the retrovirus of AIDS	Cell 45 (5), 637-648 (1986)	p7	378	434	mgarasvlsggkldkwekirlrprgkkryklkhivwasrelerfavnpslletaegcrqilgqlqpalqtgseelkslynavatlycvhqnievrdtkealdkieeeqnkskkkaqqaaadtgngsqvsqnypivqnlqgqmvhqaisprtlnawvkvveekafspevipmfsalsegatpqdlntmlntvgghqaamqmlketineeaaewdrlhpvhagpiapgqmreprgsdiagttstlqeqigwmtnnppipvgeiykrwiilglnkivrmyspisildirqgpkepfrdyvdrfyktlraeqasqdvknwmtetflvqnanpdcktilkalgpaatleemmtacqgvggpshkarilaeamsqvtnsatimlqkgnfrdqrkivkcfncgkvg…	l	n	471	520	93	86	0.230124	1	-0.769876
GAG_HV1B1	P03347	512	Human immunodeficiency virus type 1 BH10	Lentivirus	Complete nucleotide sequence of the AIDS virus, HTLV-III	Nature 313 (6000), 277-284 (1985)	p7	378	432	mgarasvlsggeldrwekirlrpggkkkyklkhivwasrelerfavnpglletsegcrqilgqlqpslqtgseelrslyntvatlycvhqrieikdtkealdkieeeqnkskkkaqqaaadtghssqvsqnypivqniqgqmvhqaisprtlnawvkvveekafspevipmfsalsegatpqdlntmlntvgghqaamqmlketineeaaewdrvhpvhagpiapgqmreprgsdiagttstlqeqigwmtnnppipvgeiykrwiilglnkivrmysptsildirqgpkepfrdyvdrfyktlraeqasqevknwmtetllvqnanpdcktilkalgpaatleemmtacqgvggpghkarvlaeamsqvtntatimmqrgnfrnqrkmvkcfncgkeg…	m	n	471	520	93	88	0.230124	1	-0.769876
POL_HV1B1	P03366	1447	Human immunodeficiency virus type 1 BH10	Lentivirus	Complete nucleotide sequence of the AIDS virus, HTLV-III	Nature 313 (6000), 277-284 (1985)	p7	378	432	mgarasvlsggeldrwekirlrpggkkkyklkhivwasrelerfavnpglletsegcrqilgqlqpslqtgseelrslyntvatlycvhqrieikdtkealdkieeeqnkskkkaqqaaadtghssqvsqnypivqniqgqmvhqaisprtlnawvkvveekafspevipmfsalsegatpqdlntmlntvgghqaamqmlketineeaaewdrvhpvhagpiapgqmreprgsdiagttstlqeqigwmtnnppipvgeiykrwiilglnkivrmysptsildirqgpkepfrdyvdrfyktlraeqasqevknwmtetllvqnanpdcktilkalgpaatleemmtacqgvggpghkarvlaeamsqvtntatimmqrgnfrnqrkmvkcfncgkeg…	m	n	471	520	93	88	0.230124	1	-0.769876
POL_HV2BE	P18096	1550	Human immunodeficiency virus type 2 (ISOLATE BEN)	Lentivirus	A novel proviral clone of HIV-2: biological and phylogenetic relationship to other primate immunodeficiency viruses	Virology 177 (1), 305-311 (1990)	p7	383	431	mgarnsvlrgkkadelekvrlrpggkkkyrlkhivwaaneldkfglaeslleskegcqkilrvldplvptgsenlkslfntvcviwclhaeekvkdteeakklaqrhlvaetgtaekmpntsrptappsgkrgnypvqqaggnyvhvplsprtlnawvklveekkfgaevvpgfqalsegctpydinqmlncvgdhqaamqiireiineeaadwdsqhpipgplpagqlrdprgsdiagttstvdeqiqwmyrpqnpvpvgniyrrwiqiglqkcvrkynptnildikqgpkepfqsyvdrfykslraeqtdpavknwmtqtlliqnanpdcklvlkglgmnptleemltacqgvggpgqkarlmaealkeamgpspipfaaaqqrkairywncgkegh…	a	g	471	520	88	89	0.230124	1	-0.769876
POL_HV2CA	P24107	1462	Human immunodeficiency virus type 2 (ISOLATE CAM2)	Lentivirus	Nucleotide sequence of a Guinea-Bissau-derived human immunodeficiency virus type 2 proviral clone (HIV-2CAM2)	J. Gen. Virol. 72 (PT 3), 721-724 (1991)	p7	383	431	mgarnsvlrgkkadelekvrlrpggkkkyklkhivwaaneldrfglaeslleskegcqrilkvldplvptgsenlkslfntvcviwcihaeekvkdteeakrialrhlaaetgtaekmpdtsrptappsgkggnypvqsiggnythvplsprtlnawvklveekkfgaevvpgfqalsegctpydinqmlncvgdhqaamqiireiineeaadwdanhpipgplpagqlrdprgsdiagttstveeqiqwmfraqnpvpvgniyrrwiqiglqkcvrmynptnildikqgpkesfqsyvdrfykslraeqtdpavknwmtqtllvqnanpdcklvlkglgmnptleemltacqgvggpgqkarlmaealkeamgpppipfaaaqqrrtikcwncgkegh…	a	g	471	520	88	89	0.230124	1	-0.769876
POL_HV2D1	P17757	1462	Human immunodeficiency virus type 2 (ISOLATE D194)	Lentivirus	Molecular cloning of two west African human immunodeficiency virus type 2 isolates that replicate well in macrophages: a Gambian isolate, from a patient with neurologic acquired immunodeficiency syndrome, and a highly divergent Ghanian isolate	Proc. Natl. Acad. Sci. U.S.A. 86 (7), 2383-2387 (1989)	p7	383	431	mgarnsvlrgkkadelekvrlrpngkkryrlkhvvwaaneldrfglaeslleskegcqkilkvleplvptgsenlkslfntvcviwclhaeekvkdteeakklaqrhlvaetgtaekmpnisrptappsgkggnfpvqqaggnyihvplsprtlnawvklveekkfgaevvpgfqalsegctpydinqmlncvgdhqaamqiireiineeaadwdaqhpipgplpagqlrdprgsdiagttstvdeqiqwmyrqpnpvpvgniyrrwiqiglqkcvrmynptnildvkqgpkesfqsyvdrfykslraeqtdpavknwmtqtlliqnanpdcklvlkglgmnptleemltacqgvggpsqkarlmaealkealtpapipfaaaqqrraircwncgkegh…	a	g	471	520	88	89	0.230124	1	-0.769876
POL_HV2D2	P15833	1465	Human immunodeficiency virus type 2 (ISOLATE D205,7)	Lentivirus	A highly divergent HIV-2-related isolate	Nature 342 (6252), 948-950 (1989)	p7	378	430	mgargsvlsgkktdelekvrlrpggkkkymlkhvvwavneldrfglaeslleskegcqkilkvlaplvptgsenlkslfnivcvifclhaeekvkdteeakkiaqrhlaadtekmpatnkptappsggnypvqqlagnyvhlplsprtlnawvklveekkfgaevvpgfqalsegctpydinqmlncvgehqaamqiireiineeaadwdqqhpspgpmpagqlrdprgsdiagttstveeqiqwmyraqnpvpvgniyrrwiqlglqkcvrmynptnildikqgpkepfqsyvdrfykslraeqtdpavknwmtqtlliqnanpdcklvlkglgmnptleemltacqgiggpgqkarlmaealkealtpapipfaavqqkagkrgtvtcwncgkqght…	v	g	471	520	93	90	0.230124	1	-0.769876
POL_HV2G1	P18042	1464	Human immunodeficiency virus type 2 (ISOLATE GHANA-1)	Lentivirus	Genomic divergence of HIV-2 from Ghana	AIDS Res. Hum. Retroviruses 5 (6), 593-604 (1989)	p7	384	432	mgarnsvlrgkkadelekirlrpsgkkkyrlkhivwaaneldkfglaeslleskegcqkiltvldplvptgsenlkslfntvcviwclhaeekvkdteeakklvqrhlgaetgtaekmpstsrptappsgrgrnfpvqqtgggnyihvplsprtlnawvklvedkkfgaevvpgfqalsegctpydinqmlncvgdhqaamqiireiindeaadwdaqhpipgplpagqlrdprgsdiagttstveeqiqwmyrpqnpvpvgniyrrwiqiglqkcvrmynptnildvkqgpkepfqsyvdrfykslraeqtdpavknwmtqtlliqnanpdcklvlkglgmnptleemltacqgvggpgqkarlmaealkealtpppipfaaaqqrkvircwncgkeg…	a	g	471	520	87	88	0.230124	1	-0.769876
POL_HV2KR	Q74120	1463	Human immunodeficiency virus type 2 (isolate KR)	Lentivirus	Direct Submission	Submitted (??-APR-1995)	p7	383	431	mgarssvlrgkkvdelekirlrpggkkkyrlkhivwaanelgkfglaeslleskegcqkiitvldplvptgsenlkslfntvcviwclhaeekvkdtegakqivqrhlvaetgtadkmpstsrpaappsgrggnypvqqiagnyshvplsprtlnawvklveekkfgaevvpgfqalsegctpydinqmlncvgdhqaamqiireiineeaadwdvqhpipgplpagqlreprgsdiagttstveeqiqwmfraqnpipvgniyrrwiqiglqkcvrmynptnildvkqgpkepfqsyvdrfykslraeqtdpavknwmtqtllvqnanpdcklvlkglgmnptleemltacqgiggpgqkarlmaealkealapapipfaaaqqrrtikcwncgkdgh…	a	g	471	520	88	89	0.230124	1	-0.769876
POL_HV2NZ	P05962	1461	Human immunodeficiency virus type 2 (ISOLATE NIH-Z)	Lentivirus	Genetic variability between isolates of human immunodeficiency virus (HIV) type 2 is comparable to the variability among HIV type 1	Proc. Natl. Acad. Sci. U.S.A. 85 (16), 5941-5945 (1988)	p7	381	429	mgarnsvlrgkkadelekirlrpggkkkyklkhivwaaneldrfglaeslleskegcqkiltvldplvptgsenlkslfntvcviwcihaeekvkdtegakqivqrhlvaetgtaekmpntsrptappsgknfpvqqvagnythiplspgtlnawvklveekkfgaevvpgfqalsegctpydinqmlncvgdhqaamqiireiineeaadwdvahpipgplpagqlreprgsdiagttstveeqiqwmfrpqnpvpvgniyrrwiqiglqkcvrmynptnildinqgpkepfqsyvdrfykslraeqtdpavknwmtqtlliqnanpdcklvlkglgmnptleemlttcqgvggpgqkarlmaealkevmapapipfaaaqqrktfkcwncgkeghsa…	a	g	471	520	90	91	0.230124	1	-0.769876
POL_HV2RO	P04584	1464	Human immunodeficiency virus type 2 (ISOLATE ROD)	Lentivirus	Genome organization and transactivation of the human immunodeficiency virus type 2	Nature 326 (6114), 662-669 (1987)	p7	383	431	mgarnsvlrgkkadelerirlrpggkkkyrlkhivwaankldrfglaeslleskegcqkiltvldpmvptgsenlkslfntvcviwcihaeekvkdtegakqivrrhlvaetgtaekmpstsrptapssekggnypvqhvggnythiplsprtlnawvklveekkfgaevvpgfqalsegctpydinqmlncvgdhqaamqiireiineeaaewdvqhpipgplpagqlreprgsdiagttstveeqiqwmfrpqnpvpvgniyrrwiqiglqkcvrmynptnildikqgpkepfqsyvdrfykslraeqtdpavknwmtqtllvqnanpdcklvlkglgmnptleemltacqgvggpgqkarlmaealkevigpapipfaaaqqrkafkcwncgkegh…	a	g	471	520	88	89	0.230124	1	-0.769876
POL_HV2SB	P12451	1462	Human immunodeficiency virus type 2 (ISOLATE SBLISY)	Lentivirus	Molecular and biological characterization of a replication competent human immunodeficiency type 2 (HIV-2) proviral clone	Proc. Natl. Acad. Sci. U.S.A. 86 (7), 2433-2437 (1989)	p7	382	430	mgaknsvlrgkkadelekirlrpggkkkyrlkhivwaaneldrfglteslleskegcqkiisvleplvptgsenlkslynttcviwclhaeekvkdteeakrivgrhlvaetetaekmpnisrptappsgkggnfpvqqiggnyvhlplsprtlnawvklveekkfgaevvpgfqalsegctpydinqmlncvgdhqaamqiireiineeaadwdvqhpipgplpagqlrdprgsdiagttstveeqiewmyrqenpvpvgniyrrwiqiglqkcvrmynptnildikqgpkesfqsyvdrfykslraeqtdaavknwmtqtllvqsnpdcklvlkglgmnptleemltacqgiggpgqkarlmaealkeamrpapipfaaaqqkraikcwncgkeghs…	a	g	471	520	89	90	0.230124	1	-0.769876
POL_HV2ST	P20876	1463	Human immunodeficiency virus type 2 (ISOLATE ST)	Lentivirus	Molecular characterization of an attenuated human immunodeficiency virus type 2 isolate	J. Virol. 64 (2), 890-901 (1990)	p7	383	431	mgarnsvlrgkkadelekirlrpggkkkyrlkhivwaaneldrfglaeslleskegcqkiltvldplvptgsenlkslfntvcviwcihaeekakdteeakqkvqrhlvaetkttekmpstsrptappsgnggnfpvqqvagnythvplsprtlnawvklveekkfgaevvpgfqalsegctpydinqmlncvgdhqaamqiireiineeaadwdaqhpipgplpagqlreprgsdiagttstveeqiqwmfrpqnpvpvgsiyrrwiqiglqkcvrmynptnildikqgpkepfqsyvdrfykslraeqtdpavknwmtqtllvqnanpdcklvlkglginptleemltacqgvggpgqkarlmaealkeamapapipfaaaqqrrtikcwncgkegh…	a	g	471	520	88	89	0.230124	1	-0.769876
POL_SIVMK	P05897	1446	Simian immunodeficiency virus - mac K6W	Lentivirus	Sequence of simian immunodeficiency virus and its relationship to the human immunodeficiency viruses	Nature 328 (6130), 539-543 (1987)	p7	365	433	mgarnsvlsgkkadelekirlrpggkkkymlkhvvwaaneldrfglaesllenkegcqkilsvlaplvptgsenlkslyntvcviwcihaeekvkhteeakqivqrhlvvetgtaetmpktsrptapssgrggnypvqqiggnyvhlplsprtlnawvklieekkfgaevvpgfqalsegctpydinqmlncvgdhqaamqiirdiineeaadwdlqhpqpapqqgqlrepsgsdiagttssvdeqiqwmyrqqnpipvgniyrrwiqlglqkcvrmynptnildvkqgpkepfqsyvdrfykslraeqtdaavknwmtqtlliqnanpdcklvlkglgvnptleemltacqgvggpgqkarlmaealkealapvpipfaaaqkrgprkpikcwncgke…	a	g	471	520	106	87	0.230124	1	-0.769876
POL_SIVV1	P27973	1470	Simian immunodeficiency virus (AGM155 ISOLATE)	Lentivirus	Simian immunodeficiency viruses from African green monkeys display unusual genetic diversity	J. Virol. 64 (3), 1086-1092 (1990)	p7	373	439	mgaatsalnrrqldefehirlrpngkkkyqikhliwagkkmdrfglheklleteegckkiievlspleptgsegmkslynlvcvllcvhqekkvkdteealaivrqcchlvdkektavtppggqqknntggtatpggsqnfpaqqqgnawvhvplsprtlnawvkaveekkfgaeivpmfqalsegctpydinqmlnvlgdhqgalqivkeiineeaaqwdvthpppagplpagqlrdpggsdiagttstvqeqlewiytanprvdvgaiyrrwiilglqkcvkmynpvsvldirqgpkepfkdyvdrfykairaeqasgevkqwmteslliqnanpdckvilkglgmhptleemltacqgvggpsykakvmaemmqnlqsqnmvqqgggrgrprpppk…	a	n	471	520	98	81	0.230124	1	-0.769876
POL_SIVVG	P27980	1465	Simian immunodeficiency virus (AGM3 ISOLATE)	Lentivirus	Complete nucleotide sequence of a simian immunodeficiency virus from African green monkeys: a novel type of intragroup divergence	Virology 176 (1), 216-221 (1990)	p7	377	443	mgaatsalnrrqldkfehirlrptgkkkyqikhliwagkemerfglherlleseegckkiievlypleptgseglkslfnlvcvlfcvhkdkevkdteeavaivrqcchlvekernaernttetssgqkkndkgvtvppggsqnfpaqqqgnawihvplsprtlnawvkaveekkfgaeivpmfqalsegctpydinqmlnvlgdhqgalqivkeiineeaaqwdiahpppagplpagqlrdprgsdiagttstvqeqlewiytanprvdvgaiyrrwiilglqkcvkmynpvsvldirqgpkeafkdyvdrfykairaeqasgevkqwmteslliqnanpdckvilkglgmhptleemltacqgvggpsykakvmaemmqnmqsqnmmqqggqrgrpr…	a	n	471	520	94	77	0.230124	1	-0.769876
POL_SIVS4	P12502	1449	Simian immunodeficiency virus (F236/SMH4 ISOLATE) (SOOTY MANGABEY)	Lentivirus	An African primate lentivirus (SIVsm) closely related to HIV-2	Nature 339 (6223), 389-392 (1989)	p7	366	434	mgarnsvlsgkeadelekvrlrpngkkkymlkhvvwaaneldrfglaeslldnkegcqkilsvlaplvptgsenlkslyntvcviwcihaeekvkhteeakqivqrhlvvetgtadrmpatsrptappsgrggnypvqqvggnyvhlplsprtlnawvklveekkfgaevvpgfqalsegctpydinqmlncvgehqaamqiireiineeaadwdlqhpqpgplpagqlreprgsdiagttstvdeqiqwmyrqqnpipvgniyrrwiqlglqkcvrmynptnildvkqgpkepfqsyvdrfykslraeqtdpavknwmtqtlliqnanpdcklvlkglgmnptleemltacqgvggpgqkarlmaealkealrpdqlpfaavqqkgqrktikcwncgk…	a	g	471	520	105	86	0.230124	1	-0.769876
POL_SIVG1	Q02836	1472	Simian immunodeficiency virus (isolate AGM / clone GRI-1)	Lentivirus	A highly divergent proviral DNA clone of SIV from a distinct species of African green monkey	Virology 182 (1), 397-402 (1991)	p7	367	432	mggghsalsgrsldtfekirlrpngkkkyqikhliwagkemerfglheklletkegcqkiievltpleptgseglkalfnlccviwcihaeqkvkdteeavvtvkqhyhlvdknekaakkknettappggesrnypvvnqnnawvhqplsprtlnawvkcveekrwgaevvpmfqalsegclsydvnqmlnvigdhqgalqilkevineeaaewdrthrppagplpagqlrdptgsdiagttssiqeqiewtfnanpridvgaqyrkwvilglqkvvqmynpqkvldirqgpkepfqdyvdrfykalraeqapqdvknwmtqtlliqnanpdcklilkglgmnptleemliacqgvggpqhkaklmvemmsngqnmvqvgpqkkgprgplkcfncgkfg…	v	n	471	520	104	88	0.230124	1	-0.769876
POL_SIVGB	P22382	1441	Simian immunodeficiency virus (ISOLATE GB1)	Lentivirus	Sequence of a novel simian immunodeficiency virus from a wild-caught African mandrill	Nature 341 (6242), 539-541 (1989)	p7	354	432	mgngnsallgtdldkfekirlkrggkkcyrlkhlcwckgeldrfglsdklletqqgcekilsvcwplydqgsdnlkalvgtvcvvacihagieikstqdalkklkvitrkeekqedesknfpvqrdaagqyqytpispriiqtwvktveekkwkpeviplfsaltegaishdlnimlnavgdhqgamqvlkdvineqaaewdlthpqqqpaqpggglrtpsgsdiagttstveeqlawmnmqqnainvgtiykswiilgmnrlvkshcpisitdvrqgpkeafkdyvdrfynvmraeqasgevkmwmqqhllienanpeckqilrslgkgatleemleacqgvggpqhkarlmaemmrtvvgqsqnfvqqrgpqrgpvrqptgrkpicfncnkeghvar…	a	n	471	520	117	88	0.230124	1	-0.769876
POL_SIVM1	P05896	1448	Simian immunodeficiency virus (MM142-83 ISOLATE)	Lentivirus	Sequence of simian immunodeficiency virus from macaque and its relationship to other human and simian retroviruses	Nature 328 (6130), 543-547 (1987)	p7	365	433	mgarnsvlsgkkadelekirlrpggkkkymlkhvvwaaneldrfglaesllenkegcqkilsvlaplvptgsenlkslyntvcviwcihaeekvkhteeakqivqrhlvmetgtaetmpktsrptapfsgrggnypvqqiggnythlplsprtlnawvklieekkfgaevvsgfqalsegclpydinqmlncvgdhqaamqiirdiineeaadwdlqhpqqapqqgqlrepsgsdiagttstveeqiqwmyrqqnpipvgniyrrwiqlglqkcvrmynptnildvkqgpkepfqsyvdrfykslraeqtdpavknwmtqtlliqnanpdcklvlkglgtnptleemltacqgvggpgqkarlmaealkealapapipfaaaqqkgprkpikcwncgke…	a	g	471	520	106	87	0.230124	1	-0.769876
POL_SIVSP	P19505	1449	Simian immunodeficiency virus (PBJ/BC13 ISOLATE) (SOOTY MANGABEY)	Lentivirus	Sequence analysis and acute pathogenicity of molecularly cloned SIVSMM-PBj14	Nature 345 (6276), 636-640 (1990)	p7	366	434	mgarnsvlsgkkadelekirlrpggkkryqlkhivwaaneldrfglaesllenkegcqkilsvlaplvptgsenlkslyntvcvlwcihaeekvkhteeakqivqrhlvvetgtadkmpatsrptappsgkggnypvqqiggnythlplsprtlnawvklieekkfgaevvpgfqalsegctpydinqmlncvgehqaamqiireiineeaadwdlqhpqpgpippgqlreprgsdiagttstvdeqiqwmyrqqnpipvgniyrrwiqlglqkcvrmynptnildvkqgpkepfqsyvdrfykslraeqtdpavknwmtqtlliqnanpdcklvlkglginptleemltacqgvggpgqkarlmaealkdaltqgplpfaavqqkgqrkiikcwncgk…	a	g	471	520	105	86	0.230124	1	-0.769876
POL_SIVVT	P05895	1467	Simian immunodeficiency virus (TYO-1 ISOLATE)	Lentivirus	Sequence of simian immunodeficiency virus from African green monkey, a new member of the HIV/SIV group	Nature 333 (6172), 457-461 (1988)	p7	377	443	mgaatsalnrrqldkfehirlrptgkkkyqikhliwagkemerfglherlleseegckkiievlypleptgseglkslfnlvcvlfcvhkdkevkdteeavaivrqcchlvekernaernttetssgqkkndkgvtvppggsqnfpaqqqgnawihvplsprtlnawvkaveekkfgaeivpmfqalsegctpydinqmlnvlgdhqgalqivkeiineeaaqwdiahpppagplpagqlrdprgsdiagttstvqeqlewiytanprvdvgaiyrrwiilglqkcvkmynpvsvldirqgpkeafkdyvdrfykairaeqasgevkqwmteslliqnanpdckvilkglgmhptleemltacqgvggpsykakvmaemmqnmqsqnmmqqggqrgrpr…	a	n	471	520	94	77	0.230124	1	-0.769876
GAG_SIVCZ	P17282	508	SIVcpz GAB1	Lentivirus	Genetic organization of a chimpanzee lentivirus related to HIV-1	Nature 345 (6273), 356-359 (1990)	p7	388	442	mgarasvltggkldrwekvrlrpggrkrymmkhlvwasrelerfacdpglmeskegctkllqqlepalktgseglrslfntlavlwcihsditvedtqkaleqlkrhhgeqqsktesnsgsreggasqgasasagisgnyplvqnaqgqmvhqaisprtlnawvkvveekafspevipmfsalsegalpqdvntmlnavgghqgamqvlkevineeaaewdrlhpthagpiapgqlreprgsdiagttstlqeqigwttanppipvgdvyrrwvilglnkvvrmycpvsildirqgpkepfrdyvdrfyktlraeqasqevknwmtdtllvqnanpdckqilkalgpgatleemmtacqgvggpshkarvlaeamsmvqnqgradvffqkgqgagpkrk…	f	n	471	520	83	78	0.230124	1	-0.769876
POL_SIVCZ	P17283	1384	SIVcpz GAB1	Lentivirus	Genetic organization of a chimpanzee lentivirus related to HIV-1	Nature 345 (6273), 356-359 (1990)	p7	313	383	mgarasvltggkldrwekvrlrpggrkrymmkhlvwasrelerfakrhhgeqqsktesnsgsreggasqgasasagisgnyplvqnaqgqmvhqaisprtlnawvkvveekafspevipmfsalsegalpqdvntmlnavgghqgamqvlkevineeaaewdrlhpthagpiapgqlreprgsdiagttstlqeqigwttanppipvgdvyrrwvilglnkvvrmycpvsildirqgpkepfrdyvdrfyktlraeqasqevknwmtdtllvqnanpdckqilkalgpgatleemmtacqgvggpshkarvlaeamsmvqnqgradvffqkgqgagpkrkikcfncgkeghlarnckaprrkgcwrcgqeghqmkdctgrqvnffrerlafpqrearql…	a	n	471	520	158	137	0.230124	1	-0.769876
POL_SIVTN	Q8AII1	1462	SIVcpz TAN1	Lentivirus	Amplification of a complete simian immunodeficiency virus genome from fecal RNA of a wild chimpanzee	J. Virol. 77 (3), 2233-2242 (2003)	p7	390	463	mgarasvlrgdkldtwesirlksrgrkkylikhlvwagselqrfamnpglmenvegcwkiilqlqpsvdigspeiislfnticvlycvhagervqdteeavkivkmkltvqknnstatssgqrqnagekeetvppsgntgntgratetpsgsrlypvitdaqgvarhqpisprtlnawvrvieekgfnpevipmfsalsegatpydlnsmlnavgehqaamqmlkevineeaaewdrahpahagpqqagmlreptgadiagttstlqeqvlwmttpqaqggvpvgdiykrwiilglnklvrmyspvsildikqgpkepfrdyvdrfyktiraeqasqpvktwmtetllvqnanpdckhilkalgqgatleemltacqgvggpshkakilaeamasatag…	a	n	471	520	81	57	0.230124	1	-0.769876

## Sheet: 2
LOCUS	ACCESSION	LENGTH	ORGANISM	GENUS	TITEL	JOURNAL	NC NAME	NC INIT	NC TERM	SEQUENCE	Ip	In	WSVM&RF+SA Init	WSVM&RF+SA Term	WSVM&RF+SA Init bias	WSVM&RF+SA Term bias	DecProduct/alpha	AlignProduct	DecProduct/alpha-AlignProduct
GAG_JSRV	P31622	612	Jaagsiekte sheep retrovirus	Beta	Nucleotide sequence of the jaagsiekte retrovirus, an exogenous and endogenous type D and B retrovirus of sheep and goats	J. Virol. 66 (8), 4930-4939 (1992)	p14	477	579	mghthsrqlfvhmlsvmlkhrgitvsktklinflsfieevcpwfpregtvnletwkkvgeqirthytlhgpekvpvetlsfwtlirdcldfdndelkrlgnllkqeedplhtpdsvpsydpppppppslkmhpsdnddslsstdeaeldeeaakyhqedwgflaqekgaltskdelvecfknltialqnagiqlpsnnntfpsappfppaytptvmagldpppgfpppskhmsplqkalrqaqrlgevvsdfslafpvfennnqryyeslpfkqlkelkiacsqygptapftiamieslgtqalppndwkqtaraclsggdyllwkseffeqcariadvnrqqgiqtsyemligegpyqatdtqlnflpgayaqisnaarqawkklpssstktedlskv…	ma	cy	519	577	42	-2	0.783178	1	-0.216822
GAG_MPMV	P07567	657	Mason-Pfizer monkey virus	Beta	Nucleotide sequence of Mason-Pfizer monkey virus: an immunosuppressive D-type retrovirus	Cell 45 (3), 375-385 (1986)	p14	527	621	mgqelsqheryveqlkqalktrgvkvkyadllkffdfvkdtcpwfpqegtidikrwrrvgdcfqdyyntfgpekvpvtafsywnlikelidkkevnpqvmaavaqteeilksnsqtdltktsqnpdldlisldsddegakssslqdkglsstkkpkrfpvlltaqtskdpedpnpsevdwdgledeaakyhnpdwppfltrpppynkatpsaptvmavvnpkeelkekiaqleeqikleelhqalisklqklktgnetvthpdtagglsrtphwpgqhipkgkccasrekeeqipkdifpvtetvdgqgqawrhhngfdfavikelktaasqygatapytlaivesvadnwltptdwntlvravlsggdhllwkseffencrdtakrnqqagngwdfdm…	aa	ay	570	645	43	24	0.780784	1	-0.219216
GAG_SRV1	P04022	658	Simian retrovirus 1	Beta	Nucleotide sequence of SRV-1, a type D simian acquired immune deficiency syndrome retrovirus	Science 231 (4745), 1567-1572 (1986)	p14	527	622	mgqelsqheryveqlkqalktrgvkvkyadllkffdfvkdtcpwfpqegtidikrwrrvgdcfqdyyntfgpekvpvtafsywnlikelidkkevnpqvmaavaqteeilktsshtelttkpsqnpdldlisldsddegakgsslkdknlsctkkpkrfpvlltaqtsadpedpnpsevdwdgledeaakyhnpdwppfltrpppynkatpsaptvmavvnpkeelkekiaqleeqikleelhqalisklqklktgnetvtspetaggfsrtphwpgqhipkgkccasrekeeqtpkdifpvtetvdgqgqawrhhngfdftvikelktaasqygatapytlaivesvadnwltptdwntlvravlsggdhllwkseffencretakrnqqagngwdfd…	aa	ay	528	646	1	24	0.757633	1	-0.242367
GAG_SRV2	P51516	654	Simian retrovirus 2	Beta	Sequence relationships of type D retroviruses which cause simian acquired immunodeficiency syndrome	Virology 157 (2), 317-329 (1987)	p14	524	618	mgqelsqhelyveqlkkalktrgvkvkgndllkffdfvkdtcpwfpqegtidikrwrrvgdcfqdyyntfgpekipvtafsywnlikdlidkkeadpqvmaavtqtekilkvssqtdlrdnshnkdmdlislesddeeakapsekmtmsnkspkkypamlasqnnntdkdpdlsevdwdgledeaakyhnpdwppflsrpppynrtaatapavmavvnpkeelkekisqleeqikleelhqsliirlqklktgnervtssgnieshsrtpkwpgqclpkgkylinknteeyppkdifpvtetmdgqgqawrhhngfdftvikelktavsqygatapytlaivesiadnwltptdwntlvravlsggdhliwkseffencrdtakrnqqagngwdfdmlt…	aa	ay	525	642	1	24	0.753004	1	-0.246996
POL_HTL1L	P0C211	1462	HTLV-1 isolate Mel 15	Delta	Complete nucleotide sequence of a highly divergent human T-cell leukemia (lymphotropic) virus type I (HTLV-I) variant from melanesia: genetic and phylogenetic relationship to HTLV-I strains from other geographical regions	J. Virol. 67 (2), 1015-1023 (1993)	p15-pro	345	449	mgqifprsanpiprpprglathhwlnflqaayrlepgpssydfhqlktvlkmaletpvwmcpinysllasllpkgypgqvneilqvliqtqtqipshpappppsspthdppdsdpqipppyveptapqvlpvmhphgvppthrpwqmkdlqaikqevsqaapgspqfmqtirlavqqfdptakdlqdllqylcsslvaslhhqqldsliseaetrgitgynplagplrvqannpqqqglrreyqqlwltafaalpgsakdpswasilqgleepyhtfverlnvaldnglpegtpkdpilrslaysnankecqkllqarghtnsplgdmlracqawtprdktkvlvvqpkkpppnqpcfrcgkaghwsrdcaqprpppgpcplcqdpthwkrdcprlkpa…	vv	il	1378	1451	1033	1002	0.757853	1	-0.242147
POL_HTL32	Q0R5R2	1440	HTLV-3 strain 2026ND	Delta	Ancient origin and molecular features of the novel human T-lymphotropic virus type 3 revealed by complete genome analysis	J. Virol. 80 (15), 7427-7438 (2006)	p15-pro	338	430	mgktysspinpipkapkglaihhwlnflqaayrlqpgpsefdfhqlrkflklaiktpvwlnpinysvlaglipknypgrvheivailiqetpareappsaplaedpqkpppypeqaqeasqclpilhphgapaahrpwqmkdlqaikqevsssapgspqfmqtirlavqqfdptakdlhdllqylcsslvaslhhqqletliaqaetqgitgynplagplriqannpnqqglrkeyqnlwlsafsalpgntkdptwaailqgpeepfgsfverlnvaldnglpegtpkdpilrslaysnankecqkllqargqtnsplgemlracqtwtprdknkilmvqpkktpppnqpcfrcgqvghwsrdckqprpppgpcpvcqdpthwkrdcpqlktdtrdsed…	mv	il	1353	1415	1015	985	0.743594	1	-0.256406
POL_HTL3P	Q4U0X6	1440	Human T-cell leukemia virus 3 (strain Pyl43)	Delta	Human T-cell lymphotropic virus type 3: complete nucleotide sequence and characterization of the human tax3 protein	J. Virol. 80 (19), 9876-9888 (2006)	p15-pro	338	430	mgktysspvnpipkapkglaihhwlnflqaayrlqpgpsefdfhqlrkflklaiktpvwlnpinysvlarlipknypgrvheivailiqetpareappsappaddpqkpppypehaqvepqclpvlhphgapathrpwqmkdlqaikqevsssapgspqfmqtvrlavqqfdptakdlhdllqylcsslvaslhhqqletliaqaetqgitgynplagplrvqannpnqqglrreyqnlwlsafsalpgntkdptwaailqgpeepfcsfverlnvaldnglpegtpkdpilrslaysnankecqkllqargqtnsplgemlracqtwtprdknkilmiqpkktpppnqpcfrcgqaghwsrdckqprpppgpcplcqdpahwkqdcpqlkadtkgsed…	mi	il	1353	1415	1015	985	0.763883	1	-0.236117
POL_HTL1C	P14078	1462	Human T-cell lymphotrophic virus type 1 (Caribbean isolate)	Delta	Molecular cloning and complete nucleotide sequence of an adult T cell leukaemia virus/human T cell leukaemia virus type I (ATLV/HTLV-I) isolate of Caribbean origin: relationship to other members of the ATLV/HTLV-I subgroup	J. Gen. Virol. 69 (PT 7), 1695-1710 (1988)	p15-pro	345	449	mgqifsrsaspiprpprglaahhwlnflqaayrlepgpssydfhqlkkflkialetpvwicpinysllasllpkgypgrvneilhiliqtqaqipsrpappppsssthdppdsdpqipppyveptapqvlpvmhphgappnhrpwqmkdlqaikqevsqaapgspqfmqtirlavqqfdptakdlqdllqylcsslvaslhhqqldsliseaetrgitgynplagplrvqannpqqqglrreyqqlwlaafaalpgsakdpswasilqgleepyhafverlnialdnglpegtpkdpilrslaysnankecqkllqarghtnsplgdmlracqawtpkdktkvlvvqpkkpppnqpcfrcgkaghwsrdctqprpppgpcplcqdpthwkrdcprlkpt…	vv	il	1378	1451	1033	1002	0.746536	1	-0.253464
GAG_HTL1M	P14077	429	Human T-cell lymphotrophic virus type 1 (isolate MT-2)	Delta	Nucleotide sequence of the core (gag) gene from HTLV-1 isolate MT-2	Nucleic Acids Res. 17 (19), 7998 (1989)	p15-gag	345	429	mgqifsrsaspiprpprglaahhwlnflqaayrlepgpssydfhqlkkflkialetpvwicpinysllasllpkgypgrvneilhiliqtqaqipsrpappppsspthdppdsdpqipppyveptapqvlpvmhphgappnhrpwqmkdlqaikqevsqaapgspqfmqtirlavqqfdptakdlqdllqylcsslvaslhhqqldsliseaetrgitsynplagplrvqannpqqqglrreyqqlwlaafaalpgsakdpswasilqgleepyhafverlnialdnglpegtpkdpilrslaysnankecqkllqarghtnsplgdmlracqtwtpkdktkvlvvqpkkpppnqpcfrcgkaghwsrdctqprpppgpcplcqdpthwkrdcprlkpt…	vv	ev	346	429	1	0	0.785702	1	-0.214298
GAG_HTL1A	P03345	429	Human T-cell lymphotrophic virus type 1 (strain ATK)	Delta	Human adult T-cell leukemia virus: complete nucleotide sequence of the provirus genome integrated in leukemia cell DNA	Proc. Natl. Acad. Sci. U.S.A. 80 (12), 3618-3622 (1983)	p15-gag	345	429	mgqifsrsaspiprpprglaahhwlnflqaayrlepgpssydfhqlkkflkialetparicpinysllasllpkgypgrvneilhiliqtqaqipsrpappppsspthdppdsdpqipppyveptapqvlpvmhphgappnhrpwqmkdlqaikqevsqaapgspqfmqtirlavqqfdptakdlqdllqylcsslvaslhhqqldsliseaetrgitgynplagplrvqannpqqqglrreyqqlwlaafaalpgsakdpswasilqgleepyhafverlnialdnglpegtpkdpilrslaysnankecqkllqarghtnsplgdmlracqtwtpkdktkvlvvqpkkpppnqpcfrcgkaghwsrdctqprpppgpcplcqdpthwkrdcprlkpt…	vv	ev	346	429	1	0	0.771456	1	-0.228544
POL_HTL1A	P03362	1462	Human T-cell lymphotrophic virus type 1 (strain ATK)	Delta	Human adult T-cell leukemia virus: complete nucleotide sequence of the provirus genome integrated in leukemia cell DNA	Proc. Natl. Acad. Sci. U.S.A. 80 (12), 3618-3622 (1983)	p15-pro	345	449	mgqifsrsaspiprpprglaahhwlnflqaayrlepgpssydfhqlkkflkialetparicpinysllasllpkgypgrvneilhiliqtqaqipsrpappppsspthdppdsdpqipppyveptapqvlpvmhphgappnhrpwqmkdlqaikqevsqaapgspqfmqtirlavqqfdptakdlqdllqylcsslvaslhhqqldsliseaetrgitgynplagplrvqannpqqqglrreyqqlwlaafaalpgsakdpswasilqgleepyhafverlnialdnglpegtpkdpilrslaysnankecqkllqarghtnsplgdmlracqtwtpkdktkvlvvqpkkpppnqpcfrcgkaghwsrdctqprpppgpcplcqdpthwkrdcprlkpt…	vv	il	1378	1451	1033	1002	0.755504	1	-0.244496
PRO_HTL1A	P10274	651	Human T-cell lymphotrophic virus type 1 (strain ATK)	Delta	Human adult T-cell leukemia virus: complete nucleotide sequence of the provirus genome integrated in leukemia cell DNA	Proc. Natl. Acad. Sci. U.S.A. 80 (12), 3618-3622 (1983)	p15-pro	345	449	mgqifsrsaspiprpprglaahhwlnflqaayrlepgpssydfhqlkkflkialetparicpinysllasllpkgypgrvneilhiliqtqaqipsrpappppsspthdppdsdpqipppyveptapqvlpvmhphgappnhrpwqmkdlqaikqevsqaapgspqfmqtirlavqqfdptakdlqdllqylcsslvaslhhqqldsliseaetrgitgynplagplrvqannpqqqglrreyqqlwlaafaalpgsakdpswasilqgleepyhafverlnialdnglpegtpkdpilrslaysnankecqkllqarghtnsplgdmlracqtwtpkdktkvlvvqpkkpppnqpcfrcgkaghwsrdctqprpppgpcplcqdpthwkrdcprlkpt…	vv	il	555	641	210	192	0.775966	1	-0.224034
POL_HTLV2	P03363	1461	Human T-lymphotropic virus 2	Delta	Complete nucleotide sequence of an infectious clone of human T-cell leukemia virus type II: an open reading frame for the protease gene	Proc. Natl. Acad. Sci. U.S.A. 82 (10), 3101-3105 (1985)	p15-pro	351	446	mgqihglsptpipkaprglsthhwlnflqaayrlqprpsdfdfqqlrrflklalktpiwlnpidysllaslipkgypgrvveiinilvknqvspsapaapvptpicptttpppppppspeahvpppyveptttqcfpilhppgapsahrpwqmkdlqaikqevsssalgspqfmqtlrlavqqfdptakdlqdllqylcsslvvslhhqqlntliteaetrgmtgynpmagplrmqannpaqqglrreyqnlwlaafstlpgntrdpswaailqgleepycafverlnvaldnglpegtpkepilrslaysnankecqkilqarghtnsplgemlrtcqawtpkdktkvlvvqprrppptqpcfrcgkvghwsrdctqprpppgpcplcqdpshwkrdc…	vv	il	1321	1422	970	976	0.757567	1	-0.242433
GAG_WDSV	Q88937	582	Walleye dermal sarcoma virus	Epsilon	Nucleotide sequence and protein analysis of a complex piscine retrovirus, walleye dermal sarcoma virus	J. Virol. 69 (9), 5320-5331 (1995)	p14	458	582	mgnssstpppsalknsdlfktmlrtqysgsvktrrinqdikkqyplwpdqgtcatkhweqavlipldsvseetakvlnflrvkiqarkgetarqmtahtikklivgtidknkqqteilqktdesdeemdttntmlfiarnkreriaqqqqadlaaqqqvlllqreqqreqrekdikkrdekkkkllpdttqkveqtdigeasssdasaqkpistdnnpdlkvdgvltrsqhttvpsnitikkdgtsvqyqhpirnyptgegnltaqvrnpfrplelqqlrkdcpalpegipqlaewltqtmaiyncdeadveqlarvifptpvrqiagvinghaaantaakiqnyvtacrqhypavcdwgtiqaftykppqtaheyvkhaeiifknnsglewqhatvpf…	am	pa	458	508	0	-74	0.777273	1	-0.222727
POL_WDSV	O92815	1752	Walleye dermal sarcoma virus	Epsilon	Nucleotide sequence and protein analysis of a complex piscine retrovirus, walleye dermal sarcoma virus	J. Virol. 69 (9), 5320-5331 (1995)	p14	458	584	mgnssstpppsalknsdlfktmlrtqysgsvktrrinqdikkqyplwpdqgtcatkhweqavlipldsvseetakvlnflrvkiqarkgetarqmtahtikklivgtidknkqqteilqktdesdeemdttntmlfiarnkreriaqqqqadlaaqqqvlllqreqqreqrekdikkrdekkkkllpdttqkveqtdigeasssdasaqkpistdnnpdlkvdgvltrsqhttvpsnitikkdgtsvqyqhpirnyptgegnltaqvrnpfrplelqqlrkdcpalpegipqlaewltqtmaiyncdeadveqlarvifptpvrqiagvinghaaantaakiqnyvtacrqhypavcdwgtiqaftykppqtaheyvkhaeiifknnsglewqhatvpf…	am	xd	1674	1751	1216	1167	0.743418	1	-0.256582
GAG_MLVCB	P27460	536	Cas-Br-E murine leukemia virus	Gamma	Complete nucleotide sequence of the neurotropic murine retrovirus CAS-BR-E	Nucleic Acids Res. 19 (7), 1707 (1991)	p10	477	536	mgqtvttplsltldhwkdvertahnqsvdvkkrrwvtfcsvewptfnvgwpqdgtfnrdiitqvkikvfspgphghpdqvpyivtwealafdpppwvkpfvhpkpplppsapsllpepplstsprsslypaltpslgakpkpqvlpdsggplidlltedpppyrdpgpppsdrdrddgeaapageapdpspmasrlrgrrelpvadsttsqafplrsggngqlqywpfsssdlynwknnnpsfsedpgkltaliesvllthqptwddcqqllgtlltgeekqrvllearkavrgedgrptqlpneindafplerpdwdyntqrgrnhlvlyrqlllaglqnagrsptnlakvkgitqgpnespsaflerlkeayrrytpydpedpgqetnvsmsfiwqs…	at	dd	479	536	2	0	0.724562	1	-0.275438
GAG_MLVFP	P26805	538	Friend murine leukemia virus (ISOLATE PVC-211)	Gamma	Complete nucleotide sequence of a neuropathogenic variant of Friend murine leukemia virus PVC-211	Nucleic Acids Res. 20 (12), 3249 (1992)	p10	479	538	mgqtattplsltldhwkdvertahnqsvevrkrrwvtfcsaewptfnvgwprdgtfnpdiitqvkikvfspgphghpdqvpyivtwealavdpppwvkpfvhpkpplllppsapslppepplstppqsslypaltsplntkprpqvlpdsggplidlltedpppyrdpgppspdgkgdsgevaptegapdsspmvsrlrgrreppvadsttsqafplrlggngqfqywpfsssdlynwknnnpsfsedpgkltaliesvllthqptwddcqqllgtlltgeekqrvllearkavrgedgrptqlpndindafplerpdwdyntqrgrnhlvhyrqlllaglqnagrsptnlakvkgitqgpnespsaflerlkeayrrytpydpedpgqetnvsmsfiw…	at	dd	481	538	2	0	0.746916	1	-0.253084
GAG_GALV	P21416	520	Gibbon ape leukemia virus	Gamma	Genetic organization of gibbon ape leukemia virus	Virology 173 (1), 205-213 (1989)	p10	455	520	mgqdnstpisltlnhwrdvrtrahnlsveikkgkwqtfcssewptfgvgwppegtfnlsvifavkkivfqengghpdqvpyivvwqdlaqnpppwvpasakvavvsdtrrpvagrpsapprppiypatddllllseptpppypaalppplapqaigppsgqmpdssdpegpaagtrsrrarspadnsgpdstvilplraigppaepnglvplqywpfssadlynwksnhpsfsenpagltglleslmfshqptwddcqqllqilftteererillearknvlgdngaptqlenlineafplnrphwdyntaagrerllvyrrtlvaglkgaarrptnlakvrevlqgpaeppsvflerlmeayrrytpfdpssegqqaavamafigqsapdikkklqrl…	aa	dn	435	493	-20	-27	0.76469	1	-0.23531
GAG_KORV	Q9TTC2	521	Koala retrovirus	Gamma	The nucleotide sequence of koala (Phascolarctos cinereus) retrovirus: a novel type C endogenous virus related to Gibbon ape leukemia virus	J. Virol. 74 (9), 4264-4272 (2000)	p10	456	521	mgqgestplsltldhwkdvktrahnlsveirkgkwqtfcssewptfevgwppegtfnpsiisavkrivfqetgghpdqvpyiivwqdlsnspppwvpplakiavasgqdngrksaggrpsapsrlpiypetdslfllsepppyptspppppaphaarpapglmaeglgsegpaagtrsrrprsptgdtgpdstvalplravgppaepnglvplqywpfssadlynwksnhpsfsenptgltglleslmfshqptwddcqqllqvlftteererillearknvlgvngaptqlenlineafplnrpqwdhntaegrerllvyrrtlvaglkgaarrptnlakvrevlqgpteppsvflerlmeayrrytpfdpssegqkaavamsfigqsapdikkklqr…	aa	gd	458	521	2	0	0.715562	1	-0.284438
GAG_MLVMS	P03332	538	Moloney murine leukemia virus isolate Shinnick	Gamma	Nucleotide sequence of Moloney murine leukaemia virus	Nature 293 (5833), 543-548 (1981)	p10	479	538	mgqtvttplsltlghwkdveriahnqsvdvkkrrwvtfcsaewptfnvgwprdgtfnrdlitqvkikvfspgphghpdqvpyivtwealafdpppwvkpfvhpkpppplppsapslplepprstpprsslypaltpslgakpkpqvlsdsggplidlltedpppyrdprpppsdrdgnggeatpageapdpspmasrlrgrreppvadsttsqafplraggngqlqywpfsssdlynwknnnpsfsedpgkltaliesvlithqptwddcqqllgtlltgeekqrvllearkavrgddgrptqlpnevdaafplerpdwdyttqagrnhlvhyrqlllaglqnagrsptnlakvkgitqgpnespsaflerlkeayrrytpydpedpgqetnvsmsfiw…	at	dd	481	538	2	0	0.725262	1	-0.274738
POL_MLVMS	P03355	1738	Moloney murine leukemia virus isolate Shinnick	Gamma	Nucleotide sequence of Moloney murine leukaemia virus	Nature 293 (5833), 543-548 (1981)	p10	479	534	mgqtvttplsltlghwkdveriahnqsvdvkkrrwvtfcsaewptfnvgwprdgtfnrdlitqvkikvfspgphghpdqvpyivtwealafdpppwvkpfvhpkpppplppsapslplepprstpprsslypaltpslgakpkpqvlsdsggplidlltedpppyrdprpppsdrdgnggeatpageapdpspmasrlrgrreppvadsttsqafplraggngqlqywpfsssdlynwknnnpsfsedpgkltaliesvlithqptwddcqqllgtlltgeekqrvllearkavrgddgrptqlpnevdaafplerpdwdyttqagrnhlvhyrqlllaglqnagrsptnlakvkgitqgpnespsaflerlkeayrrytpydpedpgqetnvsmsfiw…	at	ll	1632	1685	1153	1151	0.782119	1	-0.217881
GAG_MSVMO	P03334	538	Moloney murine sarcoma virus	Gamma	Complete nucleotide sequence and organization of the Moloney murine sarcoma virus genome	Science 214 (4519), 445-450 (1981)	p10	479	538	mgqtvttplsltldhwkdverlahnqsvdvkkrrwvtfcsaewptfnvgwprdgtfnrdlitqvkikvfspgphghpdqvpyivtwealafdpppwvkpfvhpkppppllpsapslplepplstppqsslypaltpslgakpkpqvlsdsggplidlltedpppyrdprpppsdrdgdsgeatpageapdpspmasrlrgrreppvadsttsqafplrtggngqlqywpfsssdlynwknnnpsfsedpgkltaliesvlithqptwddcqqllgtlltgeekqrvllearkavrgddgrptqlpnevdaafplerpdweyttqagrnhlvhyrqlliaglqnagrsptnlakvkgitqgpnespsaflerlkeayrrytpydpedpgqetnvsmsfiw…	at	dd	481	538	2	0	0.712659	1	-0.287341
GAG_MLVBM	P29167	537	Murine leukemia virus (strain BM5 ECO)	Gamma	Characteristics and contributions of defective, ecotropic, and mink cell focus-inducing viruses involved in a retrovirus-induced immunodeficiency syndrome of mice	J. Virol. 65 (8), 4232-4241 (1991)	p10	478	537	mgqtvttplsltlehwgdvqriasnqsvgvkkrrwvtfcsaewptfgvgwpqdgtfnldiilqvkskvfspgphghpdqvpyivtweaiayepppwvkpfvspklslsptapilpsgpstqppprsalypaftpsikprpskpqvlsddggplidlltedpppygeqgpsspdgdgdreeatstseipapspmvsrlrgkrdppaadsttsrafplrlggngqlqywpfsssdlynwknnnpsfsedpgkltaliesvltthqptwddcqqllgtlltgeekqrvllearkavrgndgrptqlpnevnsafplerpdwdyttpegrnhlvlyrqlllaglqnagrsptnlakvkgitqgpnespsaflerlkeayrrytpydpedpgqetnvsmsfiwq…	at	dd	480	537	2	0	0.736183	1	-0.263817
GAG_MLVDE	P29168	536	Murine leukemia virus (strain DEF27)	Gamma	Characteristics and contributions of defective, ecotropic, and mink cell focus-inducing viruses involved in a retrovirus-induced immunodeficiency syndrome of mice	J. Virol. 65 (8), 4232-4241 (1991)	p10	477	536	mgqtittplsltlehwrdvqciasnqsvdvkrrrwvtfcsvewpsfdvgwpldgtfnldiilqvkskvfcpgphghpdqvpyivtwealayhpppwvkpfvspkpfplstlpfsppgpsahppsrsdlytalipsiktkppksrvlptnggplidlltenppnlgeqgpplpkgpvkkrrpppprysppgpmvsrlrgnrdppaadsttsrafplrlggngqlqywpfsssdlynwknnnpsfsedpgkltaliesvltthqptwddcqqllgtlltgeekqrvllearkavrgndgrptqlpnevnsafplerpdwdyttpegrnhlvlyrqlllaglqnagrsptnlakvkgitqgpsespsaflerlkeayrrytpydpedpgqetnvsmsfiwqs…	at	gd	479	536	2	0	0.719127	1	-0.280873
POL_XMRV3	Q2F7J3	1733	Xenotropic MuLV-related virus VP35	Gamma	Identification of a novel Gammaretrovirus in prostate tumors of patients homozygous for R462Q RNASEL variant	PLoS Pathog. 2 (3), E25 (2006)	p10	477	532	mgqtvttplsltlqhwgdvqriasnqsvdvkkrrwvtfcsaewptfnvgwpqdgtfnlgvisqvksrvfcpgphghpdqvpyivtwealaydpppwvkpfvspkppplptapvlppgpsaqppsrsalypaltlsikskppkpqvlpdsggplidlltedpppygvqpsssarenneeeaattsevsppspmvsrlrgrrdppaadsttsqafplrmggdgqlqywpfsssdlynwknnnpsfsedpgkltaliesvlithqptwddcqqllgtlltgeekqrvlleagkavrgndgrptqlpnevnaafplerpdwdytttegrnhlvlyrqlllaglqnagrsptnlakvkgitqgpnespsaflerlkeayrrytpydpedpgqetnvsmsfiwqs…	at	ll	1640	1712	1163	1180	0.774454	1	-0.225546
POL_XMRV4	Q2F7J0	1733	Xenotropic MuLV-related virus VP42	Gamma	Identification of a novel Gammaretrovirus in prostate tumors of patients homozygous for R462Q RNASEL variant	PLoS Pathog. 2 (3), E25 (2006)	p10	477	532	mgqtvttplsltlqhwgdvqriasnqsvdvkkrrwvtfcsaewptfnvgwpqdgtfnlgiisqvksrvfcpgphghpdqvpyivtwealaydpppwvkpfvspkppplptapvlppgpsaqppsrsalypaltpsikskppkpqvlpdsggplidlltedpppygaqpsssarenneeeaattsevsppspmvsrlrgrrdppaadsttsqafplrmggdgqlqywpfsssdlynwknnnpsfsedpgkltaliesvlithqptwddcqqllgtlltgeekqrvllearkavrgndgrptqlpnevnaafplerpdwgytttegrnhlvlyrqlllaglqnagrsptnlakvkgitqgpnespsaflerlkeayrrytpydpedpgqetnvsmsfiwqs…	at	ll	1640	1712	1163	1180	0.747454	1	-0.252546
GAG_XMRV6	Q27ID9	536	Xenotropic MuLV-related virus VP62	Gamma	Identification of a novel Gammaretrovirus in prostate tumors of patients homozygous for R462Q RNASEL variant	PLoS Pathog. 2 (3), E25 (2006)	p10	477	536	mgqtvttplsltlqhwgdvqriasnqsvdvkkrrwvtfcsaewptfnvgwpqdgtfnlgvisqvksrvfcpgphghpdqvpyivtwealaydpppwvkpfvspkppplptapvlppgpsaqppsrsalypaltpsikskppkpqvlpdsggplidlltedpppygaqpsssarenneeeaattsevsppspmvsrlrgrrdppaadsttsqafplrmggdgqlqywpfsssdlynwknnnpsfsedpgkltaliesvlithqptwddcqqllgtlltgeekqrvllearkavrgndgrptqlpnevnaafplerpdwdytttegrnhlvlyrqlllaglqnagrsptnlakvkgitqgpnespsaflerlkeayrrytpydpedpgqetnvsmsfiwqs…	at	gd	479	536	2	0	0.783046	1	-0.216954
POL_XMRV6	A1Z651	1733	Xenotropic MuLV-related virus VP62	Gamma	Identification of a novel Gammaretrovirus in prostate tumors of patients homozygous for R462Q RNASEL variant	PLoS Pathog. 2 (3), E25 (2006)	p10	477	532	mgqtvttplsltlqhwgdvqriasnqsvdvkkrrwvtfcsaewptfnvgwpqdgtfnlgvisqvksrvfcpgphghpdqvpyivtwealaydpppwvkpfvspkppplptapvlppgpsaqppsrsalypaltpsikskppkpqvlpdsggplidlltedpppygaqpsssarenneeeaattsevsppspmvsrlrgrrdppaadsttsqafplrmggdgqlqywpfsssdlynwknnnpsfsedpgkltaliesvlithqptwddcqqllgtlltgeekqrvllearkavrgndgrptqlpnevnaafplerpdwdytttegrnhlvlyrqlllaglqnagrsptnlakvkgitqgpnespsaflerlkeayrrytpydpedpgqetnvsmsfiwqs…	at	ll	1640	1712	1163	1180	0.77145	1	-0.22855
GAG_HV1A2	P03349	502	HIV-1 M:B_ARV2/SF2	Lentivirus	Nucleotide sequence and expression of an AIDS-associated retrovirus (ARV-2)	Science 227 (4686), 484-492 (1985)	p7	380	434	mgarasvlsggeldkwekirlrpggkkkyklkhivwasrelerfavnpglletsegcrqilgqlqpslqtgseelrslyntvatlycvhqridvkdtkealekieeeqnkskkkaqqaaaaagtgnssqvsqnypivqnlqgqmvhqaisprtlnawvkvveekafspevipmfsalsegatpqdlntmlntvgghqaamqmlketineeaaewdrvhpvhagpiapgqmreprgsdiagttstlqeqigwmtnnppipvgeiykrwiilglnkivrmysptsildirqgpkepfrdyvdrfyktlraeqasqdvknwmtetllvqnanpdcktilkalgpaatleemmtacqgvggpghkarvlaeamsqvtnpanimmqrgnfrnqrktvkcfncgk…	mq	an	380	478	0	44	0.739388	1	-0.260612
POL_HV1A2	P03369	1437	HIV-1 M:B_ARV2/SF2	Lentivirus	Nucleotide sequence and expression of an AIDS-associated retrovirus (ARV-2)	Science 227 (4686), 484-492 (1985)	p7	380	434	mgarasvlsggeldkwekirlrpggkkkyklkhivwasrelerfavnpglletsegcrqilgqlqpslqtgseelrslyntvatlycvhqridvkdtkealekieeeqnkskkkaqqaaaaagtgnssqvsqnypivqnlqgqmvhqaisprtlnawvkvveekafspevipmfsalsegatpqdlntmlntvgghqaamqmlketineeaaewdrvhpvhagpiapgqmreprgsdiagttstlqeqigwmtnnppipvgeiykrwiilglnkivrmysptsildirqgpkepfrdyvdrfyktlraeqasqdvknwmtetllvqnanpdcktilkalgpaatleemmtacqgvggpghkarvlaeamsqvtnpanimmqrgnfrnqrktvkcfncgk…	mq	an	1362	1428	982	994	0.78004	1	-0.21996
GAG_HV1H2	P04591	500	HIV-1 M:B_HXB2R	Lentivirus	Complete nucleotide sequences of functional clones of the AIDS virus	AIDS Res. Hum. Retroviruses 3 (1), 57-69 (1987)	p7	378	432	mgarasvlsggeldrwekirlrpggkkkyklkhivwasrelerfavnpglletsegcrqilgqlqpslqtgseelrslyntvatlycvhqrieikdtkealdkieeeqnkskkkaqqaaadtghsnqvsqnypivqniqgqmvhqaisprtlnawvkvveekafspevipmfsalsegatpqdlntmlntvgghqaamqmlketineeaaewdrvhpvhagpiapgqmreprgsdiagttstlqeqigwmtnnppipvgeiykrwiilglnkivrmysptsildirqgpkepfrdyvdrfyktlraeqasqevknwmtetllvqnanpdcktilkalgpaatleemmtacqgvggpghkarvlaeamsqvtnsatimmqrgnfrnqrkivkcfncgkeg…	mq	an	378	476	0	44	0.784338	1	-0.215662
POL_HV1H2	P04585	1435	HIV-1 M:B_HXB2R	Lentivirus	Complete nucleotide sequences of functional clones of the AIDS virus	AIDS Res. Hum. Retroviruses 3 (1), 57-69 (1987)	p7	378	432	mgarasvlsggeldrwekirlrpggkkkyklkhivwasrelerfavnpglletsegcrqilgqlqpslqtgseelrslyntvatlycvhqrieikdtkealdkieeeqnkskkkaqqaaadtghsnqvsqnypivqniqgqmvhqaisprtlnawvkvveekafspevipmfsalsegatpqdlntmlntvgghqaamqmlketineeaaewdrvhpvhagpiapgqmreprgsdiagttstlqeqigwmtnnppipvgeiykrwiilglnkivrmysptsildirqgpkepfrdyvdrfyktlraeqasqevknwmtetllvqnanpdcktilkalgpaatleemmtacqgvggpghkarvlaeamsqvtnsatimmqrgnfrnqrkivkcfncgkeg…	mq	an	1360	1426	982	994	0.775818	1	-0.224182
POL_HV192	O12158	1431	HIV-1 M:C_92BR025	Lentivirus	Molecular cloning and analysis of functional envelope genes from human immunodeficiency virus type 1 sequence subtypes A through G. The WHO and NIAID Networks for HIV Isolation and Characterization	J. Virol. 70 (3), 1651-1667 (1996)	p7	375	429	mgarasilrggkldaweriklkpggkkhymmkhlvwasrelerfaldpglletsegckqimkqlqpalqtgtkelislhntvatlycvhekidvrdtkealdkikeeqnksqqktqqaeaadkgkvsqnypivqnlqgqmvhqpisartlnawvkvveekafspevipmftalsegatpqdlntmlntvgghqaamqmlkdtineeaaewdrlhpvhagpvapgqmreprgsdiagttstlqeqitwmtnnppvpvgdiykrwiilglnkivrmyspvsildikqgpkepfrdyvdrffktlraeqatqdvknwmtdtllvqnanpdcktilralgpgasleemmtacqgvggpghkarvlaeamskvnntnimmqrsnckgpkrtikcfncgkeghla…	mq	an	1356	1420	981	991	0.768085	1	-0.231915
POL_HV1ET	Q75002	1439	HIV-1 M:C_ETH2220	Lentivirus	Full-length sequence of an ethiopian human immunodeficiency virus type 1 (HIV-1) isolate of genetic subtype C	AIDS Res. Hum. Retroviruses 12 (14), 1329-1339 (1996)	p7	375	429	mgarasilrgekldawekiklrpggkkhymlkhlvwanrelekfalnpdlldtsagckqiikqlqpalqtgteelkslfntvatlycvhqkieikdtkealdkieeeqnesqqktqqagaadrgkdsqnypivqnmqgqmvhqpisartlnawvkvveekafspevipmftalsegatpqdlntmlntvgghqaamqmlkdtineeaaewdrlhpvhagpvapgqmrdprgsdiagttstlqeqiawmtgnppvpvgdiykrwiilglnkivrmyspvsildikqgpkepfrdyvdrffktlraeqatqdvknwmtdtllvqnanpdcktilralgpgasleemmtacqgvggpahkarvlaeamsqvnnttimmqksnfkgpkraikcfncgkeghla…	mq	an	1364	1434	989	1005	0.76944	1	-0.23056
GAG_HV1MP	Q9QBZ6	492	HIV-1 M:F2_MP255C	Lentivirus	Near-full-length genome sequencing of divergent African HIV type 1 subtype F viruses leads to the identification of a new HIV type 1 subtype designated K	AIDS Res. Hum. Retroviruses 16 (2), 139-151 (2000)	p7	373	427	mgarasvlsggkldawekirlkpggkkryrlkhlvwasrelerfalnpsllettegckkiigqlqsslqtgseelkslynavvvlyyvhqridvrdtkealdklqeeqdksqqkeqqkaadkevsqnypivqniqgqmvhqalsprtlnawvkvieekafspevipmfsalsegatpqdlntmlntvgghqaamqmlkdtineeaaewdrlhpvhagpippgqmreprgsdiagttstlqeqitwmtgnppvpvgeiykrwiilglnkivrmyspvsildikqgpkepfrdyvdrffktlraeqatqevknwmtetllvqnsnpdcktilkalgpgatleemmtacqgvggpghkarilaeamskatstaimmqksnfkgqkrivkcfncgkeghiarn…	mq	an	373	470	0	43	0.743414	1	-0.256586
POL_HV1MP	Q9QBZ5	1430	HIV-1 M:F2_MP255C	Lentivirus	Near-full-length genome sequencing of divergent African HIV type 1 subtype F viruses leads to the identification of a new HIV type 1 subtype designated K	AIDS Res. Hum. Retroviruses 16 (2), 139-151 (2000)	p7	373	427	mgarasvlsggkldawekirlkpggkkryrlkhlvwasrelerfalnpsllettegckkiigqlqsslqtgseelkslynavvvlyyvhqridvrdtkealdklqeeqdksqqkeqqkaadkevsqnypivqniqgqmvhqalsprtlnawvkvieekafspevipmfsalsegatpqdlntmlntvgghqaamqmlkdtineeaaewdrlhpvhagpippgqmreprgsdiagttstlqeqitwmtgnppvpvgeiykrwiilglnkivrmyspvsildikqgpkepfrdyvdrffktlraeqatqevknwmtetllvqnsnpdcktilkalgpgatleemmtacqgvggpghkarilaeamskatstaimmqksnfkgqkrivkcfncgkeghiarn…	mq	an	1355	1425	982	998	0.741097	1	-0.258903
GAG_HV1M2	Q9QBZ2	496	HIV-1 M:F2_MP257C	Lentivirus	Near-full-length genome sequencing of divergent African HIV type 1 subtype F viruses leads to the identification of a new HIV type 1 subtype designated K	AIDS Res. Hum. Retroviruses 16 (2), 139-151 (2000)	p7	377	431	mgarasvlsggkldawekirlrpggkkkyrlkhivwasrelkrfalnpgllettegckkiigqlqpslqtgseelkslfntivvlyyvhqkievrdtkealdklqeeqdkhqqktqqatadkgvskgvsqnypilqnlqgqmvhqslsprtlnawvkvieekafspevipmfsalsegatpqdlntmlntvgghqaamqmlkdtineeaaewdrlhpvhagpippgqmreprgsdiagttstlqeqiawmtsnppvpvgeiykrwiilglnkivrmyspvsildikqgpkepfrdyvdrffktlraeqatqevkgwmtetllvqnanpdcktilkalgpgatleemmtacqgvggpshkarilaeamskatgaaimmqksnfkgqrrivkcfncgkegh…	mq	an	377	474	0	43	0.707113	1	-0.292887
POL_HV1M2	Q9QBZ1	1434	HIV-1 M:F2_MP257C	Lentivirus	Near-full-length genome sequencing of divergent African HIV type 1 subtype F viruses leads to the identification of a new HIV type 1 subtype designated K	AIDS Res. Hum. Retroviruses 16 (2), 139-151 (2000)	p7	377	431	mgarasvlsggkldawekirlrpggkkkyrlkhivwasrelkrfalnpgllettegckkiigqlqpslqtgseelkslfntivvlyyvhqkievrdtkealdklqeeqdkhqqktqqatadkgvskgvsqnypilqnlqgqmvhqslsprtlnawvkvieekafspevipmfsalsegatpqdlntmlntvgghqaamqmlkdtineeaaewdrlhpvhagpippgqmreprgsdiagttstlqeqiawmtsnppvpvgeiykrwiilglnkivrmyspvsildikqgpkepfrdyvdrffktlraeqatqevkgwmtetllvqnanpdcktilkalgpgatleemmtacqgvggpshkarilaeamskatgaaimmqksnfkgqrrivkcfncgkegh…	mq	an	1359	1429	982	998	0.783985	1	-0.216015
POL_HV19N	O41798	1435	HIV-1 M:G_92NG083	Lentivirus	A comprehensive panel of near-full-length clones and reference sequences for non-subtype B isolates of human immunodeficiency virus type 1	J. Virol. 72 (7), 5680-5698 (1998)	p7	379	433	mgarasvlsggkldswekirlrpggrkkyklkhivwasrelgrfalnrdlletaegcvqimkqlqpaltgteelrslfntvatlycvhqkievkdtkeapeevekiqknsqqeiqqaaknegnsnpvsqnypivqnaqgqmihqaispwtlnawvkvveekafspevipmfsalsegatpqdlntmlntvgghqaamqmlkdtindeaaewdrihpqqagpippgqirepsgsdiagttstlqeqirwmtsnppipvgeiykrwiilglnkivrmyspvsildirqgpkepfrdyvdrffktlraeqatqevkgwmtdtllvqnanpdcktilralgpgatleemmtacqgvggpshkarvlaeamsqasgaaaaaimmqksnfkgprriikcfncgke…	mq	an	1360	1430	981	997	0.768078	1	-0.231922
GAG_HV196	Q9QBY4	495	HIV-1 M:K_96CM-MP535	Lentivirus	Near-full-length genome sequencing of divergent African HIV type 1 subtype F viruses leads to the identification of a new HIV type 1 subtype designated K	AIDS Res. Hum. Retroviruses 16 (2), 139-151 (2000)	p7	373	427	mgarasvlsggkldawekirlrpggkkkyklkhlvwasrelerfalnpgllettegcrqiitqiqpsiqtgseeikslyntiavlyfvhqkievkdtkealdkleeeqnksqrktqqeaadkgvsqnypivqnlqgqmvhqalsprtlnawvkvieekafspevipmftalsegatpqdlntmlntvgghqaamqmlkdtindeaaewdrlhpvhagpippgqmreprgsdiagttstlqeqiawmtsnppvpvgeiykrwiilglnkivrmyspvsildirqgpkepfrdyvdrffktlraeqatqevknwmtdtllvqnanpdcktilkalgpgasleemmtacqgvggpshkarilaeamsqvtnpvvmmqkgnfkghrkivkcfncgkeghiarn…	mq	an	373	455	0	28	0.728647	1	-0.271353
POL_HV196	Q9QBY3	1430	HIV-1 M:K_96CM-MP535	Lentivirus	Near-full-length genome sequencing of divergent African HIV type 1 subtype F viruses leads to the identification of a new HIV type 1 subtype designated K	AIDS Res. Hum. Retroviruses 16 (2), 139-151 (2000)	p7	373	427	mgarasvlsggkldawekirlrpggkkkyklkhlvwasrelerfalnpgllettegcrqiitqiqpsiqtgseeikslyntiavlyfvhqkievkdtkealdkleeeqnksqrktqqeaadkgvsqnypivqnlqgqmvhqalsprtlnawvkvieekafspevipmftalsegatpqdlntmlntvgghqaamqmlkdtindeaaewdrlhpvhagpippgqmreprgsdiagttstlqeqiawmtsnppvpvgeiykrwiilglnkivrmyspvsildirqgpkepfrdyvdrffktlraeqatqevknwmtdtllvqnanpdcktilkalgpgasleemmtacqgvggpshkarilaeamsqvtnpvvmmqkgnfkghrkivkcfncgkeghiarn…	mq	an	1355	1425	982	998	0.763367	1	-0.236633
GAG_HV197	Q9QC00	495	HIV-1 M:K_97ZR-EQTB11	Lentivirus	Near-full-length genome sequencing of divergent African HIV type 1 subtype F viruses leads to the identification of a new HIV type 1 subtype designated K	AIDS Res. Hum. Retroviruses 16 (2), 139-151 (2000)	p7	373	427	mgarasvlsggkldkwekiqlrpggkkkyrlkhlvwasrelerfalnpnlletvegcrqiirqlqpslqtgseelrslfntvatlywvhqsiqvrdtkealdkleeeqnrtqqktqqgkadkgvsqnypivqnlqgqmvhqalsprtlnawvkvieekafspevipmfsalsegatpqdlntmlntvgghqaamqmlkdtineeaaewdrmhpvqagpippgqireprgsdiagttstlqeqitwmtsnppipvgeiykrwiilglnkivrmyspvsildirqgpkepfrdyvdrffrvlraeqatqevknwmtetllvqnanpdcrtilkalgsgatleemmtacqgvggpghkarvlaeamsqvtnsavmmqrgnfkgqrriikcfncgkeghlarn…	mq	an	373	455	0	28	0.712651	1	-0.287349
POL_HV197	Q9QBZ9	1429	HIV-1 M:K_97ZR-EQTB11	Lentivirus	Near-full-length genome sequencing of divergent African HIV type 1 subtype F viruses leads to the identification of a new HIV type 1 subtype designated K	AIDS Res. Hum. Retroviruses 16 (2), 139-151 (2000)	p7	373	427	mgarasvlsggkldkwekiqlrpggkkkyrlkhlvwasrelerfalnpnlletvegcrqiirqlqpslqtgseelrslfntvatlywvhqsiqvrdtkealdkleeeqnrtqqktqqgkadkgvsqnypivqnlqgqmvhqalsprtlnawvkvieekafspevipmfsalsegatpqdlntmlntvgghqaamqmlkdtineeaaewdrmhpvqagpippgqireprgsdiagttstlqeqitwmtsnppipvgeiykrwiilglnkivrmyspvsildirqgpkepfrdyvdrffrvlraeqatqevknwmtetllvqnanpdcrtilkalgsgatleemmtacqgvggpghkarvlaeamsqvtnsavmmqrgnfkgqrriikcfncgkeghlarn…	mq	an	1355	1424	982	997	0.749494	1	-0.250506
POL_HV1AN	Q77373	1435	HIV-1 O_ANT70	Lentivirus	Genomic cloning and complete sequence analysis of a highly divergent African human immunodeficiency virus isolate	J. Virol. 68 (3), 1586-1596 (1994)	p7	382	435	mgasasvltgskldaweqirlkpgskkkyrlkhlvwasrelerfacnpelletaegnekllqqlepalktgsdslqslwnaivvlwcvhnrykigdtqqaiqklkevmgsrksadaakedtsarqagqnypivsnaqgqmvhqaisprtlnawvkaveekafnpeiipmfmalsegaisydintmlnaigghqgalqvlkevineeavewdrthpppvgplppgqireptgsdiagttstqqeqihwttrpnqpipvgdiyrkwivlglnkmvkmyspvsildikqgpkepfrdyvdrfyktlraeqatqevknwmtetllvqnanpdckqilkslgpgatleemmvacqgvggpthkarvlaeamataqqdlkggytavfmqrgqnpirkgtikcfnc…	mq	kq	1359	1423	977	988	0.782254	1	-0.217746
POL_HV1MV	Q79666	1446	HIV-1 O_MVP5180	Lentivirus	A new subtype of human immunodeficiency virus type 1 (MVP-5180) from Cameroon	J. Virol. 68 (3), 1581-1585 (1994)	p7	382	437	mgarasvltgskldawerirlrpgskkayrlkhlvwasreleryacnpglletaegteqllqqlepalktgsedlkslwnaiavlwcvhnrfdirdtqqaiqklkevmasrksaeaakeetsprqtsqnypivtnaqgqmvhqaisprtlnawvkaveekafnpeiipmfmalsegavpydintmlnaigghqgalqvlkevineeaaewdrthppamgplppgqireptgsdiagttstqqeqiiwttrgansipvgdiyrkwivlglnkmvkmyspvsildirqgpkepfrdyvdrfyktlraeqatqevknwmtetllvqnsnpdckqilkalgpeatleemmvacqgvggpthkakilaeamasaqqdlkggytavfmqrgqnpnrkgpikcfnc…	mq	an	1361	1431	979	994	0.738357	1	-0.261643
POL_HV2EH	Q89928	1464	HIV-2 B_EHO	Lentivirus	Nucleotide sequence of the HIV-2 EHO genome, a divergent HIV-2 isolate	AIDS Res. Hum. Retroviruses 11 (7), 873-874 (1995)	p7	378	429	mgargsvlsgkktdelekvrlrpggkkrymlkhivwavnelerfglaesrlgskegcrkirkvlgplvptgsenlkslyntvcvifclhaeekvkdteeakkiaqrhlaadtekmpamskpskptsrlaypvqqiagnyshlplsprtlnawvklveekkfgaevvpgfqalsegctpydinqmlncvgehqaamqiireiineeaadwdqqhpspgpmpagqlreprgsdiagttstveeqiqwmyrpqnpvpvgniyrrwiqlglqkcvrmynptnildikqgpkepfqsyvdrfykslraeqtdpavknwmtqtlliqnanpdcklvlkglgmnptleemltacqgiggpgqkarlmaealkealtpstnpfaaaqpragkrtvtcwncgkaghta…	aq	ag	1388	1460	1010	1031	0.759245	1	-0.240755
POL_HV2UC	Q76634	1471	HIV-2 B_UC1	Lentivirus	Distinguishing features of an infectious molecular clone of the highly divergent and noncytopathic human immunodeficiency virus type 2 UC1 strain	J. Virol. 67 (2), 1006-1014 (1993)	p7	378	430	mgarssvlsgkktdelekvrlrpggkkryclkhiiwavneldrfglaeslleskegchkiltvlaplvptgsenlkslfntvcviyclhaeekvkdteeakkiaqrhlaadtekmpatsrptappsggnypvqqiagnyvhmplsprtlnawvklveekkfgaevvpgfqalsegctpydinqmlncvgdhqaamqiireiineeaadwdqqhpipgplpagqlrdprgsdiagttstveeqiqwmyraqnpvpvgniyrrwiqiglqkcvrmynptnildikqgpkepfqsyvdrfykslraeqtdpavknwmtqtlliqnanpdcklvlkglgmnptleemltacqgiggpgqkarlmaealkealtpapipfaaaqqkagkrgtvtcwncgkvght…	aq	ag	1349	1412	971	982	0.769008	1	-0.230992
GAG_HV1ND	P18800	497	Human immunodeficiency virus type 1 (NDK ISOLATE)	Lentivirus	Nucleotide sequence of HIV1-NDK: a highly cytopathic strain of the human immunodeficiency virus	Gene 81 (2), 275-284 (1989)	p7	376	430	mgarasvlsggkldtwerirlrpggkkkyalkhliwasrelerftlnpglletsegckqiigqlqpsiqtgseeirslyntvatlycvherievkdtkeavekmeeeqnkskkktqqaaadssqvsqnypivqnlqgqmvhqaisprtlnawvkvieekafspevipmfsalsegatpqdlntmlntvgghqaamqmlketindeaaewdrlhpvhagpvapgqmreprgsdiagttstlqeqiawmtsnppipvgeiykrwiilglnkivrmyspvsildirqgpkepfrdyvdrfyktlraeqasqdvknwmtetllvqnanpdcktilkalgpqatleemmtacqgvggpghkarvlaeamsqvtgsatavmmqrgnfkgprksikcfncgkeght…	mq	an	376	473	0	43	0.74335	1	-0.25665
POL_HV1ND	P18802	1432	Human immunodeficiency virus type 1 (NDK ISOLATE)	Lentivirus	Nucleotide sequence of HIV1-NDK: a highly cytopathic strain of the human immunodeficiency virus	Gene 81 (2), 275-284 (1989)	p7	375	430	mgarasvlsggkldtwerirlrpggkkkyalkhliwasrelerftlnpglletsegckqiigqlqpsiqtgseeirslyntvatlycvherievkdtkeavekmeeeqnkskkktqqaaadssqvsqnypivqnlqgqmvhqaisprtlnawvkvieekafspevipmfsalsegatpqdlntmlntvgghqaamqmlketindeaaewdrlhpvhagpvapgqmreprgsdiagttstlqeqiawmtsnppipvgeiykrwiilglnkivrmyspvsildirqgpkepfrdyvdrfyktlraeqasqdvknwmtetllvqnanpdcktilkalgpqatleemmtacqgvggpghkarvlaeamsqvtgsatavmmqrgnfkgprksikcfncgkeght…	mm	an	1357	1423	982	993	0.781974	1	-0.218026
GAG_HV1OY	P20889	499	Human immunodeficiency virus type 1 (OYI ISOLATE)	Lentivirus	A highly defective HIV-1 strain isolated from a healthy Gabonese individual presenting an atypical western blot	AIDS 3 (11), 707-715 (1989)	p7	377	431	mgarasvlsggeldkwekirlrpggkkkyqlkhivwasrelerfainpglletsegcrqilgqlqpslktgseeirslyntvatlycvhqkievkdtkealdkieeeqnkskkkaqqtaadtgnssqvsqnypivqnlqgqmvhqpisprtlnawvkvveekafspevipmfsalaegatpqdlntmlntvgghqaamqmlketineeaaewdrlhpvhagpiapgqmreprgsdiagttstlqeqigwmtnnppipvgeiykrwiilglnkivrmysptsildirqgpkepfrdyvdrfyktlraeqasqdvknwmtetllvqnanpdcktilkalgpaatleemmtacqgvggpghkarvlaeamsqvnsvtvmmqkgnfknqrktvkcfncgkegh…	mq	an	377	475	0	44	0.771108	1	-0.228892
POL_HV1OY	P20892	1434	Human immunodeficiency virus type 1 (OYI ISOLATE)	Lentivirus	A highly defective HIV-1 strain isolated from a healthy Gabonese individual presenting an atypical western blot	AIDS 3 (11), 707-715 (1989)	p7	377	431	mgarasvlsggeldkwekirlrpggkkkyqlkhivwasrelerfainpglletsegcrqilgqlqpslktgseeirslyntvatlycvhqkievkdtkealdkieeeqnkskkkaqqtaadtgnssqvsqnypivqnlqgqmvhqpisprtlnawvkvveekafspevipmfsalaegatpqdlntmlntvgghqaamqmlketineeaaewdrlhpvhagpiapgqmreprgsdiagttstlqeqigwmtnnppipvgeiykrwiilglnkivrmysptsildirqgpkepfrdyvdrfyktlraeqasqdvknwmtetllvqnanpdcktilkalgpaatleemmtacqgvggpghkarvlaeamsqvnsvtvmmqkgnfknqrktvkcfncgkegh…	mq	an	1359	1425	982	994	0.755487	1	-0.244513
GAG_HV1RH	P05890	501	Human immunodeficiency virus type 1 (RF/HAT ISOLATE)	Lentivirus	Identification and characterization of conserved and variable regions in the envelope gene of HTLV-III/LAV, the retrovirus of AIDS	Cell 45 (5), 637-648 (1986)	p7	378	434	mgarasvlsggkldkwekirlrprgkkryklkhivwasrelerfavnpslletaegcrqilgqlqpalqtgseelkslynavatlycvhqnievrdtkealdkieeeqnkskkkaqqaaadtgngsqvsqnypivqnlqgqmvhqaisprtlnawvkvveekafspevipmfsalsegatpqdlntmlntvgghqaamqmlketineeaaewdrlhpvhagpiapgqmreprgsdiagttstlqeqigwmtnnppipvgeiykrwiilglnkivrmyspisildirqgpkepfrdyvdrfyktlraeqasqdvknwmtetflvqnanpdcktilkalgpaatleemmtacqgvggpshkarilaeamsqvtnsatimlqkgnfrdqrkivkcfncgkvg…	lq	an	378	477	0	43	0.748169	1	-0.251831
POL_HV1RH	P05959	1436	Human immunodeficiency virus type 1 (RF/HAT ISOLATE)	Lentivirus	Identification and characterization of conserved and variable regions in the envelope gene of HTLV-III/LAV, the retrovirus of AIDS	Cell 45 (5), 637-648 (1986)	p7	378	434	mgarasvlsggkldkwekirlrprgkkryklkhivwasrelerfavnpslletaegcrqilgqlqpalqtgseelkslynavatlycvhqnievrdtkealdkieeeqnkskkkaqqaaadtgngsqvsqnypivqnlqgqmvhqaisprtlnawvkvveekafspevipmfsalsegatpqdlntmlntvgghqaamqmlketineeaaewdrlhpvhagpiapgqmreprgsdiagttstlqeqigwmtnnppipvgeiykrwiilglnkivrmyspisildirqgpkepfrdyvdrfyktlraeqasqdvknwmtetflvqnanpdcktilkalgpaatleemmtacqgvggpshkarilaeamsqvtnsatimlqkgnfrdqrkivkcfncgkvg…	lq	an	1361	1427	983	993	0.72996	1	-0.27004
GAG_HV1B1	P03347	512	Human immunodeficiency virus type 1 BH10	Lentivirus	Complete nucleotide sequence of the AIDS virus, HTLV-III	Nature 313 (6000), 277-284 (1985)	p7	378	432	mgarasvlsggeldrwekirlrpggkkkyklkhivwasrelerfavnpglletsegcrqilgqlqpslqtgseelrslyntvatlycvhqrieikdtkealdkieeeqnkskkkaqqaaadtghssqvsqnypivqniqgqmvhqaisprtlnawvkvveekafspevipmfsalsegatpqdlntmlntvgghqaamqmlketineeaaewdrvhpvhagpiapgqmreprgsdiagttstlqeqigwmtnnppipvgeiykrwiilglnkivrmysptsildirqgpkepfrdyvdrfyktlraeqasqevknwmtetllvqnanpdcktilkalgpaatleemmtacqgvggpghkarvlaeamsqvtntatimmqrgnfrnqrkmvkcfncgkeg…	mq	an	389	488	11	56	0.747712	1	-0.252288
POL_HV1B1	P03366	1447	Human immunodeficiency virus type 1 BH10	Lentivirus	Complete nucleotide sequence of the AIDS virus, HTLV-III	Nature 313 (6000), 277-284 (1985)	p7	378	432	mgarasvlsggeldrwekirlrpggkkkyklkhivwasrelerfavnpglletsegcrqilgqlqpslqtgseelrslyntvatlycvhqrieikdtkealdkieeeqnkskkkaqqaaadtghssqvsqnypivqniqgqmvhqaisprtlnawvkvveekafspevipmfsalsegatpqdlntmlntvgghqaamqmlketineeaaewdrvhpvhagpiapgqmreprgsdiagttstlqeqigwmtnnppipvgeiykrwiilglnkivrmysptsildirqgpkepfrdyvdrfyktlraeqasqevknwmtetllvqnanpdcktilkalgpaatleemmtacqgvggpghkarvlaeamsqvtntatimmqrgnfrnqrkmvkcfncgkeg…	mq	an	1372	1438	994	1006	0.75748	1	-0.24252
POL_HV2BE	P18096	1550	Human immunodeficiency virus type 2 (ISOLATE BEN)	Lentivirus	A novel proviral clone of HIV-2: biological and phylogenetic relationship to other primate immunodeficiency viruses	Virology 177 (1), 305-311 (1990)	p7	383	431	mgarnsvlrgkkadelekvrlrpggkkkyrlkhivwaaneldkfglaeslleskegcqkilrvldplvptgsenlkslfntvcviwclhaeekvkdteeakklaqrhlvaetgtaekmpntsrptappsgkrgnypvqqaggnyvhvplsprtlnawvklveekkfgaevvpgfqalsegctpydinqmlncvgdhqaamqiireiineeaadwdsqhpipgplpagqlrdprgsdiagttstvdeqiqwmyrpqnpvpvgniyrrwiqiglqkcvrkynptnildikqgpkepfqsyvdrfykslraeqtdpavknwmtqtlliqnanpdcklvlkglgmnptleemltacqgvggpgqkarlmaealkeamgpspipfaaaqqrkairywncgkegh…	aq	ag	1491	1541	1108	1110	0.765333	1	-0.234667
POL_HV2CA	P24107	1462	Human immunodeficiency virus type 2 (ISOLATE CAM2)	Lentivirus	Nucleotide sequence of a Guinea-Bissau-derived human immunodeficiency virus type 2 proviral clone (HIV-2CAM2)	J. Gen. Virol. 72 (PT 3), 721-724 (1991)	p7	383	431	mgarnsvlrgkkadelekvrlrpggkkkyklkhivwaaneldrfglaeslleskegcqrilkvldplvptgsenlkslfntvcviwcihaeekvkdteeakrialrhlaaetgtaekmpdtsrptappsgkggnypvqsiggnythvplsprtlnawvklveekkfgaevvpgfqalsegctpydinqmlncvgdhqaamqiireiineeaadwdanhpipgplpagqlrdprgsdiagttstveeqiqwmfraqnpvpvgniyrrwiqiglqkcvrmynptnildikqgpkesfqsyvdrfykslraeqtdpavknwmtqtllvqnanpdcklvlkglgmnptleemltacqgvggpgqkarlmaealkeamgpppipfaaaqqrrtikcwncgkegh…	aq	ag	1382	1461	999	1030	0.742779	1	-0.257221
POL_HV2D1	P17757	1462	Human immunodeficiency virus type 2 (ISOLATE D194)	Lentivirus	Molecular cloning of two west African human immunodeficiency virus type 2 isolates that replicate well in macrophages: a Gambian isolate, from a patient with neurologic acquired immunodeficiency syndrome, and a highly divergent Ghanian isolate	Proc. Natl. Acad. Sci. U.S.A. 86 (7), 2383-2387 (1989)	p7	383	431	mgarnsvlrgkkadelekvrlrpngkkryrlkhvvwaaneldrfglaeslleskegcqkilkvleplvptgsenlkslfntvcviwclhaeekvkdteeakklaqrhlvaetgtaekmpnisrptappsgkggnfpvqqaggnyihvplsprtlnawvklveekkfgaevvpgfqalsegctpydinqmlncvgdhqaamqiireiineeaadwdaqhpipgplpagqlrdprgsdiagttstvdeqiqwmyrqpnpvpvgniyrrwiqiglqkcvrmynptnildvkqgpkesfqsyvdrfykslraeqtdpavknwmtqtlliqnanpdcklvlkglgmnptleemltacqgvggpsqkarlmaealkealtpapipfaaaqqrraircwncgkegh…	aq	ag	1392	1461	1009	1030	0.750262	1	-0.249738
POL_HV2D2	P15833	1465	Human immunodeficiency virus type 2 (ISOLATE D205,7)	Lentivirus	A highly divergent HIV-2-related isolate	Nature 342 (6252), 948-950 (1989)	p7	378	430	mgargsvlsgkktdelekvrlrpggkkkymlkhvvwavneldrfglaeslleskegcqkilkvlaplvptgsenlkslfnivcvifclhaeekvkdteeakkiaqrhlaadtekmpatnkptappsggnypvqqlagnyvhlplsprtlnawvklveekkfgaevvpgfqalsegctpydinqmlncvgehqaamqiireiineeaadwdqqhpspgpmpagqlrdprgsdiagttstveeqiqwmyraqnpvpvgniyrrwiqlglqkcvrmynptnildikqgpkepfqsyvdrfykslraeqtdpavknwmtqtlliqnanpdcklvlkglgmnptleemltacqgiggpgqkarlmaealkealtpapipfaavqqkagkrgtvtcwncgkqght…	vq	ag	1348	1411	970	981	0.740349	1	-0.259651
POL_HV2G1	P18042	1464	Human immunodeficiency virus type 2 (ISOLATE GHANA-1)	Lentivirus	Genomic divergence of HIV-2 from Ghana	AIDS Res. Hum. Retroviruses 5 (6), 593-604 (1989)	p7	384	432	mgarnsvlrgkkadelekirlrpsgkkkyrlkhivwaaneldkfglaeslleskegcqkiltvldplvptgsenlkslfntvcviwclhaeekvkdteeakklvqrhlgaetgtaekmpstsrptappsgrgrnfpvqqtgggnyihvplsprtlnawvklvedkkfgaevvpgfqalsegctpydinqmlncvgdhqaamqiireiindeaadwdaqhpipgplpagqlrdprgsdiagttstveeqiqwmyrpqnpvpvgniyrrwiqiglqkcvrmynptnildvkqgpkepfqsyvdrfykslraeqtdpavknwmtqtlliqnanpdcklvlkglgmnptleemltacqgvggpgqkarlmaealkealtpppipfaaaqqrkvircwncgkeg…	aq	ag	1394	1463	1010	1031	0.772358	1	-0.227642
POL_HV2KR	Q74120	1463	Human immunodeficiency virus type 2 (isolate KR)	Lentivirus	Direct Submission	Submitted (??-APR-1995)	p7	383	431	mgarssvlrgkkvdelekirlrpggkkkyrlkhivwaanelgkfglaeslleskegcqkiitvldplvptgsenlkslfntvcviwclhaeekvkdtegakqivqrhlvaetgtadkmpstsrpaappsgrggnypvqqiagnyshvplsprtlnawvklveekkfgaevvpgfqalsegctpydinqmlncvgdhqaamqiireiineeaadwdvqhpipgplpagqlreprgsdiagttstveeqiqwmfraqnpipvgniyrrwiqiglqkcvrmynptnildvkqgpkepfqsyvdrfykslraeqtdpavknwmtqtllvqnanpdcklvlkglgmnptleemltacqgiggpgqkarlmaealkealapapipfaaaqqrrtikcwncgkdgh…	aq	ag	1373	1462	990	1031	0.740088	1	-0.259912
POL_HV2NZ	P05962	1461	Human immunodeficiency virus type 2 (ISOLATE NIH-Z)	Lentivirus	Genetic variability between isolates of human immunodeficiency virus (HIV) type 2 is comparable to the variability among HIV type 1	Proc. Natl. Acad. Sci. U.S.A. 85 (16), 5941-5945 (1988)	p7	381	429	mgarnsvlrgkkadelekirlrpggkkkyklkhivwaaneldrfglaeslleskegcqkiltvldplvptgsenlkslfntvcviwcihaeekvkdtegakqivqrhlvaetgtaekmpntsrptappsgknfpvqqvagnythiplspgtlnawvklveekkfgaevvpgfqalsegctpydinqmlncvgdhqaamqiireiineeaadwdvahpipgplpagqlreprgsdiagttstveeqiqwmfrpqnpvpvgniyrrwiqiglqkcvrmynptnildinqgpkepfqsyvdrfykslraeqtdpavknwmtqtlliqnanpdcklvlkglgmnptleemlttcqgvggpgqkarlmaealkevmapapipfaaaqqrktfkcwncgkeghsa…	aq	ag	1365	1414	984	985	0.789272	1	-0.210728
POL_HV2RO	P04584	1464	Human immunodeficiency virus type 2 (ISOLATE ROD)	Lentivirus	Genome organization and transactivation of the human immunodeficiency virus type 2	Nature 326 (6114), 662-669 (1987)	p7	383	431	mgarnsvlrgkkadelerirlrpggkkkyrlkhivwaankldrfglaeslleskegcqkiltvldpmvptgsenlkslfntvcviwcihaeekvkdtegakqivrrhlvaetgtaekmpstsrptapssekggnypvqhvggnythiplsprtlnawvklveekkfgaevvpgfqalsegctpydinqmlncvgdhqaamqiireiineeaaewdvqhpipgplpagqlreprgsdiagttstveeqiqwmfrpqnpvpvgniyrrwiqiglqkcvrmynptnildikqgpkepfqsyvdrfykslraeqtdpavknwmtqtllvqnanpdcklvlkglgmnptleemltacqgvggpgqkarlmaealkevigpapipfaaaqqrkafkcwncgkegh…	aq	ag	1349	1413	966	982	0.742691	1	-0.257309
POL_HV2SB	P12451	1462	Human immunodeficiency virus type 2 (ISOLATE SBLISY)	Lentivirus	Molecular and biological characterization of a replication competent human immunodeficiency type 2 (HIV-2) proviral clone	Proc. Natl. Acad. Sci. U.S.A. 86 (7), 2433-2437 (1989)	p7	382	430	mgaknsvlrgkkadelekirlrpggkkkyrlkhivwaaneldrfglteslleskegcqkiisvleplvptgsenlkslynttcviwclhaeekvkdteeakrivgrhlvaetetaekmpnisrptappsgkggnfpvqqiggnyvhlplsprtlnawvklveekkfgaevvpgfqalsegctpydinqmlncvgdhqaamqiireiineeaadwdvqhpipgplpagqlrdprgsdiagttstveeqiewmyrqenpvpvgniyrrwiqiglqkcvrmynptnildikqgpkesfqsyvdrfykslraeqtdaavknwmtqtllvqsnpdcklvlkglgmnptleemltacqgiggpgqkarlmaealkeamrpapipfaaaqqkraikcwncgkeghs…	aq	ag	1366	1415	984	985	0.758407	1	-0.241593
POL_HV2ST	P20876	1463	Human immunodeficiency virus type 2 (ISOLATE ST)	Lentivirus	Molecular characterization of an attenuated human immunodeficiency virus type 2 isolate	J. Virol. 64 (2), 890-901 (1990)	p7	383	431	mgarnsvlrgkkadelekirlrpggkkkyrlkhivwaaneldrfglaeslleskegcqkiltvldplvptgsenlkslfntvcviwcihaeekakdteeakqkvqrhlvaetkttekmpstsrptappsgnggnfpvqqvagnythvplsprtlnawvklveekkfgaevvpgfqalsegctpydinqmlncvgdhqaamqiireiineeaadwdaqhpipgplpagqlreprgsdiagttstveeqiqwmfrpqnpvpvgsiyrrwiqiglqkcvrmynptnildikqgpkepfqsyvdrfykslraeqtdpavknwmtqtllvqnanpdcklvlkglginptleemltacqgvggpgqkarlmaealkeamapapipfaaaqqrrtikcwncgkegh…	aq	ag	1390	1462	1007	1031	0.753635	1	-0.246365
POL_SIVMK	P05897	1446	Simian immunodeficiency virus - mac K6W	Lentivirus	Sequence of simian immunodeficiency virus and its relationship to the human immunodeficiency viruses	Nature 328 (6130), 539-543 (1987)	p7	365	433	mgarnsvlsgkkadelekirlrpggkkkymlkhvvwaaneldrfglaesllenkegcqkilsvlaplvptgsenlkslyntvcviwcihaeekvkhteeakqivqrhlvvetgtaetmpktsrptapssgrggnypvqqiggnyvhlplsprtlnawvklieekkfgaevvpgfqalsegctpydinqmlncvgdhqaamqiirdiineeaadwdlqhpqpapqqgqlrepsgsdiagttssvdeqiqwmyrqqnpipvgniyrrwiqlglqkcvrmynptnildvkqgpkepfqsyvdrfykslraeqtdaavknwmtqtlliqnanpdcklvlkglgvnptleemltacqgvggpgqkarlmaealkealapvpipfaaaqkrgprkpikcwncgke…	ae	ag	1365	1445	1000	1012	0.743313	1	-0.256687
POL_SIVV1	P27973	1470	Simian immunodeficiency virus (AGM155 ISOLATE)	Lentivirus	Simian immunodeficiency viruses from African green monkeys display unusual genetic diversity	J. Virol. 64 (3), 1086-1092 (1990)	p7	373	439	mgaatsalnrrqldefehirlrpngkkkyqikhliwagkkmdrfglheklleteegckkiievlspleptgsegmkslynlvcvllcvhqekkvkdteealaivrqcchlvdkektavtppggqqknntggtatpggsqnfpaqqqgnawvhvplsprtlnawvkaveekkfgaeivpmfqalsegctpydinqmlnvlgdhqgalqivkeiineeaaqwdvthpppagplpagqlrdpggsdiagttstvqeqlewiytanprvdvgaiyrrwiilglqkcvkmynpvsvldirqgpkepfkdyvdrfykairaeqasgevkqwmteslliqnanpdckvilkglgmhptleemltacqgvggpsykakvmaemmqnlqsqnmvqqgggrgrprpppk…	ae	vn	1386	1469	1013	1030	0.74547	1	-0.25453
POL_SIVVG	P27980	1465	Simian immunodeficiency virus (AGM3 ISOLATE)	Lentivirus	Complete nucleotide sequence of a simian immunodeficiency virus from African green monkeys: a novel type of intragroup divergence	Virology 176 (1), 216-221 (1990)	p7	377	443	mgaatsalnrrqldkfehirlrptgkkkyqikhliwagkemerfglherlleseegckkiievlypleptgseglkslfnlvcvlfcvhkdkevkdteeavaivrqcchlvekernaernttetssgqkkndkgvtvppggsqnfpaqqqgnawihvplsprtlnawvkaveekkfgaeivpmfqalsegctpydinqmlnvlgdhqgalqivkeiineeaaqwdiahpppagplpagqlrdprgsdiagttstvqeqlewiytanprvdvgaiyrrwiilglqkcvkmynpvsvldirqgpkeafkdyvdrfykairaeqasgevkqwmteslliqnanpdckvilkglgmhptleemltacqgvggpsykakvmaemmqnmqsqnmmqqggqrgrpr…	ae	vn	1387	1465	1010	1022	0.777021	1	-0.222979
POL_SIVS4	P12502	1449	Simian immunodeficiency virus (F236/SMH4 ISOLATE) (SOOTY MANGABEY)	Lentivirus	An African primate lentivirus (SIVsm) closely related to HIV-2	Nature 339 (6223), 389-392 (1989)	p7	366	434	mgarnsvlsgkeadelekvrlrpngkkkymlkhvvwaaneldrfglaeslldnkegcqkilsvlaplvptgsenlkslyntvcviwcihaeekvkhteeakqivqrhlvvetgtadrmpatsrptappsgrggnypvqqvggnyvhlplsprtlnawvklveekkfgaevvpgfqalsegctpydinqmlncvgehqaamqiireiineeaadwdlqhpqpgplpagqlreprgsdiagttstvdeqiqwmyrqqnpipvgniyrrwiqlglqkcvrmynptnildvkqgpkepfqsyvdrfykslraeqtdpavknwmtqtlliqnanpdcklvlkglgmnptleemltacqgvggpgqkarlmaealkealrpdqlpfaavqqkgqrktikcwncgk…	ae	ag	1368	1448	1002	1014	0.752678	1	-0.247322
POL_SIVG1	Q02836	1472	Simian immunodeficiency virus (isolate AGM / clone GRI-1)	Lentivirus	A highly divergent proviral DNA clone of SIV from a distinct species of African green monkey	Virology 182 (1), 397-402 (1991)	p7	367	432	mggghsalsgrsldtfekirlrpngkkkyqikhliwagkemerfglheklletkegcqkiievltpleptgseglkalfnlccviwcihaeqkvkdteeavvtvkqhyhlvdknekaakkknettappggesrnypvvnqnnawvhqplsprtlnawvkcveekrwgaevvpmfqalsegclsydvnqmlnvigdhqgalqilkevineeaaewdrthrppagplpagqlrdptgsdiagttssiqeqiewtfnanpridvgaqyrkwvilglqkvvqmynpqkvldirqgpkepfqdyvdrfykalraeqapqdvknwmtqtlliqnanpdcklilkglgmnptleemliacqgvggpqhkaklmvemmsngqnmvqvgpqkkgprgplkcfncgkfg…	ve	an	1382	1465	1015	1033	0.753992	1	-0.246008
POL_SIVGB	P22382	1441	Simian immunodeficiency virus (ISOLATE GB1)	Lentivirus	Sequence of a novel simian immunodeficiency virus from a wild-caught African mandrill	Nature 341 (6242), 539-541 (1989)	p7	354	432	mgngnsallgtdldkfekirlkrggkkcyrlkhlcwckgeldrfglsdklletqqgcekilsvcwplydqgsdnlkalvgtvcvvacihagieikstqdalkklkvitrkeekqedesknfpvqrdaagqyqytpispriiqtwvktveekkwkpeviplfsaltegaishdlnimlnavgdhqgamqvlkdvineqaaewdlthpqqqpaqpggglrtpsgsdiagttstveeqlawmnmqqnainvgtiykswiilgmnrlvkshcpisitdvrqgpkeafkdyvdrfynvmraeqasgevkmwmqqhllienanpeckqilrslgkgatleemleacqgvggpqhkarlmaemmrtvvgqsqnfvqqrgpqrgpvrqptgrkpicfncnkeghvar…	ae	vn	1359	1437	1005	1005	0.761424	1	-0.238576
POL_SIVM1	P05896	1448	Simian immunodeficiency virus (MM142-83 ISOLATE)	Lentivirus	Sequence of simian immunodeficiency virus from macaque and its relationship to other human and simian retroviruses	Nature 328 (6130), 543-547 (1987)	p7	365	433	mgarnsvlsgkkadelekirlrpggkkkymlkhvvwaaneldrfglaesllenkegcqkilsvlaplvptgsenlkslyntvcviwcihaeekvkhteeakqivqrhlvmetgtaetmpktsrptapfsgrggnypvqqiggnythlplsprtlnawvklieekkfgaevvsgfqalsegclpydinqmlncvgdhqaamqiirdiineeaadwdlqhpqqapqqgqlrepsgsdiagttstveeqiqwmyrqqnpipvgniyrrwiqlglqkcvrmynptnildvkqgpkepfqsyvdrfykslraeqtdpavknwmtqtlliqnanpdcklvlkglgtnptleemltacqgvggpgqkarlmaealkealapapipfaaaqqkgprkpikcwncgke…	ae	ag	1367	1447	1002	1014	0.774096	1	-0.225904
POL_SIVSP	P19505	1449	Simian immunodeficiency virus (PBJ/BC13 ISOLATE) (SOOTY MANGABEY)	Lentivirus	Sequence analysis and acute pathogenicity of molecularly cloned SIVSMM-PBj14	Nature 345 (6276), 636-640 (1990)	p7	366	434	mgarnsvlsgkkadelekirlrpggkkryqlkhivwaaneldrfglaesllenkegcqkilsvlaplvptgsenlkslyntvcvlwcihaeekvkhteeakqivqrhlvvetgtadkmpatsrptappsgkggnypvqqiggnythlplsprtlnawvklieekkfgaevvpgfqalsegctpydinqmlncvgehqaamqiireiineeaadwdlqhpqpgpippgqlreprgsdiagttstvdeqiqwmyrqqnpipvgniyrrwiqlglqkcvrmynptnildvkqgpkepfqsyvdrfykslraeqtdpavknwmtqtlliqnanpdcklvlkglginptleemltacqgvggpgqkarlmaealkdaltqgplpfaavqqkgqrkiikcwncgk…	ae	ag	1368	1448	1002	1014	0.765178	1	-0.234822
POL_SIVVT	P05895	1467	Simian immunodeficiency virus (TYO-1 ISOLATE)	Lentivirus	Sequence of simian immunodeficiency virus from African green monkey, a new member of the HIV/SIV group	Nature 333 (6172), 457-461 (1988)	p7	377	443	mgaatsalnrrqldkfehirlrptgkkkyqikhliwagkemerfglherlleseegckkiievlypleptgseglkslfnlvcvlfcvhkdkevkdteeavaivrqcchlvekernaernttetssgqkkndkgvtvppggsqnfpaqqqgnawihvplsprtlnawvkaveekkfgaeivpmfqalsegctpydinqmlnvlgdhqgalqivkeiineeaaqwdiahpppagplpagqlrdprgsdiagttstvqeqlewiytanprvdvgaiyrrwiilglqkcvkmynpvsvldirqgpkeafkdyvdrfykairaeqasgevkqwmteslliqnanpdckvilkglgmhptleemltacqgvggpsykakvmaemmqnmqsqnmmqqggqrgrpr…	ae	vn	1415	1467	1038	1024	0.77633	1	-0.22367
GAG_SIVCZ	P17282	508	SIVcpz GAB1	Lentivirus	Genetic organization of a chimpanzee lentivirus related to HIV-1	Nature 345 (6273), 356-359 (1990)	p7	388	442	mgarasvltggkldrwekvrlrpggrkrymmkhlvwasrelerfacdpglmeskegctkllqqlepalktgseglrslfntlavlwcihsditvedtqkaleqlkrhhgeqqsktesnsgsreggasqgasasagisgnyplvqnaqgqmvhqaisprtlnawvkvveekafspevipmfsalsegalpqdvntmlnavgghqgamqvlkevineeaaewdrlhpthagpiapgqlreprgsdiagttstlqeqigwttanppipvgdvyrrwvilglnkvvrmycpvsildirqgpkepfrdyvdrfyktlraeqasqevknwmtdtllvqnanpdckqilkalgpgatleemmtacqgvggpshkarvlaeamsmvqnqgradvffqkgqgagpkrk…	fq	vn	378	442	-10	0	0.7395	1	-0.2605
POL_SIVCZ	P17283	1384	SIVcpz GAB1	Lentivirus	Genetic organization of a chimpanzee lentivirus related to HIV-1	Nature 345 (6273), 356-359 (1990)	p7	313	383	mgarasvltggkldrwekvrlrpggrkrymmkhlvwasrelerfakrhhgeqqsktesnsgsreggasqgasasagisgnyplvqnaqgqmvhqaisprtlnawvkvveekafspevipmfsalsegalpqdvntmlnavgghqgamqvlkevineeaaewdrlhpthagpiapgqlreprgsdiagttstlqeqigwttanppipvgdvyrrwvilglnkvvrmycpvsildirqgpkepfrdyvdrfyktlraeqasqevknwmtdtllvqnanpdckqilkalgpgatleemmtacqgvggpshkarvlaeamsmvqnqgradvffqkgqgagpkrkikcfncgkeghlarnckaprrkgcwrcgqeghqmkdctgrqvnffrerlafpqrearql…	ae	vn	1316	1375	1003	992	0.763422	1	-0.236578
POL_SIVTN	Q8AII1	1462	SIVcpz TAN1	Lentivirus	Amplification of a complete simian immunodeficiency virus genome from fecal RNA of a wild chimpanzee	J. Virol. 77 (3), 2233-2242 (2003)	p7	390	463	mgarasvlrgdkldtwesirlksrgrkkylikhlvwagselqrfamnpglmenvegcwkiilqlqpsvdigspeiislfnticvlycvhagervqdteeavkivkmkltvqknnstatssgqrqnagekeetvppsgntgntgratetpsgsrlypvitdaqgvarhqpisprtlnawvrvieekgfnpevipmfsalsegatpydlnsmlnavgehqaamqmlkevineeaaewdrahpahagpqqagmlreptgadiagttstlqeqvlwmttpqaqggvpvgdiykrwiilglnklvrmyspvsildikqgpkepfrdyvdrfyktiraeqasqpvktwmtetllvqnanpdckhilkalgqgatleemltacqgvggpshkakilaeamasatag…	ae	vn	1394	1457	1004	994	0.751628	1	-0.248372

## Sheet: 3
LOCUS	ACCESSION	LENGTH	ORGANISM	GENUS	TITEL	JOURNAL	NC NAME	NC INIT	NC TERM	SEQUENCE	Ip	In	WSVM&RF+SA Init	WSVM&RF+SA Term	WSVM&RF+SA Init bias	WSVM&RF+SA Term bias	DecProduct/alpha	AlignProduct	DecProduct/alpha-AlignProduct
GAG_JSRV	P31622	612	Jaagsiekte sheep retrovirus	Beta	Nucleotide sequence of the jaagsiekte retrovirus, an exogenous and endogenous type D and B retrovirus of sheep and goats	J. Virol. 66 (8), 4930-4939 (1992)	p14	477	579	mghthsrqlfvhmlsvmlkhrgitvsktklinflsfieevcpwfpregtvnletwkkvgeqirthytlhgpekvpvetlsfwtlirdcldfdndelkrlgnllkqeedplhtpdsvpsydpppppppslkmhpsdnddslsstdeaeldeeaakyhqedwgflaqekgaltskdelvecfknltialqnagiqlpsnnntfpsappfppaytptvmagldpppgfpppskhmsplqkalrqaqrlgevvsdfslafpvfennnqryyeslpfkqlkelkiacsqygptapftiamieslgtqalppndwkqtaraclsggdyllwkseffeqcariadvnrqqgiqtsyemligegpyqatdtqlnflpgayaqisnaarqawkklpssstktedlskv…	maa	qcy	519	602	42	23	0.648095	0.666667	-0.0185718
GAG_MPMV	P07567	657	Mason-Pfizer monkey virus	Beta	Nucleotide sequence of Mason-Pfizer monkey virus: an immunosuppressive D-type retrovirus	Cell 45 (3), 375-385 (1986)	p14	527	621	mgqelsqheryveqlkqalktrgvkvkyadllkffdfvkdtcpwfpqegtidikrwrrvgdcfqdyyntfgpekvpvtafsywnlikelidkkevnpqvmaavaqteeilksnsqtdltktsqnpdldlisldsddegakssslqdkglsstkkpkrfpvlltaqtskdpedpnpsevdwdgledeaakyhnpdwppfltrpppynkatpsaptvmavvnpkeelkekiaqleeqikleelhqalisklqklktgnetvthpdtagglsrtphwpgqhipkgkccasrekeeqipkdifpvtetvdgqgqawrhhngfdfavikelktaasqygatapytlaivesvadnwltptdwntlvravlsggdhllwkseffencrdtakrnqqagngwdfdm…	aaf	qay	526	621	-1	0	0.880844	1	-0.119156
GAG_SRV1	P04022	658	Simian retrovirus 1	Beta	Nucleotide sequence of SRV-1, a type D simian acquired immune deficiency syndrome retrovirus	Science 231 (4745), 1567-1572 (1986)	p14	527	622	mgqelsqheryveqlkqalktrgvkvkyadllkffdfvkdtcpwfpqegtidikrwrrvgdcfqdyyntfgpekvpvtafsywnlikelidkkevnpqvmaavaqteeilktsshtelttkpsqnpdldlisldsddegakgsslkdknlsctkkpkrfpvlltaqtsadpedpnpsevdwdgledeaakyhnpdwppfltrpppynkatpsaptvmavvnpkeelkekiaqleeqikleelhqalisklqklktgnetvtspetaggfsrtphwpgqhipkgkccasrekeeqtpkdifpvtetvdgqgqawrhhngfdftvikelktaasqygatapytlaivesvadnwltptdwntlvravlsggdhllwkseffencretakrnqqagngwdfd…	aaa	qay	528	622	1	0	0.869198	1	-0.130802
GAG_SRV2	P51516	654	Simian retrovirus 2	Beta	Sequence relationships of type D retroviruses which cause simian acquired immunodeficiency syndrome	Virology 157 (2), 317-329 (1987)	p14	524	618	mgqelsqhelyveqlkkalktrgvkvkgndllkffdfvkdtcpwfpqegtidikrwrrvgdcfqdyyntfgpekipvtafsywnlikdlidkkeadpqvmaavtqtekilkvssqtdlrdnshnkdmdlislesddeeakapsekmtmsnkspkkypamlasqnnntdkdpdlsevdwdgledeaakyhnpdwppflsrpppynrtaatapavmavvnpkeelkekisqleeqikleelhqsliirlqklktgnervtssgnieshsrtpkwpgqclpkgkylinknteeyppkdifpvtetmdgqgqawrhhngfdftvikelktavsqygatapytlaivesiadnwltptdwntlvravlsggdhliwkseffencrdtakrnqqagngwdfdmlt…	aaa	qay	525	618	1	0	0.947441	1	-0.0525586
POL_HTL1L	P0C211	1462	HTLV-1 isolate Mel 15	Delta	Complete nucleotide sequence of a highly divergent human T-cell leukemia (lymphotropic) virus type I (HTLV-I) variant from melanesia: genetic and phylogenetic relationship to HTLV-I strains from other geographical regions	J. Virol. 67 (2), 1015-1023 (1993)	p15-pro	345	449	mgqifprsanpiprpprglathhwlnflqaayrlepgpssydfhqlktvlkmaletpvwmcpinysllasllpkgypgqvneilqvliqtqtqipshpappppsspthdppdsdpqipppyveptapqvlpvmhphgvppthrpwqmkdlqaikqevsqaapgspqfmqtirlavqqfdptakdlqdllqylcsslvaslhhqqldsliseaetrgitgynplagplrvqannpqqqglrreyqqlwltafaalpgsakdpswasilqgleepyhtfverlnvaldnglpegtpkdpilrslaysnankecqkllqarghtnsplgdmlracqawtprdktkvlvvqpkkpppnqpcfrcgkaghwsrdcaqprpppgpcplcqdpthwkrdcprlkpa…	vvq	sil	371	449	26	0	0.958781	1	-0.0412193
POL_HTL32	Q0R5R2	1440	HTLV-3 strain 2026ND	Delta	Ancient origin and molecular features of the novel human T-lymphotropic virus type 3 revealed by complete genome analysis	J. Virol. 80 (15), 7427-7438 (2006)	p15-pro	338	430	mgktysspinpipkapkglaihhwlnflqaayrlqpgpsefdfhqlrkflklaiktpvwlnpinysvlaglipknypgrvheivailiqetpareappsaplaedpqkpppypeqaqeasqclpilhphgapaahrpwqmkdlqaikqevsssapgspqfmqtirlavqqfdptakdlhdllqylcsslvaslhhqqletliaqaetqgitgynplagplriqannpnqqglrkeyqnlwlsafsalpgntkdptwaailqgpeepfgsfverlnvaldnglpegtpkdpilrslaysnankecqkllqargqtnsplgemlracqtwtprdknkilmvqpkktpppnqpcfrcgqvghwsrdckqprpppgpcpvcqdpthwkrdcpqlktdtrdsed…	mvq	til	977	1051	639	621	0.972209	1	-0.0277914
POL_HTL3P	Q4U0X6	1440	Human T-cell leukemia virus 3 (strain Pyl43)	Delta	Human T-cell lymphotropic virus type 3: complete nucleotide sequence and characterization of the human tax3 protein	J. Virol. 80 (19), 9876-9888 (2006)	p15-pro	338	430	mgktysspvnpipkapkglaihhwlnflqaayrlqpgpsefdfhqlrkflklaiktpvwlnpinysvlarlipknypgrvheivailiqetpareappsappaddpqkpppypehaqvepqclpvlhphgapathrpwqmkdlqaikqevsssapgspqfmqtvrlavqqfdptakdlhdllqylcsslvaslhhqqletliaqaetqgitgynplagplrvqannpnqqglrreyqnlwlsafsalpgntkdptwaailqgpeepfcsfverlnvaldnglpegtpkdpilrslaysnankecqkllqargqtnsplgemlracqtwtprdknkilmiqpkktpppnqpcfrcgqaghwsrdckqprpppgpcplcqdpahwkqdcpqlkadtkgsed…	miq	til	977	1051	639	621	0.987576	1	-0.0124242
POL_HTL1C	P14078	1462	Human T-cell lymphotrophic virus type 1 (Caribbean isolate)	Delta	Molecular cloning and complete nucleotide sequence of an adult T cell leukaemia virus/human T cell leukaemia virus type I (ATLV/HTLV-I) isolate of Caribbean origin: relationship to other members of the ATLV/HTLV-I subgroup	J. Gen. Virol. 69 (PT 7), 1695-1710 (1988)	p15-pro	345	449	mgqifsrsaspiprpprglaahhwlnflqaayrlepgpssydfhqlkkflkialetpvwicpinysllasllpkgypgrvneilhiliqtqaqipsrpappppsssthdppdsdpqipppyveptapqvlpvmhphgappnhrpwqmkdlqaikqevsqaapgspqfmqtirlavqqfdptakdlqdllqylcsslvaslhhqqldsliseaetrgitgynplagplrvqannpqqqglrreyqqlwlaafaalpgsakdpswasilqgleepyhafverlnialdnglpegtpkdpilrslaysnankecqkllqarghtnsplgdmlracqawtpkdktkvlvvqpkkpppnqpcfrcgkaghwsrdctqprpppgpcplcqdpthwkrdcprlkpt…	vvq	sil	345	449	0	0	0.960376	1	-0.039624
GAG_HTL1M	P14077	429	Human T-cell lymphotrophic virus type 1 (isolate MT-2)	Delta	Nucleotide sequence of the core (gag) gene from HTLV-1 isolate MT-2	Nucleic Acids Res. 17 (19), 7998 (1989)	p15-gag	345	429	mgqifsrsaspiprpprglaahhwlnflqaayrlepgpssydfhqlkkflkialetpvwicpinysllasllpkgypgrvneilhiliqtqaqipsrpappppsspthdppdsdpqipppyveptapqvlpvmhphgappnhrpwqmkdlqaikqevsqaapgspqfmqtirlavqqfdptakdlqdllqylcsslvaslhhqqldsliseaetrgitsynplagplrvqannpqqqglrreyqqlwlaafaalpgsakdpswasilqgleepyhafverlnialdnglpegtpkdpilrslaysnankecqkllqarghtnsplgdmlracqtwtpkdktkvlvvqpkkpppnqpcfrcgkaghwsrdctqprpppgpcplcqdpthwkrdcprlkpt…	vvq	gev	345	429	0	0	0.961593	1	-0.0384068
GAG_HTL1A	P03345	429	Human T-cell lymphotrophic virus type 1 (strain ATK)	Delta	Human adult T-cell leukemia virus: complete nucleotide sequence of the provirus genome integrated in leukemia cell DNA	Proc. Natl. Acad. Sci. U.S.A. 80 (12), 3618-3622 (1983)	p15-gag	345	429	mgqifsrsaspiprpprglaahhwlnflqaayrlepgpssydfhqlkkflkialetparicpinysllasllpkgypgrvneilhiliqtqaqipsrpappppsspthdppdsdpqipppyveptapqvlpvmhphgappnhrpwqmkdlqaikqevsqaapgspqfmqtirlavqqfdptakdlqdllqylcsslvaslhhqqldsliseaetrgitgynplagplrvqannpqqqglrreyqqlwlaafaalpgsakdpswasilqgleepyhafverlnialdnglpegtpkdpilrslaysnankecqkllqarghtnsplgdmlracqtwtpkdktkvlvvqpkkpppnqpcfrcgkaghwsrdctqprpppgpcplcqdpthwkrdcprlkpt…	vvq	gev	345	429	0	0	0.978988	1	-0.0210122
POL_HTL1A	P03362	1462	Human T-cell lymphotrophic virus type 1 (strain ATK)	Delta	Human adult T-cell leukemia virus: complete nucleotide sequence of the provirus genome integrated in leukemia cell DNA	Proc. Natl. Acad. Sci. U.S.A. 80 (12), 3618-3622 (1983)	p15-pro	345	449	mgqifsrsaspiprpprglaahhwlnflqaayrlepgpssydfhqlkkflkialetparicpinysllasllpkgypgrvneilhiliqtqaqipsrpappppsspthdppdsdpqipppyveptapqvlpvmhphgappnhrpwqmkdlqaikqevsqaapgspqfmqtirlavqqfdptakdlqdllqylcsslvaslhhqqldsliseaetrgitgynplagplrvqannpqqqglrreyqqlwlaafaalpgsakdpswasilqgleepyhafverlnialdnglpegtpkdpilrslaysnankecqkllqarghtnsplgdmlracqtwtpkdktkvlvvqpkkpppnqpcfrcgkaghwsrdctqprpppgpcplcqdpthwkrdcprlkpt…	vvq	sil	345	449	0	0	0.979299	1	-0.0207008
PRO_HTL1A	P10274	651	Human T-cell lymphotrophic virus type 1 (strain ATK)	Delta	Human adult T-cell leukemia virus: complete nucleotide sequence of the provirus genome integrated in leukemia cell DNA	Proc. Natl. Acad. Sci. U.S.A. 80 (12), 3618-3622 (1983)	p15-pro	345	449	mgqifsrsaspiprpprglaahhwlnflqaayrlepgpssydfhqlkkflkialetparicpinysllasllpkgypgrvneilhiliqtqaqipsrpappppsspthdppdsdpqipppyveptapqvlpvmhphgappnhrpwqmkdlqaikqevsqaapgspqfmqtirlavqqfdptakdlqdllqylcsslvaslhhqqldsliseaetrgitgynplagplrvqannpqqqglrreyqqlwlaafaalpgsakdpswasilqgleepyhafverlnialdnglpegtpkdpilrslaysnankecqkllqarghtnsplgdmlracqtwtpkdktkvlvvqpkkpppnqpcfrcgkaghwsrdctqprpppgpcplcqdpthwkrdcprlkpt…	vvq	sil	345	449	0	0	0.963127	1	-0.0368733
POL_HTLV2	P03363	1461	Human T-lymphotropic virus 2	Delta	Complete nucleotide sequence of an infectious clone of human T-cell leukemia virus type II: an open reading frame for the protease gene	Proc. Natl. Acad. Sci. U.S.A. 82 (10), 3101-3105 (1985)	p15-pro	351	446	mgqihglsptpipkaprglsthhwlnflqaayrlqprpsdfdfqqlrrflklalktpiwlnpidysllaslipkgypgrvveiinilvknqvspsapaapvptpicptttpppppppspeahvpppyveptttqcfpilhppgapsahrpwqmkdlqaikqevsssalgspqfmqtlrlavqqfdptakdlqdllqylcsslvvslhhqqlntliteaetrgmtgynpmagplrmqannpaqqglrreyqnlwlaafstlpgntrdpswaailqgleepycafverlnvaldnglpegtpkepilrslaysnankecqkilqarghtnsplgemlrtcqawtpkdktkvlvvqprrppptqpcfrcgkvghwsrdctqprpppgpcplcqdpshwkrdc…	vvq	sil	351	446	0	0	0.968753	1	-0.0312473
GAG_WDSV	Q88937	582	Walleye dermal sarcoma virus	Epsilon	Nucleotide sequence and protein analysis of a complex piscine retrovirus, walleye dermal sarcoma virus	J. Virol. 69 (9), 5320-5331 (1995)	p14	458	582	mgnssstpppsalknsdlfktmlrtqysgsvktrrinqdikkqyplwpdqgtcatkhweqavlipldsvseetakvlnflrvkiqarkgetarqmtahtikklivgtidknkqqteilqktdesdeemdttntmlfiarnkreriaqqqqadlaaqqqvlllqreqqreqrekdikkrdekkkkllpdttqkveqtdigeasssdasaqkpistdnnpdlkvdgvltrsqhttvpsnitikkdgtsvqyqhpirnyptgegnltaqvrnpfrplelqqlrkdcpalpegipqlaewltqtmaiyncdeadveqlarvifptpvrqiagvinghaaantaakiqnyvtacrqhypavcdwgtiqaftykppqtaheyvkhaeiifknnsglewqhatvpf…	amp	ypa	458	571	0	-11	0.291982	0.666667	-0.374684
POL_WDSV	O92815	1752	Walleye dermal sarcoma virus	Epsilon	Nucleotide sequence and protein analysis of a complex piscine retrovirus, walleye dermal sarcoma virus	J. Virol. 69 (9), 5320-5331 (1995)	p14	458	584	mgnssstpppsalknsdlfktmlrtqysgsvktrrinqdikkqyplwpdqgtcatkhweqavlipldsvseetakvlnflrvkiqarkgetarqmtahtikklivgtidknkqqteilqktdesdeemdttntmlfiarnkreriaqqqqadlaaqqqvlllqreqqreqrekdikkrdekkkkllpdttqkveqtdigeasssdasaqkpistdnnpdlkvdgvltrsqhttvpsnitikkdgtsvqyqhpirnyptgegnltaqvrnpfrplelqqlrkdcpalpegipqlaewltqtmaiyncdeadveqlarvifptpvrqiagvinghaaantaakiqnyvtacrqhypavcdwgtiqaftykppqtaheyvkhaeiifknnsglewqhatvpf…	amp	axd	458	582	0	-2	0.977421	1	-0.022579
GAG_MLVCB	P27460	536	Cas-Br-E murine leukemia virus	Gamma	Complete nucleotide sequence of the neurotropic murine retrovirus CAS-BR-E	Nucleic Acids Res. 19 (7), 1707 (1991)	p10	477	536	mgqtvttplsltldhwkdvertahnqsvdvkkrrwvtfcsvewptfnvgwpqdgtfnrdiitqvkikvfspgphghpdqvpyivtwealafdpppwvkpfvhpkpplppsapsllpepplstsprsslypaltpslgakpkpqvlpdsggplidlltedpppyrdpgpppsdrdrddgeaapageapdpspmasrlrgrrelpvadsttsqafplrsggngqlqywpfsssdlynwknnnpsfsedpgkltaliesvllthqptwddcqqllgtlltgeekqrvllearkavrgedgrptqlpneindafplerpdwdyntqrgrnhlvlyrqlllaglqnagrsptnlakvkgitqgpnespsaflerlkeayrrytpydpedpgqetnvsmsfiwqs…	atv	ldd	477	536	0	0	0.880268	1	-0.119732
GAG_MLVFP	P26805	538	Friend murine leukemia virus (ISOLATE PVC-211)	Gamma	Complete nucleotide sequence of a neuropathogenic variant of Friend murine leukemia virus PVC-211	Nucleic Acids Res. 20 (12), 3249 (1992)	p10	479	538	mgqtattplsltldhwkdvertahnqsvevrkrrwvtfcsaewptfnvgwprdgtfnpdiitqvkikvfspgphghpdqvpyivtwealavdpppwvkpfvhpkpplllppsapslppepplstppqsslypaltsplntkprpqvlpdsggplidlltedpppyrdpgppspdgkgdsgevaptegapdsspmvsrlrgrreppvadsttsqafplrlggngqfqywpfsssdlynwknnnpsfsedpgkltaliesvllthqptwddcqqllgtlltgeekqrvllearkavrgedgrptqlpndindafplerpdwdyntqrgrnhlvhyrqlllaglqnagrsptnlakvkgitqgpnespsaflerlkeayrrytpydpedpgqetnvsmsfiw…	atv	ldd	479	538	0	0	0.937126	1	-0.0628742
GAG_GALV	P21416	520	Gibbon ape leukemia virus	Gamma	Genetic organization of gibbon ape leukemia virus	Virology 173 (1), 205-213 (1989)	p10	455	520	mgqdnstpisltlnhwrdvrtrahnlsveikkgkwqtfcssewptfgvgwppegtfnlsvifavkkivfqengghpdqvpyivvwqdlaqnpppwvpasakvavvsdtrrpvagrpsapprppiypatddllllseptpppypaalppplapqaigppsgqmpdssdpegpaagtrsrrarspadnsgpdstvilplraigppaepnglvplqywpfssadlynwksnhpsfsenpagltglleslmfshqptwddcqqllqilftteererillearknvlgdngaptqlenlineafplnrphwdyntaagrerllvyrrtlvaglkgaarrptnlakvrevlqgpaeppsvflerlmeayrrytpfdpssegqqaavamafigqsapdikkklqrl…	aav	ldn	204	284	-251	-236	0.878514	0.666667	0.211848
GAG_KORV	Q9TTC2	521	Koala retrovirus	Gamma	The nucleotide sequence of koala (Phascolarctos cinereus) retrovirus: a novel type C endogenous virus related to Gibbon ape leukemia virus	J. Virol. 74 (9), 4264-4272 (2000)	p10	456	521	mgqgestplsltldhwkdvktrahnlsveirkgkwqtfcssewptfevgwppegtfnpsiisavkrivfqetgghpdqvpyiivwqdlsnspppwvpplakiavasgqdngrksaggrpsapsrlpiypetdslfllsepppyptspppppaphaarpapglmaeglgsegpaagtrsrrprsptgdtgpdstvalplravgppaepnglvplqywpfssadlynwksnhpsfsenptgltglleslmfshqptwddcqqllqvlftteererillearknvlgvngaptqlenlineafplnrpqwdhntaegrerllvyrrtlvaglkgaarrptnlakvrevlqgpteppsvflerlmeayrrytpfdpssegqkaavamsfigqsapdikkklqr…	aav	lgd	456	521	0	0	0.948122	1	-0.0518777
GAG_MLVMS	P03332	538	Moloney murine leukemia virus isolate Shinnick	Gamma	Nucleotide sequence of Moloney murine leukaemia virus	Nature 293 (5833), 543-548 (1981)	p10	479	538	mgqtvttplsltlghwkdveriahnqsvdvkkrrwvtfcsaewptfnvgwprdgtfnrdlitqvkikvfspgphghpdqvpyivtwealafdpppwvkpfvhpkpppplppsapslplepprstpprsslypaltpslgakpkpqvlsdsggplidlltedpppyrdprpppsdrdgnggeatpageapdpspmasrlrgrreppvadsttsqafplraggngqlqywpfsssdlynwknnnpsfsedpgkltaliesvlithqptwddcqqllgtlltgeekqrvllearkavrgddgrptqlpnevdaafplerpdwdyttqagrnhlvhyrqlllaglqnagrsptnlakvkgitqgpnespsaflerlkeayrrytpydpedpgqetnvsmsfiw…	atv	ldd	479	538	0	0	0.898164	1	-0.101836
POL_MLVMS	P03355	1738	Moloney murine leukemia virus isolate Shinnick	Gamma	Nucleotide sequence of Moloney murine leukaemia virus	Nature 293 (5833), 543-548 (1981)	p10	479	534	mgqtvttplsltlghwkdveriahnqsvdvkkrrwvtfcsaewptfnvgwprdgtfnrdlitqvkikvfspgphghpdqvpyivtwealafdpppwvkpfvhpkpppplppsapslplepprstpprsslypaltpslgakpkpqvlsdsggplidlltedpppyrdprpppsdrdgnggeatpageapdpspmasrlrgrreppvadsttsqafplraggngqlqywpfsssdlynwknnnpsfsedpgkltaliesvlithqptwddcqqllgtlltgeekqrvllearkavrgddgrptqlpnevdaafplerpdwdyttqagrnhlvhyrqlllaglqnagrsptnlakvkgitqgpnespsaflerlkeayrrytpydpedpgqetnvsmsfiw…	atv	sll	479	538	0	4	0.851535	1	-0.148465
GAG_MSVMO	P03334	538	Moloney murine sarcoma virus	Gamma	Complete nucleotide sequence and organization of the Moloney murine sarcoma virus genome	Science 214 (4519), 445-450 (1981)	p10	479	538	mgqtvttplsltldhwkdverlahnqsvdvkkrrwvtfcsaewptfnvgwprdgtfnrdlitqvkikvfspgphghpdqvpyivtwealafdpppwvkpfvhpkppppllpsapslplepplstppqsslypaltpslgakpkpqvlsdsggplidlltedpppyrdprpppsdrdgdsgeatpageapdpspmasrlrgrreppvadsttsqafplrtggngqlqywpfsssdlynwknnnpsfsedpgkltaliesvlithqptwddcqqllgtlltgeekqrvllearkavrgddgrptqlpnevdaafplerpdweyttqagrnhlvhyrqlliaglqnagrsptnlakvkgitqgpnespsaflerlkeayrrytpydpedpgqetnvsmsfiw…	atv	ldd	479	538	0	0	0.854717	1	-0.145283
GAG_MLVBM	P29167	537	Murine leukemia virus (strain BM5 ECO)	Gamma	Characteristics and contributions of defective, ecotropic, and mink cell focus-inducing viruses involved in a retrovirus-induced immunodeficiency syndrome of mice	J. Virol. 65 (8), 4232-4241 (1991)	p10	478	537	mgqtvttplsltlehwgdvqriasnqsvgvkkrrwvtfcsaewptfgvgwpqdgtfnldiilqvkskvfspgphghpdqvpyivtweaiayepppwvkpfvspklslsptapilpsgpstqppprsalypaftpsikprpskpqvlsddggplidlltedpppygeqgpsspdgdgdreeatstseipapspmvsrlrgkrdppaadsttsrafplrlggngqlqywpfsssdlynwknnnpsfsedpgkltaliesvltthqptwddcqqllgtlltgeekqrvllearkavrgndgrptqlpnevnsafplerpdwdyttpegrnhlvlyrqlllaglqnagrsptnlakvkgitqgpnespsaflerlkeayrrytpydpedpgqetnvsmsfiwq…	atv	ldd	478	537	0	0	0.966308	1	-0.0336917
GAG_MLVDE	P29168	536	Murine leukemia virus (strain DEF27)	Gamma	Characteristics and contributions of defective, ecotropic, and mink cell focus-inducing viruses involved in a retrovirus-induced immunodeficiency syndrome of mice	J. Virol. 65 (8), 4232-4241 (1991)	p10	477	536	mgqtittplsltlehwrdvqciasnqsvdvkrrrwvtfcsvewpsfdvgwpldgtfnldiilqvkskvfcpgphghpdqvpyivtwealayhpppwvkpfvspkpfplstlpfsppgpsahppsrsdlytalipsiktkppksrvlptnggplidlltenppnlgeqgpplpkgpvkkrrpppprysppgpmvsrlrgnrdppaadsttsrafplrlggngqlqywpfsssdlynwknnnpsfsedpgkltaliesvltthqptwddcqqllgtlltgeekqrvllearkavrgndgrptqlpnevnsafplerpdwdyttpegrnhlvlyrqlllaglqnagrsptnlakvkgitqgpsespsaflerlkeayrrytpydpedpgqetnvsmsfiwqs…	atv	lgd	477	536	0	0	0.863227	1	-0.136773
POL_XMRV3	Q2F7J3	1733	Xenotropic MuLV-related virus VP35	Gamma	Identification of a novel Gammaretrovirus in prostate tumors of patients homozygous for R462Q RNASEL variant	PLoS Pathog. 2 (3), E25 (2006)	p10	477	532	mgqtvttplsltlqhwgdvqriasnqsvdvkkrrwvtfcsaewptfnvgwpqdgtfnlgvisqvksrvfcpgphghpdqvpyivtwealaydpppwvkpfvspkppplptapvlppgpsaqppsrsalypaltlsikskppkpqvlpdsggplidlltedpppygvqpsssarenneeeaattsevsppspmvsrlrgrrdppaadsttsqafplrmggdgqlqywpfsssdlynwknnnpsfsedpgkltaliesvlithqptwddcqqllgtlltgeekqrvlleagkavrgndgrptqlpnevnaafplerpdwdytttegrnhlvlyrqlllaglqnagrsptnlakvkgitqgpnespsaflerlkeayrrytpydpedpgqetnvsmsfiwqs…	atv	sll	477	536	0	4	0.837727	1	-0.162273
POL_XMRV4	Q2F7J0	1733	Xenotropic MuLV-related virus VP42	Gamma	Identification of a novel Gammaretrovirus in prostate tumors of patients homozygous for R462Q RNASEL variant	PLoS Pathog. 2 (3), E25 (2006)	p10	477	532	mgqtvttplsltlqhwgdvqriasnqsvdvkkrrwvtfcsaewptfnvgwpqdgtfnlgiisqvksrvfcpgphghpdqvpyivtwealaydpppwvkpfvspkppplptapvlppgpsaqppsrsalypaltpsikskppkpqvlpdsggplidlltedpppygaqpsssarenneeeaattsevsppspmvsrlrgrrdppaadsttsqafplrmggdgqlqywpfsssdlynwknnnpsfsedpgkltaliesvlithqptwddcqqllgtlltgeekqrvllearkavrgndgrptqlpnevnaafplerpdwgytttegrnhlvlyrqlllaglqnagrsptnlakvkgitqgpnespsaflerlkeayrrytpydpedpgqetnvsmsfiwqs…	atv	sll	477	536	0	4	0.846639	1	-0.153361
GAG_XMRV6	Q27ID9	536	Xenotropic MuLV-related virus VP62	Gamma	Identification of a novel Gammaretrovirus in prostate tumors of patients homozygous for R462Q RNASEL variant	PLoS Pathog. 2 (3), E25 (2006)	p10	477	536	mgqtvttplsltlqhwgdvqriasnqsvdvkkrrwvtfcsaewptfnvgwpqdgtfnlgvisqvksrvfcpgphghpdqvpyivtwealaydpppwvkpfvspkppplptapvlppgpsaqppsrsalypaltpsikskppkpqvlpdsggplidlltedpppygaqpsssarenneeeaattsevsppspmvsrlrgrrdppaadsttsqafplrmggdgqlqywpfsssdlynwknnnpsfsedpgkltaliesvlithqptwddcqqllgtlltgeekqrvllearkavrgndgrptqlpnevnaafplerpdwdytttegrnhlvlyrqlllaglqnagrsptnlakvkgitqgpnespsaflerlkeayrrytpydpedpgqetnvsmsfiwqs…	atv	lgd	477	536	0	0	0.868645	1	-0.131355
POL_XMRV6	A1Z651	1733	Xenotropic MuLV-related virus VP62	Gamma	Identification of a novel Gammaretrovirus in prostate tumors of patients homozygous for R462Q RNASEL variant	PLoS Pathog. 2 (3), E25 (2006)	p10	477	532	mgqtvttplsltlqhwgdvqriasnqsvdvkkrrwvtfcsaewptfnvgwpqdgtfnlgvisqvksrvfcpgphghpdqvpyivtwealaydpppwvkpfvspkppplptapvlppgpsaqppsrsalypaltpsikskppkpqvlpdsggplidlltedpppygaqpsssarenneeeaattsevsppspmvsrlrgrrdppaadsttsqafplrmggdgqlqywpfsssdlynwknnnpsfsedpgkltaliesvlithqptwddcqqllgtlltgeekqrvllearkavrgndgrptqlpnevnaafplerpdwdytttegrnhlvlyrqlllaglqnagrsptnlakvkgitqgpnespsaflerlkeayrrytpydpedpgqetnvsmsfiwqs…	atv	sll	477	536	0	4	0.849664	1	-0.150336
GAG_HV1A2	P03349	502	HIV-1 M:B_ARV2/SF2	Lentivirus	Nucleotide sequence and expression of an AIDS-associated retrovirus (ARV-2)	Science 227 (4686), 484-492 (1985)	p7	380	434	mgarasvlsggeldkwekirlrpggkkkyklkhivwasrelerfavnpglletsegcrqilgqlqpslqtgseelrslyntvatlycvhqridvkdtkealekieeeqnkskkkaqqaaaaagtgnssqvsqnypivqnlqgqmvhqaisprtlnawvkvveekafspevipmfsalsegatpqdlntmlntvgghqaamqmlketineeaaewdrvhpvhagpiapgqmreprgsdiagttstlqeqigwmtnnppipvgeiykrwiilglnkivrmysptsildirqgpkepfrdyvdrfyktlraeqasqdvknwmtetllvqnanpdcktilkalgpaatleemmtacqgvggpghkarvlaeamsqvtnpanimmqrgnfrnqrktvkcfncgk…	mqr	qan	380	434	0	0	0.847065	1	-0.152935
POL_HV1A2	P03369	1437	HIV-1 M:B_ARV2/SF2	Lentivirus	Nucleotide sequence and expression of an AIDS-associated retrovirus (ARV-2)	Science 227 (4686), 484-492 (1985)	p7	380	434	mgarasvlsggeldkwekirlrpggkkkyklkhivwasrelerfavnpglletsegcrqilgqlqpslqtgseelrslyntvatlycvhqridvkdtkealekieeeqnkskkkaqqaaaaagtgnssqvsqnypivqnlqgqmvhqaisprtlnawvkvveekafspevipmfsalsegatpqdlntmlntvgghqaamqmlketineeaaewdrvhpvhagpiapgqmreprgsdiagttstlqeqigwmtnnppipvgeiykrwiilglnkivrmysptsildirqgpkepfrdyvdrfyktlraeqasqdvknwmtetllvqnanpdcktilkalgpaatleemmtacqgvggpghkarvlaeamsqvtnpanimmqrgnfrnqrktvkcfncgk…	mqr	qan	1362	1423	982	989	0.947078	1	-0.0529224
GAG_HV1H2	P04591	500	HIV-1 M:B_HXB2R	Lentivirus	Complete nucleotide sequences of functional clones of the AIDS virus	AIDS Res. Hum. Retroviruses 3 (1), 57-69 (1987)	p7	378	432	mgarasvlsggeldrwekirlrpggkkkyklkhivwasrelerfavnpglletsegcrqilgqlqpslqtgseelrslyntvatlycvhqrieikdtkealdkieeeqnkskkkaqqaaadtghsnqvsqnypivqniqgqmvhqaisprtlnawvkvveekafspevipmfsalsegatpqdlntmlntvgghqaamqmlketineeaaewdrvhpvhagpiapgqmreprgsdiagttstlqeqigwmtnnppipvgeiykrwiilglnkivrmysptsildirqgpkepfrdyvdrfyktlraeqasqevknwmtetllvqnanpdcktilkalgpaatleemmtacqgvggpghkarvlaeamsqvtnsatimmqrgnfrnqrkivkcfncgkeg…	mqr	qan	378	432	0	0	0.857787	1	-0.142213
POL_HV1H2	P04585	1435	HIV-1 M:B_HXB2R	Lentivirus	Complete nucleotide sequences of functional clones of the AIDS virus	AIDS Res. Hum. Retroviruses 3 (1), 57-69 (1987)	p7	378	432	mgarasvlsggeldrwekirlrpggkkkyklkhivwasrelerfavnpglletsegcrqilgqlqpslqtgseelrslyntvatlycvhqrieikdtkealdkieeeqnkskkkaqqaaadtghsnqvsqnypivqniqgqmvhqaisprtlnawvkvveekafspevipmfsalsegatpqdlntmlntvgghqaamqmlketineeaaewdrvhpvhagpiapgqmreprgsdiagttstlqeqigwmtnnppipvgeiykrwiilglnkivrmysptsildirqgpkepfrdyvdrfyktlraeqasqevknwmtetllvqnanpdcktilkalgpaatleemmtacqgvggpghkarvlaeamsqvtnsatimmqrgnfrnqrkivkcfncgkeg…	mqr	qan	1360	1421	982	989	0.94105	1	-0.0589504
POL_HV192	O12158	1431	HIV-1 M:C_92BR025	Lentivirus	Molecular cloning and analysis of functional envelope genes from human immunodeficiency virus type 1 sequence subtypes A through G. The WHO and NIAID Networks for HIV Isolation and Characterization	J. Virol. 70 (3), 1651-1667 (1996)	p7	375	429	mgarasilrggkldaweriklkpggkkhymmkhlvwasrelerfaldpglletsegckqimkqlqpalqtgtkelislhntvatlycvhekidvrdtkealdkikeeqnksqqktqqaeaadkgkvsqnypivqnlqgqmvhqpisartlnawvkvveekafspevipmftalsegatpqdlntmlntvgghqaamqmlkdtineeaaewdrlhpvhagpvapgqmreprgsdiagttstlqeqitwmtnnppvpvgdiykrwiilglnkivrmyspvsildikqgpkepfrdyvdrffktlraeqatqdvknwmtdtllvqnanpdcktilralgpgasleemmtacqgvggpghkarvlaeamskvnntnimmqrsnckgpkrtikcfncgkeghla…	mqr	qan	1356	1417	981	988	0.957276	1	-0.0427239
POL_HV1ET	Q75002	1439	HIV-1 M:C_ETH2220	Lentivirus	Full-length sequence of an ethiopian human immunodeficiency virus type 1 (HIV-1) isolate of genetic subtype C	AIDS Res. Hum. Retroviruses 12 (14), 1329-1339 (1996)	p7	375	429	mgarasilrgekldawekiklrpggkkhymlkhlvwanrelekfalnpdlldtsagckqiikqlqpalqtgteelkslfntvatlycvhqkieikdtkealdkieeeqnesqqktqqagaadrgkdsqnypivqnmqgqmvhqpisartlnawvkvveekafspevipmftalsegatpqdlntmlntvgghqaamqmlkdtineeaaewdrlhpvhagpvapgqmrdprgsdiagttstlqeqiawmtgnppvpvgdiykrwiilglnkivrmyspvsildikqgpkepfrdyvdrffktlraeqatqdvknwmtdtllvqnanpdcktilralgpgasleemmtacqgvggpahkarvlaeamsqvnnttimmqksnfkgpkraikcfncgkeghla…	mqk	qan	1099	1206	724	777	0.957919	1	-0.0420814
GAG_HV1MP	Q9QBZ6	492	HIV-1 M:F2_MP255C	Lentivirus	Near-full-length genome sequencing of divergent African HIV type 1 subtype F viruses leads to the identification of a new HIV type 1 subtype designated K	AIDS Res. Hum. Retroviruses 16 (2), 139-151 (2000)	p7	373	427	mgarasvlsggkldawekirlkpggkkryrlkhlvwasrelerfalnpsllettegckkiigqlqsslqtgseelkslynavvvlyyvhqridvrdtkealdklqeeqdksqqkeqqkaadkevsqnypivqniqgqmvhqalsprtlnawvkvieekafspevipmfsalsegatpqdlntmlntvgghqaamqmlkdtineeaaewdrlhpvhagpippgqmreprgsdiagttstlqeqitwmtgnppvpvgeiykrwiilglnkivrmyspvsildikqgpkepfrdyvdrffktlraeqatqevknwmtetllvqnsnpdcktilkalgpgatleemmtacqgvggpghkarilaeamskatstaimmqksnfkgqkrivkcfncgkeghiarn…	mqk	qan	373	427	0	0	0.915136	1	-0.0848641
POL_HV1MP	Q9QBZ5	1430	HIV-1 M:F2_MP255C	Lentivirus	Near-full-length genome sequencing of divergent African HIV type 1 subtype F viruses leads to the identification of a new HIV type 1 subtype designated K	AIDS Res. Hum. Retroviruses 16 (2), 139-151 (2000)	p7	373	427	mgarasvlsggkldawekirlkpggkkryrlkhlvwasrelerfalnpsllettegckkiigqlqsslqtgseelkslynavvvlyyvhqridvrdtkealdklqeeqdksqqkeqqkaadkevsqnypivqniqgqmvhqalsprtlnawvkvieekafspevipmfsalsegatpqdlntmlntvgghqaamqmlkdtineeaaewdrlhpvhagpippgqmreprgsdiagttstlqeqitwmtgnppvpvgeiykrwiilglnkivrmyspvsildikqgpkepfrdyvdrffktlraeqatqevknwmtetllvqnsnpdcktilkalgpgatleemmtacqgvggpghkarilaeamskatstaimmqksnfkgqkrivkcfncgkeghiarn…	mqk	qan	1355	1416	982	989	0.945405	1	-0.0545949
GAG_HV1M2	Q9QBZ2	496	HIV-1 M:F2_MP257C	Lentivirus	Near-full-length genome sequencing of divergent African HIV type 1 subtype F viruses leads to the identification of a new HIV type 1 subtype designated K	AIDS Res. Hum. Retroviruses 16 (2), 139-151 (2000)	p7	377	431	mgarasvlsggkldawekirlrpggkkkyrlkhivwasrelkrfalnpgllettegckkiigqlqpslqtgseelkslfntivvlyyvhqkievrdtkealdklqeeqdkhqqktqqatadkgvskgvsqnypilqnlqgqmvhqslsprtlnawvkvieekafspevipmfsalsegatpqdlntmlntvgghqaamqmlkdtineeaaewdrlhpvhagpippgqmreprgsdiagttstlqeqiawmtsnppvpvgeiykrwiilglnkivrmyspvsildikqgpkepfrdyvdrffktlraeqatqevkgwmtetllvqnanpdcktilkalgpgatleemmtacqgvggpshkarilaeamskatgaaimmqksnfkgqrrivkcfncgkegh…	mqk	qan	377	431	0	0	0.901987	1	-0.0980126
POL_HV1M2	Q9QBZ1	1434	HIV-1 M:F2_MP257C	Lentivirus	Near-full-length genome sequencing of divergent African HIV type 1 subtype F viruses leads to the identification of a new HIV type 1 subtype designated K	AIDS Res. Hum. Retroviruses 16 (2), 139-151 (2000)	p7	377	431	mgarasvlsggkldawekirlrpggkkkyrlkhivwasrelkrfalnpgllettegckkiigqlqpslqtgseelkslfntivvlyyvhqkievrdtkealdklqeeqdkhqqktqqatadkgvskgvsqnypilqnlqgqmvhqslsprtlnawvkvieekafspevipmfsalsegatpqdlntmlntvgghqaamqmlkdtineeaaewdrlhpvhagpippgqmreprgsdiagttstlqeqiawmtsnppvpvgeiykrwiilglnkivrmyspvsildikqgpkepfrdyvdrffktlraeqatqevkgwmtetllvqnanpdcktilkalgpgatleemmtacqgvggpshkarilaeamskatgaaimmqksnfkgqrrivkcfncgkegh…	mqk	qan	1359	1420	982	989	0.941175	1	-0.0588252
POL_HV19N	O41798	1435	HIV-1 M:G_92NG083	Lentivirus	A comprehensive panel of near-full-length clones and reference sequences for non-subtype B isolates of human immunodeficiency virus type 1	J. Virol. 72 (7), 5680-5698 (1998)	p7	379	433	mgarasvlsggkldswekirlrpggrkkyklkhivwasrelgrfalnrdlletaegcvqimkqlqpaltgteelrslfntvatlycvhqkievkdtkeapeevekiqknsqqeiqqaaknegnsnpvsqnypivqnaqgqmihqaispwtlnawvkvveekafspevipmfsalsegatpqdlntmlntvgghqaamqmlkdtindeaaewdrihpqqagpippgqirepsgsdiagttstlqeqirwmtsnppipvgeiykrwiilglnkivrmyspvsildirqgpkepfrdyvdrffktlraeqatqevkgwmtdtllvqnanpdcktilralgpgatleemmtacqgvggpshkarvlaeamsqasgaaaaaimmqksnfkgprriikcfncgke…	mqk	qan	1360	1421	981	988	0.953374	1	-0.0466259
GAG_HV196	Q9QBY4	495	HIV-1 M:K_96CM-MP535	Lentivirus	Near-full-length genome sequencing of divergent African HIV type 1 subtype F viruses leads to the identification of a new HIV type 1 subtype designated K	AIDS Res. Hum. Retroviruses 16 (2), 139-151 (2000)	p7	373	427	mgarasvlsggkldawekirlrpggkkkyklkhlvwasrelerfalnpgllettegcrqiitqiqpsiqtgseeikslyntiavlyfvhqkievkdtkealdkleeeqnksqrktqqeaadkgvsqnypivqnlqgqmvhqalsprtlnawvkvieekafspevipmftalsegatpqdlntmlntvgghqaamqmlkdtindeaaewdrlhpvhagpippgqmreprgsdiagttstlqeqiawmtsnppvpvgeiykrwiilglnkivrmyspvsildirqgpkepfrdyvdrffktlraeqatqevknwmtdtllvqnanpdcktilkalgpgasleemmtacqgvggpshkarilaeamsqvtnpvvmmqkgnfkghrkivkcfncgkeghiarn…	mqk	qan	373	427	0	0	0.891422	1	-0.108578
POL_HV196	Q9QBY3	1430	HIV-1 M:K_96CM-MP535	Lentivirus	Near-full-length genome sequencing of divergent African HIV type 1 subtype F viruses leads to the identification of a new HIV type 1 subtype designated K	AIDS Res. Hum. Retroviruses 16 (2), 139-151 (2000)	p7	373	427	mgarasvlsggkldawekirlrpggkkkyklkhlvwasrelerfalnpgllettegcrqiitqiqpsiqtgseeikslyntiavlyfvhqkievkdtkealdkleeeqnksqrktqqeaadkgvsqnypivqnlqgqmvhqalsprtlnawvkvieekafspevipmftalsegatpqdlntmlntvgghqaamqmlkdtindeaaewdrlhpvhagpippgqmreprgsdiagttstlqeqiawmtsnppvpvgeiykrwiilglnkivrmyspvsildirqgpkepfrdyvdrffktlraeqatqevknwmtdtllvqnanpdcktilkalgpgasleemmtacqgvggpshkarilaeamsqvtnpvvmmqkgnfkghrkivkcfncgkeghiarn…	mqk	qan	1355	1416	982	989	0.956233	1	-0.0437674
GAG_HV197	Q9QC00	495	HIV-1 M:K_97ZR-EQTB11	Lentivirus	Near-full-length genome sequencing of divergent African HIV type 1 subtype F viruses leads to the identification of a new HIV type 1 subtype designated K	AIDS Res. Hum. Retroviruses 16 (2), 139-151 (2000)	p7	373	427	mgarasvlsggkldkwekiqlrpggkkkyrlkhlvwasrelerfalnpnlletvegcrqiirqlqpslqtgseelrslfntvatlywvhqsiqvrdtkealdkleeeqnrtqqktqqgkadkgvsqnypivqnlqgqmvhqalsprtlnawvkvieekafspevipmfsalsegatpqdlntmlntvgghqaamqmlkdtineeaaewdrmhpvqagpippgqireprgsdiagttstlqeqitwmtsnppipvgeiykrwiilglnkivrmyspvsildirqgpkepfrdyvdrffrvlraeqatqevknwmtetllvqnanpdcrtilkalgsgatleemmtacqgvggpghkarvlaeamsqvtnsavmmqrgnfkgqrriikcfncgkeghlarn…	mqr	qan	373	427	0	0	0.825963	1	-0.174037
POL_HV197	Q9QBZ9	1429	HIV-1 M:K_97ZR-EQTB11	Lentivirus	Near-full-length genome sequencing of divergent African HIV type 1 subtype F viruses leads to the identification of a new HIV type 1 subtype designated K	AIDS Res. Hum. Retroviruses 16 (2), 139-151 (2000)	p7	373	427	mgarasvlsggkldkwekiqlrpggkkkyrlkhlvwasrelerfalnpnlletvegcrqiirqlqpslqtgseelrslfntvatlywvhqsiqvrdtkealdkleeeqnrtqqktqqgkadkgvsqnypivqnlqgqmvhqalsprtlnawvkvieekafspevipmfsalsegatpqdlntmlntvgghqaamqmlkdtineeaaewdrmhpvqagpippgqireprgsdiagttstlqeqitwmtsnppipvgeiykrwiilglnkivrmyspvsildirqgpkepfrdyvdrffrvlraeqatqevknwmtetllvqnanpdcrtilkalgsgatleemmtacqgvggpghkarvlaeamsqvtnsavmmqrgnfkgqrriikcfncgkeghlarn…	mqr	qan	1355	1415	982	988	0.872624	1	-0.127376
POL_HV1AN	Q77373	1435	HIV-1 O_ANT70	Lentivirus	Genomic cloning and complete sequence analysis of a highly divergent African human immunodeficiency virus isolate	J. Virol. 68 (3), 1586-1596 (1994)	p7	382	435	mgasasvltgskldaweqirlkpgskkkyrlkhlvwasrelerfacnpelletaegnekllqqlepalktgsdslqslwnaivvlwcvhnrykigdtqqaiqklkevmgsrksadaakedtsarqagqnypivsnaqgqmvhqaisprtlnawvkaveekafnpeiipmfmalsegaisydintmlnaigghqgalqvlkevineeavewdrthpppvgplppgqireptgsdiagttstqqeqihwttrpnqpipvgdiyrkwivlglnkmvkmyspvsildikqgpkepfrdyvdrfyktlraeqatqevknwmtetllvqnanpdckqilkslgpgatleemmvacqgvggpthkarvlaeamataqqdlkggytavfmqrgqnpirkgtikcfnc…	mqr	gkq	196	282	-186	-153	0.963337	0.666667	0.296671
POL_HV1MV	Q79666	1446	HIV-1 O_MVP5180	Lentivirus	A new subtype of human immunodeficiency virus type 1 (MVP-5180) from Cameroon	J. Virol. 68 (3), 1581-1585 (1994)	p7	382	437	mgarasvltgskldawerirlrpgskkayrlkhlvwasreleryacnpglletaegteqllqqlepalktgsedlkslwnaiavlwcvhnrfdirdtqqaiqklkevmasrksaeaakeetsprqtsqnypivtnaqgqmvhqaisprtlnawvkaveekafnpeiipmfmalsegavpydintmlnaigghqgalqvlkevineeaaewdrthppamgplppgqireptgsdiagttstqqeqiiwttrgansipvgdiyrkwivlglnkmvkmyspvsildirqgpkepfrdyvdrfyktlraeqatqevknwmtetllvqnsnpdckqilkalgpeatleemmvacqgvggpthkakilaeamasaqqdlkggytavfmqrgqnpnrkgpikcfnc…	mqr	qan	1361	1422	979	985	0.960818	1	-0.0391816
POL_HV2EH	Q89928	1464	HIV-2 B_EHO	Lentivirus	Nucleotide sequence of the HIV-2 EHO genome, a divergent HIV-2 isolate	AIDS Res. Hum. Retroviruses 11 (7), 873-874 (1995)	p7	378	429	mgargsvlsgkktdelekvrlrpggkkrymlkhivwavnelerfglaesrlgskegcrkirkvlgplvptgsenlkslyntvcvifclhaeekvkdteeakkiaqrhlaadtekmpamskpskptsrlaypvqqiagnyshlplsprtlnawvklveekkfgaevvpgfqalsegctpydinqmlncvgehqaamqiireiineeaadwdqqhpspgpmpagqlreprgsdiagttstveeqiqwmyrpqnpvpvgniyrrwiqlglqkcvrmynptnildikqgpkepfqsyvdrfykslraeqtdpavknwmtqtlliqnanpdcklvlkglgmnptleemltacqgiggpgqkarlmaealkealtpstnpfaaaqpragkrtvtcwncgkaghta…	aqp	qag	979	1102	601	673	0.911735	1	-0.088265
POL_HV2UC	Q76634	1471	HIV-2 B_UC1	Lentivirus	Distinguishing features of an infectious molecular clone of the highly divergent and noncytopathic human immunodeficiency virus type 2 UC1 strain	J. Virol. 67 (2), 1006-1014 (1993)	p7	378	430	mgarssvlsgkktdelekvrlrpggkkryclkhiiwavneldrfglaeslleskegchkiltvlaplvptgsenlkslfntvcviyclhaeekvkdteeakkiaqrhlaadtekmpatsrptappsggnypvqqiagnyvhmplsprtlnawvklveekkfgaevvpgfqalsegctpydinqmlncvgdhqaamqiireiineeaadwdqqhpipgplpagqlrdprgsdiagttstveeqiqwmyraqnpvpvgniyrrwiqiglqkcvrmynptnildikqgpkepfqsyvdrfykslraeqtdpavknwmtqtlliqnanpdcklvlkglgmnptleemltacqgiggpgqkarlmaealkealtpapipfaaaqqkagkrgtvtcwncgkvght…	aqq	qag	981	1104	603	674	0.938877	1	-0.0611228
GAG_HV1ND	P18800	497	Human immunodeficiency virus type 1 (NDK ISOLATE)	Lentivirus	Nucleotide sequence of HIV1-NDK: a highly cytopathic strain of the human immunodeficiency virus	Gene 81 (2), 275-284 (1989)	p7	376	430	mgarasvlsggkldtwerirlrpggkkkyalkhliwasrelerftlnpglletsegckqiigqlqpsiqtgseeirslyntvatlycvherievkdtkeavekmeeeqnkskkktqqaaadssqvsqnypivqnlqgqmvhqaisprtlnawvkvieekafspevipmfsalsegatpqdlntmlntvgghqaamqmlketindeaaewdrlhpvhagpvapgqmreprgsdiagttstlqeqiawmtsnppipvgeiykrwiilglnkivrmyspvsildirqgpkepfrdyvdrfyktlraeqasqdvknwmtetllvqnanpdcktilkalgpqatleemmtacqgvggpghkarvlaeamsqvtgsatavmmqrgnfkgprksikcfncgkeght…	mqr	qan	376	430	0	0	0.867516	1	-0.132484
POL_HV1ND	P18802	1432	Human immunodeficiency virus type 1 (NDK ISOLATE)	Lentivirus	Nucleotide sequence of HIV1-NDK: a highly cytopathic strain of the human immunodeficiency virus	Gene 81 (2), 275-284 (1989)	p7	375	430	mgarasvlsggkldtwerirlrpggkkkyalkhliwasrelerftlnpglletsegckqiigqlqpsiqtgseeirslyntvatlycvherievkdtkeavekmeeeqnkskkktqqaaadssqvsqnypivqnlqgqmvhqaisprtlnawvkvieekafspevipmfsalsegatpqdlntmlntvgghqaamqmlketindeaaewdrlhpvhagpvapgqmreprgsdiagttstlqeqiawmtsnppipvgeiykrwiilglnkivrmyspvsildirqgpkepfrdyvdrfyktlraeqasqdvknwmtetllvqnanpdcktilkalgpqatleemmtacqgvggpghkarvlaeamsqvtgsatavmmqrgnfkgprksikcfncgkeght…	mmq	qan	1357	1418	982	988	0.953171	1	-0.0468288
GAG_HV1OY	P20889	499	Human immunodeficiency virus type 1 (OYI ISOLATE)	Lentivirus	A highly defective HIV-1 strain isolated from a healthy Gabonese individual presenting an atypical western blot	AIDS 3 (11), 707-715 (1989)	p7	377	431	mgarasvlsggeldkwekirlrpggkkkyqlkhivwasrelerfainpglletsegcrqilgqlqpslktgseeirslyntvatlycvhqkievkdtkealdkieeeqnkskkkaqqtaadtgnssqvsqnypivqnlqgqmvhqpisprtlnawvkvveekafspevipmfsalaegatpqdlntmlntvgghqaamqmlketineeaaewdrlhpvhagpiapgqmreprgsdiagttstlqeqigwmtnnppipvgeiykrwiilglnkivrmysptsildirqgpkepfrdyvdrfyktlraeqasqdvknwmtetllvqnanpdcktilkalgpaatleemmtacqgvggpghkarvlaeamsqvnsvtvmmqkgnfknqrktvkcfncgkegh…	mqk	qan	377	431	0	0	0.907966	1	-0.0920342
POL_HV1OY	P20892	1434	Human immunodeficiency virus type 1 (OYI ISOLATE)	Lentivirus	A highly defective HIV-1 strain isolated from a healthy Gabonese individual presenting an atypical western blot	AIDS 3 (11), 707-715 (1989)	p7	377	431	mgarasvlsggeldkwekirlrpggkkkyqlkhivwasrelerfainpglletsegcrqilgqlqpslktgseeirslyntvatlycvhqkievkdtkealdkieeeqnkskkkaqqtaadtgnssqvsqnypivqnlqgqmvhqpisprtlnawvkvveekafspevipmfsalaegatpqdlntmlntvgghqaamqmlketineeaaewdrlhpvhagpiapgqmreprgsdiagttstlqeqigwmtnnppipvgeiykrwiilglnkivrmysptsildirqgpkepfrdyvdrfyktlraeqasqdvknwmtetllvqnanpdcktilkalgpaatleemmtacqgvggpghkarvlaeamsqvnsvtvmmqkgnfknqrktvkcfncgkegh…	mqk	qan	1359	1420	982	989	0.945284	1	-0.0547157
GAG_HV1RH	P05890	501	Human immunodeficiency virus type 1 (RF/HAT ISOLATE)	Lentivirus	Identification and characterization of conserved and variable regions in the envelope gene of HTLV-III/LAV, the retrovirus of AIDS	Cell 45 (5), 637-648 (1986)	p7	378	434	mgarasvlsggkldkwekirlrprgkkryklkhivwasrelerfavnpslletaegcrqilgqlqpalqtgseelkslynavatlycvhqnievrdtkealdkieeeqnkskkkaqqaaadtgngsqvsqnypivqnlqgqmvhqaisprtlnawvkvveekafspevipmfsalsegatpqdlntmlntvgghqaamqmlketineeaaewdrlhpvhagpiapgqmreprgsdiagttstlqeqigwmtnnppipvgeiykrwiilglnkivrmyspisildirqgpkepfrdyvdrfyktlraeqasqdvknwmtetflvqnanpdcktilkalgpaatleemmtacqgvggpshkarilaeamsqvtnsatimlqkgnfrdqrkivkcfncgkvg…	lqk	qan	378	434	0	0	0.849044	1	-0.150956
POL_HV1RH	P05959	1436	Human immunodeficiency virus type 1 (RF/HAT ISOLATE)	Lentivirus	Identification and characterization of conserved and variable regions in the envelope gene of HTLV-III/LAV, the retrovirus of AIDS	Cell 45 (5), 637-648 (1986)	p7	378	434	mgarasvlsggkldkwekirlrprgkkryklkhivwasrelerfavnpslletaegcrqilgqlqpalqtgseelkslynavatlycvhqnievrdtkealdkieeeqnkskkkaqqaaadtgngsqvsqnypivqnlqgqmvhqaisprtlnawvkvveekafspevipmfsalsegatpqdlntmlntvgghqaamqmlketineeaaewdrlhpvhagpiapgqmreprgsdiagttstlqeqigwmtnnppipvgeiykrwiilglnkivrmyspisildirqgpkepfrdyvdrfyktlraeqasqdvknwmtetflvqnanpdcktilkalgpaatleemmtacqgvggpshkarilaeamsqvtnsatimlqkgnfrdqrkivkcfncgkvg…	lqk	qan	1361	1422	983	988	0.943623	1	-0.0563766
GAG_HV1B1	P03347	512	Human immunodeficiency virus type 1 BH10	Lentivirus	Complete nucleotide sequence of the AIDS virus, HTLV-III	Nature 313 (6000), 277-284 (1985)	p7	378	432	mgarasvlsggeldrwekirlrpggkkkyklkhivwasrelerfavnpglletsegcrqilgqlqpslqtgseelrslyntvatlycvhqrieikdtkealdkieeeqnkskkkaqqaaadtghssqvsqnypivqniqgqmvhqaisprtlnawvkvveekafspevipmfsalsegatpqdlntmlntvgghqaamqmlketineeaaewdrvhpvhagpiapgqmreprgsdiagttstlqeqigwmtnnppipvgeiykrwiilglnkivrmysptsildirqgpkepfrdyvdrfyktlraeqasqevknwmtetllvqnanpdcktilkalgpaatleemmtacqgvggpghkarvlaeamsqvtntatimmqrgnfrnqrkmvkcfncgkeg…	mqr	qan	378	432	0	0	0.84358	1	-0.15642
POL_HV1B1	P03366	1447	Human immunodeficiency virus type 1 BH10	Lentivirus	Complete nucleotide sequence of the AIDS virus, HTLV-III	Nature 313 (6000), 277-284 (1985)	p7	378	432	mgarasvlsggeldrwekirlrpggkkkyklkhivwasrelerfavnpglletsegcrqilgqlqpslqtgseelrslyntvatlycvhqrieikdtkealdkieeeqnkskkkaqqaaadtghssqvsqnypivqniqgqmvhqaisprtlnawvkvveekafspevipmfsalsegatpqdlntmlntvgghqaamqmlketineeaaewdrvhpvhagpiapgqmreprgsdiagttstlqeqigwmtnnppipvgeiykrwiilglnkivrmysptsildirqgpkepfrdyvdrfyktlraeqasqevknwmtetllvqnanpdcktilkalgpaatleemmtacqgvggpghkarvlaeamsqvtntatimmqrgnfrnqrkmvkcfncgkeg…	mqr	qan	1372	1433	994	1001	0.944007	1	-0.0559927
POL_HV2BE	P18096	1550	Human immunodeficiency virus type 2 (ISOLATE BEN)	Lentivirus	A novel proviral clone of HIV-2: biological and phylogenetic relationship to other primate immunodeficiency viruses	Virology 177 (1), 305-311 (1990)	p7	383	431	mgarnsvlrgkkadelekvrlrpggkkkyrlkhivwaaneldkfglaeslleskegcqkilrvldplvptgsenlkslfntvcviwclhaeekvkdteeakklaqrhlvaetgtaekmpntsrptappsgkrgnypvqqaggnyvhvplsprtlnawvklveekkfgaevvpgfqalsegctpydinqmlncvgdhqaamqiireiineeaadwdsqhpipgplpagqlrdprgsdiagttstvdeqiqwmyrpqnpvpvgniyrrwiqiglqkcvrkynptnildikqgpkepfqsyvdrfykslraeqtdpavknwmtqtlliqnanpdcklvlkglgmnptleemltacqgvggpgqkarlmaealkeamgpspipfaaaqqrkairywncgkegh…	aqq	qag	383	431	0	0	0.956328	1	-0.0436719
POL_HV2CA	P24107	1462	Human immunodeficiency virus type 2 (ISOLATE CAM2)	Lentivirus	Nucleotide sequence of a Guinea-Bissau-derived human immunodeficiency virus type 2 proviral clone (HIV-2CAM2)	J. Gen. Virol. 72 (PT 3), 721-724 (1991)	p7	383	431	mgarnsvlrgkkadelekvrlrpggkkkyklkhivwaaneldrfglaeslleskegcqrilkvldplvptgsenlkslfntvcviwcihaeekvkdteeakrialrhlaaetgtaekmpdtsrptappsgkggnypvqsiggnythvplsprtlnawvklveekkfgaevvpgfqalsegctpydinqmlncvgdhqaamqiireiineeaadwdanhpipgplpagqlrdprgsdiagttstveeqiqwmfraqnpvpvgniyrrwiqiglqkcvrmynptnildikqgpkesfqsyvdrfykslraeqtdpavknwmtqtllvqnanpdcklvlkglgmnptleemltacqgvggpgqkarlmaealkeamgpppipfaaaqqrrtikcwncgkegh…	aqq	qag	383	431	0	0	0.972882	1	-0.027118
POL_HV2D1	P17757	1462	Human immunodeficiency virus type 2 (ISOLATE D194)	Lentivirus	Molecular cloning of two west African human immunodeficiency virus type 2 isolates that replicate well in macrophages: a Gambian isolate, from a patient with neurologic acquired immunodeficiency syndrome, and a highly divergent Ghanian isolate	Proc. Natl. Acad. Sci. U.S.A. 86 (7), 2383-2387 (1989)	p7	383	431	mgarnsvlrgkkadelekvrlrpngkkryrlkhvvwaaneldrfglaeslleskegcqkilkvleplvptgsenlkslfntvcviwclhaeekvkdteeakklaqrhlvaetgtaekmpnisrptappsgkggnfpvqqaggnyihvplsprtlnawvklveekkfgaevvpgfqalsegctpydinqmlncvgdhqaamqiireiineeaadwdaqhpipgplpagqlrdprgsdiagttstvdeqiqwmyrqpnpvpvgniyrrwiqiglqkcvrmynptnildvkqgpkesfqsyvdrfykslraeqtdpavknwmtqtlliqnanpdcklvlkglgmnptleemltacqgvggpsqkarlmaealkealtpapipfaaaqqrraircwncgkegh…	aqq	qag	383	431	0	0	0.955027	1	-0.0449731
POL_HV2D2	P15833	1465	Human immunodeficiency virus type 2 (ISOLATE D205,7)	Lentivirus	A highly divergent HIV-2-related isolate	Nature 342 (6252), 948-950 (1989)	p7	378	430	mgargsvlsgkktdelekvrlrpggkkkymlkhvvwavneldrfglaeslleskegcqkilkvlaplvptgsenlkslfnivcvifclhaeekvkdteeakkiaqrhlaadtekmpatnkptappsggnypvqqlagnyvhlplsprtlnawvklveekkfgaevvpgfqalsegctpydinqmlncvgehqaamqiireiineeaadwdqqhpspgpmpagqlrdprgsdiagttstveeqiqwmyraqnpvpvgniyrrwiqlglqkcvrmynptnildikqgpkepfqsyvdrfykslraeqtdpavknwmtqtlliqnanpdcklvlkglgmnptleemltacqgiggpgqkarlmaealkealtpapipfaavqqkagkrgtvtcwncgkqght…	vqq	qag	1117	1224	739	794	0.994114	1	-0.00588623
POL_HV2G1	P18042	1464	Human immunodeficiency virus type 2 (ISOLATE GHANA-1)	Lentivirus	Genomic divergence of HIV-2 from Ghana	AIDS Res. Hum. Retroviruses 5 (6), 593-604 (1989)	p7	384	432	mgarnsvlrgkkadelekirlrpsgkkkyrlkhivwaaneldkfglaeslleskegcqkiltvldplvptgsenlkslfntvcviwclhaeekvkdteeakklvqrhlgaetgtaekmpstsrptappsgrgrnfpvqqtgggnyihvplsprtlnawvklvedkkfgaevvpgfqalsegctpydinqmlncvgdhqaamqiireiindeaadwdaqhpipgplpagqlrdprgsdiagttstveeqiqwmyrpqnpvpvgniyrrwiqiglqkcvrmynptnildvkqgpkepfqsyvdrfykslraeqtdpavknwmtqtlliqnanpdcklvlkglgmnptleemltacqgvggpgqkarlmaealkealtpppipfaaaqqrkvircwncgkeg…	aqq	qag	384	432	0	0	0.963808	1	-0.0361922
POL_HV2KR	Q74120	1463	Human immunodeficiency virus type 2 (isolate KR)	Lentivirus	Direct Submission	Submitted (??-APR-1995)	p7	383	431	mgarssvlrgkkvdelekirlrpggkkkyrlkhivwaanelgkfglaeslleskegcqkiitvldplvptgsenlkslfntvcviwclhaeekvkdtegakqivqrhlvaetgtadkmpstsrpaappsgrggnypvqqiagnyshvplsprtlnawvklveekkfgaevvpgfqalsegctpydinqmlncvgdhqaamqiireiineeaadwdvqhpipgplpagqlreprgsdiagttstveeqiqwmfraqnpipvgniyrrwiqiglqkcvrmynptnildvkqgpkepfqsyvdrfykslraeqtdpavknwmtqtllvqnanpdcklvlkglgmnptleemltacqgiggpgqkarlmaealkealapapipfaaaqqrrtikcwncgkdgh…	aqq	qag	383	431	0	0	0.963355	1	-0.0366449
POL_HV2NZ	P05962	1461	Human immunodeficiency virus type 2 (ISOLATE NIH-Z)	Lentivirus	Genetic variability between isolates of human immunodeficiency virus (HIV) type 2 is comparable to the variability among HIV type 1	Proc. Natl. Acad. Sci. U.S.A. 85 (16), 5941-5945 (1988)	p7	381	429	mgarnsvlrgkkadelekirlrpggkkkyklkhivwaaneldrfglaeslleskegcqkiltvldplvptgsenlkslfntvcviwcihaeekvkdtegakqivqrhlvaetgtaekmpntsrptappsgknfpvqqvagnythiplspgtlnawvklveekkfgaevvpgfqalsegctpydinqmlncvgdhqaamqiireiineeaadwdvahpipgplpagqlreprgsdiagttstveeqiqwmfrpqnpvpvgniyrrwiqiglqkcvrmynptnildinqgpkepfqsyvdrfykslraeqtdpavknwmtqtlliqnanpdcklvlkglgmnptleemlttcqgvggpgqkarlmaealkevmapapipfaaaqqrktfkcwncgkeghsa…	aqq	qag	381	429	0	0	0.958598	1	-0.0414015
POL_HV2RO	P04584	1464	Human immunodeficiency virus type 2 (ISOLATE ROD)	Lentivirus	Genome organization and transactivation of the human immunodeficiency virus type 2	Nature 326 (6114), 662-669 (1987)	p7	383	431	mgarnsvlrgkkadelerirlrpggkkkyrlkhivwaankldrfglaeslleskegcqkiltvldpmvptgsenlkslfntvcviwcihaeekvkdtegakqivrrhlvaetgtaekmpstsrptapssekggnypvqhvggnythiplsprtlnawvklveekkfgaevvpgfqalsegctpydinqmlncvgdhqaamqiireiineeaaewdvqhpipgplpagqlreprgsdiagttstveeqiqwmfrpqnpvpvgniyrrwiqiglqkcvrmynptnildikqgpkepfqsyvdrfykslraeqtdpavknwmtqtllvqnanpdcklvlkglgmnptleemltacqgvggpgqkarlmaealkevigpapipfaaaqqrkafkcwncgkegh…	aqq	qag	383	431	0	0	0.970015	1	-0.0299852
POL_HV2SB	P12451	1462	Human immunodeficiency virus type 2 (ISOLATE SBLISY)	Lentivirus	Molecular and biological characterization of a replication competent human immunodeficiency type 2 (HIV-2) proviral clone	Proc. Natl. Acad. Sci. U.S.A. 86 (7), 2433-2437 (1989)	p7	382	430	mgaknsvlrgkkadelekirlrpggkkkyrlkhivwaaneldrfglteslleskegcqkiisvleplvptgsenlkslynttcviwclhaeekvkdteeakrivgrhlvaetetaekmpnisrptappsgkggnfpvqqiggnyvhlplsprtlnawvklveekkfgaevvpgfqalsegctpydinqmlncvgdhqaamqiireiineeaadwdvqhpipgplpagqlrdprgsdiagttstveeqiewmyrqenpvpvgniyrrwiqiglqkcvrmynptnildikqgpkesfqsyvdrfykslraeqtdaavknwmtqtllvqsnpdcklvlkglgmnptleemltacqgiggpgqkarlmaealkeamrpapipfaaaqqkraikcwncgkeghs…	aqq	qag	382	470	0	40	0.966284	1	-0.033716
POL_HV2ST	P20876	1463	Human immunodeficiency virus type 2 (ISOLATE ST)	Lentivirus	Molecular characterization of an attenuated human immunodeficiency virus type 2 isolate	J. Virol. 64 (2), 890-901 (1990)	p7	383	431	mgarnsvlrgkkadelekirlrpggkkkyrlkhivwaaneldrfglaeslleskegcqkiltvldplvptgsenlkslfntvcviwcihaeekakdteeakqkvqrhlvaetkttekmpstsrptappsgnggnfpvqqvagnythvplsprtlnawvklveekkfgaevvpgfqalsegctpydinqmlncvgdhqaamqiireiineeaadwdaqhpipgplpagqlreprgsdiagttstveeqiqwmfrpqnpvpvgsiyrrwiqiglqkcvrmynptnildikqgpkepfqsyvdrfykslraeqtdpavknwmtqtllvqnanpdcklvlkglginptleemltacqgvggpgqkarlmaealkeamapapipfaaaqqrrtikcwncgkegh…	aqq	qag	383	431	0	0	0.957819	1	-0.0421807
POL_SIVMK	P05897	1446	Simian immunodeficiency virus - mac K6W	Lentivirus	Sequence of simian immunodeficiency virus and its relationship to the human immunodeficiency viruses	Nature 328 (6130), 539-543 (1987)	p7	365	433	mgarnsvlsgkkadelekirlrpggkkkymlkhvvwaaneldrfglaesllenkegcqkilsvlaplvptgsenlkslyntvcviwcihaeekvkhteeakqivqrhlvvetgtaetmpktsrptapssgrggnypvqqiggnyvhlplsprtlnawvklieekkfgaevvpgfqalsegctpydinqmlncvgdhqaamqiirdiineeaadwdlqhpqpapqqgqlrepsgsdiagttssvdeqiqwmyrqqnpipvgniyrrwiqlglqkcvrmynptnildvkqgpkepfqsyvdrfykslraeqtdaavknwmtqtlliqnanpdcklvlkglgvnptleemltacqgvggpgqkarlmaealkealapvpipfaaaqkrgprkpikcwncgke…	aea	qag	380	433	15	0	0.966954	1	-0.033046
POL_SIVV1	P27973	1470	Simian immunodeficiency virus (AGM155 ISOLATE)	Lentivirus	Simian immunodeficiency viruses from African green monkeys display unusual genetic diversity	J. Virol. 64 (3), 1086-1092 (1990)	p7	373	439	mgaatsalnrrqldefehirlrpngkkkyqikhliwagkkmdrfglheklleteegckkiievlspleptgsegmkslynlvcvllcvhqekkvkdteealaivrqcchlvdkektavtppggqqknntggtatpggsqnfpaqqqgnawvhvplsprtlnawvkaveekkfgaeivpmfqalsegctpydinqmlnvlgdhqgalqivkeiineeaaqwdvthpppagplpagqlrdpggsdiagttstvqeqlewiytanprvdvgaiyrrwiilglqkcvkmynpvsvldirqgpkepfkdyvdrfykairaeqasgevkqwmteslliqnanpdckvilkglgmhptleemltacqgvggpsykakvmaemmqnlqsqnmvqqgggrgrprpppk…	aem	qvn	984	1077	611	638	0.965889	1	-0.0341113
POL_SIVVG	P27980	1465	Simian immunodeficiency virus (AGM3 ISOLATE)	Lentivirus	Complete nucleotide sequence of a simian immunodeficiency virus from African green monkeys: a novel type of intragroup divergence	Virology 176 (1), 216-221 (1990)	p7	377	443	mgaatsalnrrqldkfehirlrptgkkkyqikhliwagkemerfglherlleseegckkiievlypleptgseglkslfnlvcvlfcvhkdkevkdteeavaivrqcchlvekernaernttetssgqkkndkgvtvppggsqnfpaqqqgnawihvplsprtlnawvkaveekkfgaeivpmfqalsegctpydinqmlnvlgdhqgalqivkeiineeaaqwdiahpppagplpagqlrdprgsdiagttstvqeqlewiytanprvdvgaiyrrwiilglqkcvkmynpvsvldirqgpkeafkdyvdrfykairaeqasgevkqwmteslliqnanpdckvilkglgmhptleemltacqgvggpsykakvmaemmqnmqsqnmmqqggqrgrpr…	aem	qvn	388	443	11	0	0.948512	1	-0.0514884
POL_SIVS4	P12502	1449	Simian immunodeficiency virus (F236/SMH4 ISOLATE) (SOOTY MANGABEY)	Lentivirus	An African primate lentivirus (SIVsm) closely related to HIV-2	Nature 339 (6223), 389-392 (1989)	p7	366	434	mgarnsvlsgkeadelekvrlrpngkkkymlkhvvwaaneldrfglaeslldnkegcqkilsvlaplvptgsenlkslyntvcviwcihaeekvkhteeakqivqrhlvvetgtadrmpatsrptappsgrggnypvqqvggnyvhlplsprtlnawvklveekkfgaevvpgfqalsegctpydinqmlncvgehqaamqiireiineeaadwdlqhpqpgplpagqlreprgsdiagttstvdeqiqwmyrqqnpipvgniyrrwiqlglqkcvrmynptnildvkqgpkepfqsyvdrfykslraeqtdpavknwmtqtlliqnanpdcklvlkglgmnptleemltacqgvggpgqkarlmaealkealrpdqlpfaavqqkgqrktikcwncgk…	aea	qag	924	982	558	548	0.963127	1	-0.0368733
POL_SIVG1	Q02836	1472	Simian immunodeficiency virus (isolate AGM / clone GRI-1)	Lentivirus	A highly divergent proviral DNA clone of SIV from a distinct species of African green monkey	Virology 182 (1), 397-402 (1991)	p7	367	432	mggghsalsgrsldtfekirlrpngkkkyqikhliwagkemerfglheklletkegcqkiievltpleptgseglkalfnlccviwcihaeqkvkdteeavvtvkqhyhlvdknekaakkknettappggesrnypvvnqnnawvhqplsprtlnawvkcveekrwgaevvpmfqalsegclsydvnqmlnvigdhqgalqilkevineeaaewdrthrppagplpagqlrdptgsdiagttssiqeqiewtfnanpridvgaqyrkwvilglqkvvqmynpqkvldirqgpkepfqdyvdrfykalraeqapqdvknwmtqtlliqnanpdcklilkglgmnptleemliacqgvggpqhkaklmvemmsngqnmvqvgpqkkgprgplkcfncgkfg…	vem	qan	376	432	9	0	0.975955	1	-0.0240446
POL_SIVGB	P22382	1441	Simian immunodeficiency virus (ISOLATE GB1)	Lentivirus	Sequence of a novel simian immunodeficiency virus from a wild-caught African mandrill	Nature 341 (6242), 539-541 (1989)	p7	354	432	mgngnsallgtdldkfekirlkrggkkcyrlkhlcwckgeldrfglsdklletqqgcekilsvcwplydqgsdnlkalvgtvcvvacihagieikstqdalkklkvitrkeekqedesknfpvqrdaagqyqytpispriiqtwvktveekkwkpeviplfsaltegaishdlnimlnavgdhqgamqvlkdvineqaaewdlthpqqqpaqpggglrtpsgsdiagttstveeqlawmnmqqnainvgtiykswiilgmnrlvkshcpisitdvrqgpkeafkdyvdrfynvmraeqasgevkmwmqqhllienanpeckqilrslgkgatleemleacqgvggpqhkarlmaemmrtvvgqsqnfvqqrgpqrgpvrqptgrkpicfncnkeghvar…	aem	rvn	211	303	-143	-129	0.959603	1	-0.0403974
POL_SIVM1	P05896	1448	Simian immunodeficiency virus (MM142-83 ISOLATE)	Lentivirus	Sequence of simian immunodeficiency virus from macaque and its relationship to other human and simian retroviruses	Nature 328 (6130), 543-547 (1987)	p7	365	433	mgarnsvlsgkkadelekirlrpggkkkymlkhvvwaaneldrfglaesllenkegcqkilsvlaplvptgsenlkslyntvcviwcihaeekvkhteeakqivqrhlvmetgtaetmpktsrptapfsgrggnypvqqiggnythlplsprtlnawvklieekkfgaevvsgfqalsegclpydinqmlncvgdhqaamqiirdiineeaadwdlqhpqqapqqgqlrepsgsdiagttstveeqiqwmyrqqnpipvgniyrrwiqlglqkcvrmynptnildvkqgpkepfqsyvdrfykslraeqtdpavknwmtqtlliqnanpdcklvlkglgtnptleemltacqgvggpgqkarlmaealkealapapipfaaaqqkgprkpikcwncgke…	aea	qag	382	433	17	0	0.956908	1	-0.0430918
POL_SIVSP	P19505	1449	Simian immunodeficiency virus (PBJ/BC13 ISOLATE) (SOOTY MANGABEY)	Lentivirus	Sequence analysis and acute pathogenicity of molecularly cloned SIVSMM-PBj14	Nature 345 (6276), 636-640 (1990)	p7	366	434	mgarnsvlsgkkadelekirlrpggkkryqlkhivwaaneldrfglaesllenkegcqkilsvlaplvptgsenlkslyntvcvlwcihaeekvkhteeakqivqrhlvvetgtadkmpatsrptappsgkggnypvqqiggnythlplsprtlnawvklieekkfgaevvpgfqalsegctpydinqmlncvgehqaamqiireiineeaadwdlqhpqpgpippgqlreprgsdiagttstvdeqiqwmyrqqnpipvgniyrrwiqlglqkcvrmynptnildvkqgpkepfqsyvdrfykslraeqtdpavknwmtqtlliqnanpdcklvlkglginptleemltacqgvggpgqkarlmaealkdaltqgplpfaavqqkgqrkiikcwncgk…	aea	qag	383	434	17	0	0.963266	1	-0.0367336
POL_SIVVT	P05895	1467	Simian immunodeficiency virus (TYO-1 ISOLATE)	Lentivirus	Sequence of simian immunodeficiency virus from African green monkey, a new member of the HIV/SIV group	Nature 333 (6172), 457-461 (1988)	p7	377	443	mgaatsalnrrqldkfehirlrptgkkkyqikhliwagkemerfglherlleseegckkiievlypleptgseglkslfnlvcvlfcvhkdkevkdteeavaivrqcchlvekernaernttetssgqkkndkgvtvppggsqnfpaqqqgnawihvplsprtlnawvkaveekkfgaeivpmfqalsegctpydinqmlnvlgdhqgalqivkeiineeaaqwdiahpppagplpagqlrdprgsdiagttstvqeqlewiytanprvdvgaiyrrwiilglqkcvkmynpvsvldirqgpkeafkdyvdrfykairaeqasgevkqwmteslliqnanpdckvilkglgmhptleemltacqgvggpsykakvmaemmqnmqsqnmmqqggqrgrpr…	aem	qvn	388	443	11	0	0.936716	1	-0.0632843
GAG_SIVCZ	P17282	508	SIVcpz GAB1	Lentivirus	Genetic organization of a chimpanzee lentivirus related to HIV-1	Nature 345 (6273), 356-359 (1990)	p7	388	442	mgarasvltggkldrwekvrlrpggrkrymmkhlvwasrelerfacdpglmeskegctkllqqlepalktgseglrslfntlavlwcihsditvedtqkaleqlkrhhgeqqsktesnsgsreggasqgasasagisgnyplvqnaqgqmvhqaisprtlnawvkvveekafspevipmfsalsegalpqdvntmlnavgghqgamqvlkevineeaaewdrlhpthagpiapgqlreprgsdiagttstlqeqigwttanppipvgdvyrrwvilglnkvvrmycpvsildirqgpkepfrdyvdrfyktlraeqasqevknwmtdtllvqnanpdckqilkalgpgatleemmtacqgvggpshkarvlaeamsmvqnqgradvffqkgqgagpkrk…	fqk	qvn	377	442	-11	0	0.970846	1	-0.029154
POL_SIVCZ	P17283	1384	SIVcpz GAB1	Lentivirus	Genetic organization of a chimpanzee lentivirus related to HIV-1	Nature 345 (6273), 356-359 (1990)	p7	313	383	mgarasvltggkldrwekvrlrpggrkrymmkhlvwasrelerfakrhhgeqqsktesnsgsreggasqgasasagisgnyplvqnaqgqmvhqaisprtlnawvkvveekafspevipmfsalsegalpqdvntmlnavgghqgamqvlkevineeaaewdrlhpthagpiapgqlreprgsdiagttstlqeqigwttanppipvgdvyrrwvilglnkvvrmycpvsildirqgpkepfrdyvdrfyktlraeqasqevknwmtdtllvqnanpdckqilkalgpgatleemmtacqgvggpshkarvlaeamsmvqnqgradvffqkgqgagpkrkikcfncgkeghlarnckaprrkgcwrcgqeghqmkdctgrqvnffrerlafpqrearql…	aea	qvn	1309	1370	996	987	0.982571	1	-0.0174292
POL_SIVTN	Q8AII1	1462	SIVcpz TAN1	Lentivirus	Amplification of a complete simian immunodeficiency virus genome from fecal RNA of a wild chimpanzee	J. Virol. 77 (3), 2233-2242 (2003)	p7	390	463	mgarasvlrgdkldtwesirlksrgrkkylikhlvwagselqrfamnpglmenvegcwkiilqlqpsvdigspeiislfnticvlycvhagervqdteeavkivkmkltvqknnstatssgqrqnagekeetvppsgntgntgratetpsgsrlypvitdaqgvarhqpisprtlnawvrvieekgfnpevipmfsalsegatpydlnsmlnavgehqaamqmlkevineeaaewdrahpahagpqqagmlreptgadiagttstlqeqvlwmttpqaqggvpvgdiykrwiilglnklvrmyspvsildikqgpkepfrdyvdrfyktiraeqasqpvktwmtetllvqnanpdckhilkalgqgatleemltacqgvggpshkakilaeamasatag…	aea	gvn	1387	1448	997	985	0.948376	1	-0.0516235

## Sheet: 4
LOCUS	ACCESSION	LENGTH	ORGANISM	GENUS	TITEL	JOURNAL	NC NAME	NC INIT	NC TERM	SEQUENCE	Ip	In	WSVM&RF+SA Init	WSVM&RF+SA Term	WSVM&RF+SA Init bias	WSVM&RF+SA Term bias	DecProduct/alpha	AlignProduct	DecProduct/alpha-AlignProduct
GAG_JSRV	P31622	612	Jaagsiekte sheep retrovirus	Beta	Nucleotide sequence of the jaagsiekte retrovirus, an exogenous and endogenous type D and B retrovirus of sheep and goats	J. Virol. 66 (8), 4930-4939 (1992)	p14	477	579	mghthsrqlfvhmlsvmlkhrgitvsktklinflsfieevcpwfpregtvnletwkkvgeqirthytlhgpekvpvetlsfwtlirdcldfdndelkrlgnllkqeedplhtpdsvpsydpppppppslkmhpsdnddslsstdeaeldeeaakyhqedwgflaqekgaltskdelvecfknltialqnagiqlpsnnntfpsappfppaytptvmagldpppgfpppskhmsplqkalrqaqrlgevvsdfslafpvfennnqryyeslpfkqlkelkiacsqygptapftiamieslgtqalppndwkqtaraclsggdyllwkseffeqcariadvnrqqgiqtsyemligegpyqatdtqlnflpgayaqisnaarqawkklpssstktedlskv…	maaa	kqcy	478	531	1	-48	0.897924	0.5625	0.335424
GAG_MPMV	P07567	657	Mason-Pfizer monkey virus	Beta	Nucleotide sequence of Mason-Pfizer monkey virus: an immunosuppressive D-type retrovirus	Cell 45 (3), 375-385 (1986)	p14	527	621	mgqelsqheryveqlkqalktrgvkvkyadllkffdfvkdtcpwfpqegtidikrwrrvgdcfqdyyntfgpekvpvtafsywnlikelidkkevnpqvmaavaqteeilksnsqtdltktsqnpdldlisldsddegakssslqdkglsstkkpkrfpvlltaqtskdpedpnpsevdwdgledeaakyhnpdwppfltrpppynkatpsaptvmavvnpkeelkekiaqleeqikleelhqalisklqklktgnetvthpdtagglsrtphwpgqhipkgkccasrekeeqipkdifpvtetvdgqgqawrhhngfdfavikelktaasqygatapytlaivesvadnwltptdwntlvravlsggdhllwkseffencrdtakrnqqagngwdfdm…	aafs	kqay	526	621	-1	0	0.884355	1	-0.115645
GAG_SRV1	P04022	658	Simian retrovirus 1	Beta	Nucleotide sequence of SRV-1, a type D simian acquired immune deficiency syndrome retrovirus	Science 231 (4745), 1567-1572 (1986)	p14	527	622	mgqelsqheryveqlkqalktrgvkvkyadllkffdfvkdtcpwfpqegtidikrwrrvgdcfqdyyntfgpekvpvtafsywnlikelidkkevnpqvmaavaqteeilktsshtelttkpsqnpdldlisldsddegakgsslkdknlsctkkpkrfpvlltaqtsadpedpnpsevdwdgledeaakyhnpdwppfltrpppynkatpsaptvmavvnpkeelkekiaqleeqikleelhqalisklqklktgnetvtspetaggfsrtphwpgqhipkgkccasrekeeqtpkdifpvtetvdgqgqawrhhngfdftvikelktaasqygatapytlaivesvadnwltptdwntlvravlsggdhllwkseffencretakrnqqagngwdfd…	aaaf	kqay	528	622	1	0	0.87495	1	-0.12505
GAG_SRV2	P51516	654	Simian retrovirus 2	Beta	Sequence relationships of type D retroviruses which cause simian acquired immunodeficiency syndrome	Virology 157 (2), 317-329 (1987)	p14	524	618	mgqelsqhelyveqlkkalktrgvkvkgndllkffdfvkdtcpwfpqegtidikrwrrvgdcfqdyyntfgpekipvtafsywnlikdlidkkeadpqvmaavtqtekilkvssqtdlrdnshnkdmdlislesddeeakapsekmtmsnkspkkypamlasqnnntdkdpdlsevdwdgledeaakyhnpdwppflsrpppynrtaatapavmavvnpkeelkekisqleeqikleelhqsliirlqklktgnervtssgnieshsrtpkwpgqclpkgkylinknteeyppkdifpvtetmdgqgqawrhhngfdftvikelktavsqygatapytlaivesiadnwltptdwntlvravlsggdhliwkseffencrdtakrnqqagngwdfdmlt…	aaaf	kqay	525	618	1	0	0.87921	1	-0.12079
POL_HTL1L	P0C211	1462	HTLV-1 isolate Mel 15	Delta	Complete nucleotide sequence of a highly divergent human T-cell leukemia (lymphotropic) virus type I (HTLV-I) variant from melanesia: genetic and phylogenetic relationship to HTLV-I strains from other geographical regions	J. Virol. 67 (2), 1015-1023 (1993)	p15-pro	345	449	mgqifprsanpiprpprglathhwlnflqaayrlepgpssydfhqlktvlkmaletpvwmcpinysllasllpkgypgqvneilqvliqtqtqipshpappppsspthdppdsdpqipppyveptapqvlpvmhphgvppthrpwqmkdlqaikqevsqaapgspqfmqtirlavqqfdptakdlqdllqylcsslvaslhhqqldsliseaetrgitgynplagplrvqannpqqqglrreyqqlwltafaalpgsakdpswasilqgleepyhtfverlnvaldnglpegtpkdpilrslaysnankecqkllqarghtnsplgdmlracqawtprdktkvlvvqpkkpppnqpcfrcgkaghwsrdcaqprpppgpcplcqdpthwkrdcprlkpa…	vvqp	asil	371	449	26	0	0.901778	1	-0.0982221
POL_HTL32	Q0R5R2	1440	HTLV-3 strain 2026ND	Delta	Ancient origin and molecular features of the novel human T-lymphotropic virus type 3 revealed by complete genome analysis	J. Virol. 80 (15), 7427-7438 (2006)	p15-pro	338	430	mgktysspinpipkapkglaihhwlnflqaayrlqpgpsefdfhqlrkflklaiktpvwlnpinysvlaglipknypgrvheivailiqetpareappsaplaedpqkpppypeqaqeasqclpilhphgapaahrpwqmkdlqaikqevsssapgspqfmqtirlavqqfdptakdlhdllqylcsslvaslhhqqletliaqaetqgitgynplagplriqannpnqqglrkeyqnlwlsafsalpgntkdptwaailqgpeepfgsfverlnvaldnglpegtpkdpilrslaysnankecqkllqargqtnsplgemlracqtwtprdknkilmvqpkktpppnqpcfrcgqvghwsrdckqprpppgpcpvcqdpthwkrdcpqlktdtrdsed…	mvqp	rtil	365	430	27	0	0.727657	0.75	-0.0223427
POL_HTL3P	Q4U0X6	1440	Human T-cell leukemia virus 3 (strain Pyl43)	Delta	Human T-cell lymphotropic virus type 3: complete nucleotide sequence and characterization of the human tax3 protein	J. Virol. 80 (19), 9876-9888 (2006)	p15-pro	338	430	mgktysspvnpipkapkglaihhwlnflqaayrlqpgpsefdfhqlrkflklaiktpvwlnpinysvlarlipknypgrvheivailiqetpareappsappaddpqkpppypehaqvepqclpvlhphgapathrpwqmkdlqaikqevsssapgspqfmqtvrlavqqfdptakdlhdllqylcsslvaslhhqqletliaqaetqgitgynplagplrvqannpnqqglrreyqnlwlsafsalpgntkdptwaailqgpeepfcsfverlnvaldnglpegtpkdpilrslaysnankecqkllqargqtnsplgemlracqtwtprdknkilmiqpkktpppnqpcfrcgqaghwsrdckqprpppgpcplcqdpahwkqdcpqlkadtkgsed…	miqp	rtil	1251	1307	913	877	0.881689	0.75	0.131689
POL_HTL1C	P14078	1462	Human T-cell lymphotrophic virus type 1 (Caribbean isolate)	Delta	Molecular cloning and complete nucleotide sequence of an adult T cell leukaemia virus/human T cell leukaemia virus type I (ATLV/HTLV-I) isolate of Caribbean origin: relationship to other members of the ATLV/HTLV-I subgroup	J. Gen. Virol. 69 (PT 7), 1695-1710 (1988)	p15-pro	345	449	mgqifsrsaspiprpprglaahhwlnflqaayrlepgpssydfhqlkkflkialetpvwicpinysllasllpkgypgrvneilhiliqtqaqipsrpappppsssthdppdsdpqipppyveptapqvlpvmhphgappnhrpwqmkdlqaikqevsqaapgspqfmqtirlavqqfdptakdlqdllqylcsslvaslhhqqldsliseaetrgitgynplagplrvqannpqqqglrreyqqlwlaafaalpgsakdpswasilqgleepyhafverlnialdnglpegtpkdpilrslaysnankecqkllqarghtnsplgdmlracqawtpkdktkvlvvqpkkpppnqpcfrcgkaghwsrdctqprpppgpcplcqdpthwkrdcprlkpt…	vvqp	tsil	345	449	0	0	0.983354	0.75	0.233354
GAG_HTL1M	P14077	429	Human T-cell lymphotrophic virus type 1 (isolate MT-2)	Delta	Nucleotide sequence of the core (gag) gene from HTLV-1 isolate MT-2	Nucleic Acids Res. 17 (19), 7998 (1989)	p15-gag	345	429	mgqifsrsaspiprpprglaahhwlnflqaayrlepgpssydfhqlkkflkialetpvwicpinysllasllpkgypgrvneilhiliqtqaqipsrpappppsspthdppdsdpqipppyveptapqvlpvmhphgappnhrpwqmkdlqaikqevsqaapgspqfmqtirlavqqfdptakdlqdllqylcsslvaslhhqqldsliseaetrgitsynplagplrvqannpqqqglrreyqqlwlaafaalpgsakdpswasilqgleepyhafverlnialdnglpegtpkdpilrslaysnankecqkllqarghtnsplgdmlracqtwtpkdktkvlvvqpkkpppnqpcfrcgkaghwsrdctqprpppgpcplcqdpthwkrdcprlkpt…	vvqp	ggev	345	429	0	0	0.744602	1	-0.255398
GAG_HTL1A	P03345	429	Human T-cell lymphotrophic virus type 1 (strain ATK)	Delta	Human adult T-cell leukemia virus: complete nucleotide sequence of the provirus genome integrated in leukemia cell DNA	Proc. Natl. Acad. Sci. U.S.A. 80 (12), 3618-3622 (1983)	p15-gag	345	429	mgqifsrsaspiprpprglaahhwlnflqaayrlepgpssydfhqlkkflkialetparicpinysllasllpkgypgrvneilhiliqtqaqipsrpappppsspthdppdsdpqipppyveptapqvlpvmhphgappnhrpwqmkdlqaikqevsqaapgspqfmqtirlavqqfdptakdlqdllqylcsslvaslhhqqldsliseaetrgitgynplagplrvqannpqqqglrreyqqlwlaafaalpgsakdpswasilqgleepyhafverlnialdnglpegtpkdpilrslaysnankecqkllqarghtnsplgdmlracqtwtpkdktkvlvvqpkkpppnqpcfrcgkaghwsrdctqprpppgpcplcqdpthwkrdcprlkpt…	vvqp	ggev	345	429	0	0	0.728429	1	-0.271571
POL_HTL1A	P03362	1462	Human T-cell lymphotrophic virus type 1 (strain ATK)	Delta	Human adult T-cell leukemia virus: complete nucleotide sequence of the provirus genome integrated in leukemia cell DNA	Proc. Natl. Acad. Sci. U.S.A. 80 (12), 3618-3622 (1983)	p15-pro	345	449	mgqifsrsaspiprpprglaahhwlnflqaayrlepgpssydfhqlkkflkialetparicpinysllasllpkgypgrvneilhiliqtqaqipsrpappppsspthdppdsdpqipppyveptapqvlpvmhphgappnhrpwqmkdlqaikqevsqaapgspqfmqtirlavqqfdptakdlqdllqylcsslvaslhhqqldsliseaetrgitgynplagplrvqannpqqqglrreyqqlwlaafaalpgsakdpswasilqgleepyhafverlnialdnglpegtpkdpilrslaysnankecqkllqarghtnsplgdmlracqtwtpkdktkvlvvqpkkpppnqpcfrcgkaghwsrdctqprpppgpcplcqdpthwkrdcprlkpt…	vvqp	asil	345	449	0	0	0.895728	1	-0.104272
PRO_HTL1A	P10274	651	Human T-cell lymphotrophic virus type 1 (strain ATK)	Delta	Human adult T-cell leukemia virus: complete nucleotide sequence of the provirus genome integrated in leukemia cell DNA	Proc. Natl. Acad. Sci. U.S.A. 80 (12), 3618-3622 (1983)	p15-pro	345	449	mgqifsrsaspiprpprglaahhwlnflqaayrlepgpssydfhqlkkflkialetparicpinysllasllpkgypgrvneilhiliqtqaqipsrpappppsspthdppdsdpqipppyveptapqvlpvmhphgappnhrpwqmkdlqaikqevsqaapgspqfmqtirlavqqfdptakdlqdllqylcsslvaslhhqqldsliseaetrgitgynplagplrvqannpqqqglrreyqqlwlaafaalpgsakdpswasilqgleepyhafverlnialdnglpegtpkdpilrslaysnankecqkllqarghtnsplgdmlracqtwtpkdktkvlvvqpkkpppnqpcfrcgkaghwsrdctqprpppgpcplcqdpthwkrdcprlkpt…	vvqp	asil	345	449	0	0	0.891331	1	-0.108669
POL_HTLV2	P03363	1461	Human T-lymphotropic virus 2	Delta	Complete nucleotide sequence of an infectious clone of human T-cell leukemia virus type II: an open reading frame for the protease gene	Proc. Natl. Acad. Sci. U.S.A. 82 (10), 3101-3105 (1985)	p15-pro	351	446	mgqihglsptpipkaprglsthhwlnflqaayrlqprpsdfdfqqlrrflklalktpiwlnpidysllaslipkgypgrvveiinilvknqvspsapaapvptpicptttpppppppspeahvpppyveptttqcfpilhppgapsahrpwqmkdlqaikqevsssalgspqfmqtlrlavqqfdptakdlqdllqylcsslvvslhhqqlntliteaetrgmtgynpmagplrmqannpaqqglrreyqnlwlaafstlpgntrdpswaailqgleepycafverlnvaldnglpegtpkepilrslaysnankecqkilqarghtnsplgemlrtcqawtpkdktkvlvvqprrppptqpcfrcgkvghwsrdctqprpppgpcplcqdpshwkrdc…	vvqp	isil	241	293	-110	-153	0.844909	0.75	0.0949089
GAG_WDSV	Q88937	582	Walleye dermal sarcoma virus	Epsilon	Nucleotide sequence and protein analysis of a complex piscine retrovirus, walleye dermal sarcoma virus	J. Virol. 69 (9), 5320-5331 (1995)	p14	458	582	mgnssstpppsalknsdlfktmlrtqysgsvktrrinqdikkqyplwpdqgtcatkhweqavlipldsvseetakvlnflrvkiqarkgetarqmtahtikklivgtidknkqqteilqktdesdeemdttntmlfiarnkreriaqqqqadlaaqqqvlllqreqqreqrekdikkrdekkkkllpdttqkveqtdigeasssdasaqkpistdnnpdlkvdgvltrsqhttvpsnitikkdgtsvqyqhpirnyptgegnltaqvrnpfrplelqqlrkdcpalpegipqlaewltqtmaiyncdeadveqlarvifptpvrqiagvinghaaantaakiqnyvtacrqhypavcdwgtiqaftykppqtaheyvkhaeiifknnsglewqhatvpf…	ampa	typa	458	573	0	-9	0.394333	0.5	-0.105667
POL_WDSV	O92815	1752	Walleye dermal sarcoma virus	Epsilon	Nucleotide sequence and protein analysis of a complex piscine retrovirus, walleye dermal sarcoma virus	J. Virol. 69 (9), 5320-5331 (1995)	p14	458	584	mgnssstpppsalknsdlfktmlrtqysgsvktrrinqdikkqyplwpdqgtcatkhweqavlipldsvseetakvlnflrvkiqarkgetarqmtahtikklivgtidknkqqteilqktdesdeemdttntmlfiarnkreriaqqqqadlaaqqqvlllqreqqreqrekdikkrdekkkkllpdttqkveqtdigeasssdasaqkpistdnnpdlkvdgvltrsqhttvpsnitikkdgtsvqyqhpirnyptgegnltaqvrnpfrplelqqlrkdcpalpegipqlaewltqtmaiyncdeadveqlarvifptpvrqiagvinghaaantaakiqnyvtacrqhypavcdwgtiqaftykppqtaheyvkhaeiifknnsglewqhatvpf…	ampa	paxd	458	582	0	-2	0.899593	1	-0.100407
GAG_MLVCB	P27460	536	Cas-Br-E murine leukemia virus	Gamma	Complete nucleotide sequence of the neurotropic murine retrovirus CAS-BR-E	Nucleic Acids Res. 19 (7), 1707 (1991)	p10	477	536	mgqtvttplsltldhwkdvertahnqsvdvkkrrwvtfcsvewptfnvgwpqdgtfnrdiitqvkikvfspgphghpdqvpyivtwealafdpppwvkpfvhpkpplppsapsllpepplstsprsslypaltpslgakpkpqvlpdsggplidlltedpppyrdpgpppsdrdrddgeaapageapdpspmasrlrgrrelpvadsttsqafplrsggngqlqywpfsssdlynwknnnpsfsedpgkltaliesvllthqptwddcqqllgtlltgeekqrvllearkavrgedgrptqlpneindafplerpdwdyntqrgrnhlvlyrqlllaglqnagrsptnlakvkgitqgpnespsaflerlkeayrrytpydpedpgqetnvsmsfiwqs…	atvv	aldd	477	532	0	-4	0.894326	1	-0.105674
GAG_MLVFP	P26805	538	Friend murine leukemia virus (ISOLATE PVC-211)	Gamma	Complete nucleotide sequence of a neuropathogenic variant of Friend murine leukemia virus PVC-211	Nucleic Acids Res. 20 (12), 3249 (1992)	p10	479	538	mgqtattplsltldhwkdvertahnqsvevrkrrwvtfcsaewptfnvgwprdgtfnpdiitqvkikvfspgphghpdqvpyivtwealavdpppwvkpfvhpkpplllppsapslppepplstppqsslypaltsplntkprpqvlpdsggplidlltedpppyrdpgppspdgkgdsgevaptegapdsspmvsrlrgrreppvadsttsqafplrlggngqfqywpfsssdlynwknnnpsfsedpgkltaliesvllthqptwddcqqllgtlltgeekqrvllearkavrgedgrptqlpndindafplerpdwdyntqrgrnhlvhyrqlllaglqnagrsptnlakvkgitqgpnespsaflerlkeayrrytpydpedpgqetnvsmsfiw…	atvv	tldd	479	538	0	0	0.912965	1	-0.0870347
GAG_GALV	P21416	520	Gibbon ape leukemia virus	Gamma	Genetic organization of gibbon ape leukemia virus	Virology 173 (1), 205-213 (1989)	p10	455	520	mgqdnstpisltlnhwrdvrtrahnlsveikkgkwqtfcssewptfgvgwppegtfnlsvifavkkivfqengghpdqvpyivvwqdlaqnpppwvpasakvavvsdtrrpvagrpsapprppiypatddllllseptpppypaalppplapqaigppsgqmpdssdpegpaagtrsrrarspadnsgpdstvilplraigppaepnglvplqywpfssadlynwksnhpsfsenpagltglleslmfshqptwddcqqllqilftteererillearknvlgdngaptqlenlineafplnrphwdyntaagrerllvyrrtlvaglkgaarrptnlakvrevlqgpaeppsvflerlmeayrrytpfdpssegqqaavamafigqsapdikkklqrl…	aavv	aldn	455	520	0	0	0.58725	0.75	-0.16275
GAG_KORV	Q9TTC2	521	Koala retrovirus	Gamma	The nucleotide sequence of koala (Phascolarctos cinereus) retrovirus: a novel type C endogenous virus related to Gibbon ape leukemia virus	J. Virol. 74 (9), 4264-4272 (2000)	p10	456	521	mgqgestplsltldhwkdvktrahnlsveirkgkwqtfcssewptfevgwppegtfnpsiisavkrivfqetgghpdqvpyiivwqdlsnspppwvpplakiavasgqdngrksaggrpsapsrlpiypetdslfllsepppyptspppppaphaarpapglmaeglgsegpaagtrsrrprsptgdtgpdstvalplravgppaepnglvplqywpfssadlynwksnhpsfsenptgltglleslmfshqptwddcqqllqvlftteererillearknvlgvngaptqlenlineafplnrpqwdhntaegrerllvyrrtlvaglkgaarrptnlakvrevlqgpteppsvflerlmeayrrytpfdpssegqkaavamsfigqsapdikkklqr…	aavv	tlgd	456	521	0	0	0.902182	1	-0.097818
GAG_MLVMS	P03332	538	Moloney murine leukemia virus isolate Shinnick	Gamma	Nucleotide sequence of Moloney murine leukaemia virus	Nature 293 (5833), 543-548 (1981)	p10	479	538	mgqtvttplsltlghwkdveriahnqsvdvkkrrwvtfcsaewptfnvgwprdgtfnrdlitqvkikvfspgphghpdqvpyivtwealafdpppwvkpfvhpkpppplppsapslplepprstpprsslypaltpslgakpkpqvlsdsggplidlltedpppyrdprpppsdrdgnggeatpageapdpspmasrlrgrreppvadsttsqafplraggngqlqywpfsssdlynwknnnpsfsedpgkltaliesvlithqptwddcqqllgtlltgeekqrvllearkavrgddgrptqlpnevdaafplerpdwdyttqagrnhlvhyrqlllaglqnagrsptnlakvkgitqgpnespsaflerlkeayrrytpydpedpgqetnvsmsfiw…	atvv	tldd	479	538	0	0	0.89615	1	-0.10385
POL_MLVMS	P03355	1738	Moloney murine leukemia virus isolate Shinnick	Gamma	Nucleotide sequence of Moloney murine leukaemia virus	Nature 293 (5833), 543-548 (1981)	p10	479	534	mgqtvttplsltlghwkdveriahnqsvdvkkrrwvtfcsaewptfnvgwprdgtfnrdlitqvkikvfspgphghpdqvpyivtwealafdpppwvkpfvhpkpppplppsapslplepprstpprsslypaltpslgakpkpqvlsdsggplidlltedpppyrdprpppsdrdgnggeatpageapdpspmasrlrgrreppvadsttsqafplraggngqlqywpfsssdlynwknnnpsfsedpgkltaliesvlithqptwddcqqllgtlltgeekqrvllearkavrgddgrptqlpnevdaafplerpdwdyttqagrnhlvhyrqlllaglqnagrsptnlakvkgitqgpnespsaflerlkeayrrytpydpedpgqetnvsmsfiw…	atvv	tsll	479	538	0	4	0.924229	1	-0.0757706
GAG_MSVMO	P03334	538	Moloney murine sarcoma virus	Gamma	Complete nucleotide sequence and organization of the Moloney murine sarcoma virus genome	Science 214 (4519), 445-450 (1981)	p10	479	538	mgqtvttplsltldhwkdverlahnqsvdvkkrrwvtfcsaewptfnvgwprdgtfnrdlitqvkikvfspgphghpdqvpyivtwealafdpppwvkpfvhpkppppllpsapslplepplstppqsslypaltpslgakpkpqvlsdsggplidlltedpppyrdprpppsdrdgdsgeatpageapdpspmasrlrgrreppvadsttsqafplrtggngqlqywpfsssdlynwknnnpsfsedpgkltaliesvlithqptwddcqqllgtlltgeekqrvllearkavrgddgrptqlpnevdaafplerpdweyttqagrnhlvhyrqlliaglqnagrsptnlakvkgitqgpnespsaflerlkeayrrytpydpedpgqetnvsmsfiw…	atvv	tldd	479	538	0	0	0.905767	1	-0.0942329
GAG_MLVBM	P29167	537	Murine leukemia virus (strain BM5 ECO)	Gamma	Characteristics and contributions of defective, ecotropic, and mink cell focus-inducing viruses involved in a retrovirus-induced immunodeficiency syndrome of mice	J. Virol. 65 (8), 4232-4241 (1991)	p10	478	537	mgqtvttplsltlehwgdvqriasnqsvgvkkrrwvtfcsaewptfgvgwpqdgtfnldiilqvkskvfspgphghpdqvpyivtweaiayepppwvkpfvspklslsptapilpsgpstqppprsalypaftpsikprpskpqvlsddggplidlltedpppygeqgpsspdgdgdreeatstseipapspmvsrlrgkrdppaadsttsrafplrlggngqlqywpfsssdlynwknnnpsfsedpgkltaliesvltthqptwddcqqllgtlltgeekqrvllearkavrgndgrptqlpnevnsafplerpdwdyttpegrnhlvlyrqlllaglqnagrsptnlakvkgitqgpnespsaflerlkeayrrytpydpedpgqetnvsmsfiwq…	atvv	tldd	478	537	0	0	0.89885	1	-0.10115
GAG_MLVDE	P29168	536	Murine leukemia virus (strain DEF27)	Gamma	Characteristics and contributions of defective, ecotropic, and mink cell focus-inducing viruses involved in a retrovirus-induced immunodeficiency syndrome of mice	J. Virol. 65 (8), 4232-4241 (1991)	p10	477	536	mgqtittplsltlehwrdvqciasnqsvdvkrrrwvtfcsvewpsfdvgwpldgtfnldiilqvkskvfcpgphghpdqvpyivtwealayhpppwvkpfvspkpfplstlpfsppgpsahppsrsdlytalipsiktkppksrvlptnggplidlltenppnlgeqgpplpkgpvkkrrpppprysppgpmvsrlrgnrdppaadsttsrafplrlggngqlqywpfsssdlynwknnnpsfsedpgkltaliesvltthqptwddcqqllgtlltgeekqrvllearkavrgndgrptqlpnevnsafplerpdwdyttpegrnhlvlyrqlllaglqnagrsptnlakvkgitqgpsespsaflerlkeayrrytpydpedpgqetnvsmsfiwqs…	atvv	tlgd	477	536	0	0	0.892126	1	-0.107874
POL_XMRV3	Q2F7J3	1733	Xenotropic MuLV-related virus VP35	Gamma	Identification of a novel Gammaretrovirus in prostate tumors of patients homozygous for R462Q RNASEL variant	PLoS Pathog. 2 (3), E25 (2006)	p10	477	532	mgqtvttplsltlqhwgdvqriasnqsvdvkkrrwvtfcsaewptfnvgwpqdgtfnlgvisqvksrvfcpgphghpdqvpyivtwealaydpppwvkpfvspkppplptapvlppgpsaqppsrsalypaltlsikskppkpqvlpdsggplidlltedpppygvqpsssarenneeeaattsevsppspmvsrlrgrrdppaadsttsqafplrmggdgqlqywpfsssdlynwknnnpsfsedpgkltaliesvlithqptwddcqqllgtlltgeekqrvlleagkavrgndgrptqlpnevnaafplerpdwdytttegrnhlvlyrqlllaglqnagrsptnlakvkgitqgpnespsaflerlkeayrrytpydpedpgqetnvsmsfiwqs…	atvv	tsll	477	536	0	4	0.886793	1	-0.113207
POL_XMRV4	Q2F7J0	1733	Xenotropic MuLV-related virus VP42	Gamma	Identification of a novel Gammaretrovirus in prostate tumors of patients homozygous for R462Q RNASEL variant	PLoS Pathog. 2 (3), E25 (2006)	p10	477	532	mgqtvttplsltlqhwgdvqriasnqsvdvkkrrwvtfcsaewptfnvgwpqdgtfnlgiisqvksrvfcpgphghpdqvpyivtwealaydpppwvkpfvspkppplptapvlppgpsaqppsrsalypaltpsikskppkpqvlpdsggplidlltedpppygaqpsssarenneeeaattsevsppspmvsrlrgrrdppaadsttsqafplrmggdgqlqywpfsssdlynwknnnpsfsedpgkltaliesvlithqptwddcqqllgtlltgeekqrvllearkavrgndgrptqlpnevnaafplerpdwgytttegrnhlvlyrqlllaglqnagrsptnlakvkgitqgpnespsaflerlkeayrrytpydpedpgqetnvsmsfiwqs…	atvv	tsll	477	536	0	4	0.908601	1	-0.0913989
GAG_XMRV6	Q27ID9	536	Xenotropic MuLV-related virus VP62	Gamma	Identification of a novel Gammaretrovirus in prostate tumors of patients homozygous for R462Q RNASEL variant	PLoS Pathog. 2 (3), E25 (2006)	p10	477	536	mgqtvttplsltlqhwgdvqriasnqsvdvkkrrwvtfcsaewptfnvgwpqdgtfnlgvisqvksrvfcpgphghpdqvpyivtwealaydpppwvkpfvspkppplptapvlppgpsaqppsrsalypaltpsikskppkpqvlpdsggplidlltedpppygaqpsssarenneeeaattsevsppspmvsrlrgrrdppaadsttsqafplrmggdgqlqywpfsssdlynwknnnpsfsedpgkltaliesvlithqptwddcqqllgtlltgeekqrvllearkavrgndgrptqlpnevnaafplerpdwdytttegrnhlvlyrqlllaglqnagrsptnlakvkgitqgpnespsaflerlkeayrrytpydpedpgqetnvsmsfiwqs…	atvv	tlgd	477	536	0	0	0.924005	1	-0.0759947
POL_XMRV6	A1Z651	1733	Xenotropic MuLV-related virus VP62	Gamma	Identification of a novel Gammaretrovirus in prostate tumors of patients homozygous for R462Q RNASEL variant	PLoS Pathog. 2 (3), E25 (2006)	p10	477	532	mgqtvttplsltlqhwgdvqriasnqsvdvkkrrwvtfcsaewptfnvgwpqdgtfnlgvisqvksrvfcpgphghpdqvpyivtwealaydpppwvkpfvspkppplptapvlppgpsaqppsrsalypaltpsikskppkpqvlpdsggplidlltedpppygaqpsssarenneeeaattsevsppspmvsrlrgrrdppaadsttsqafplrmggdgqlqywpfsssdlynwknnnpsfsedpgkltaliesvlithqptwddcqqllgtlltgeekqrvllearkavrgndgrptqlpnevnaafplerpdwdytttegrnhlvlyrqlllaglqnagrsptnlakvkgitqgpnespsaflerlkeayrrytpydpedpgqetnvsmsfiwqs…	atvv	tsll	477	536	0	4	0.885467	1	-0.114533
GAG_HV1A2	P03349	502	HIV-1 M:B_ARV2/SF2	Lentivirus	Nucleotide sequence and expression of an AIDS-associated retrovirus (ARV-2)	Science 227 (4686), 484-492 (1985)	p7	380	434	mgarasvlsggeldkwekirlrpggkkkyklkhivwasrelerfavnpglletsegcrqilgqlqpslqtgseelrslyntvatlycvhqridvkdtkealekieeeqnkskkkaqqaaaaagtgnssqvsqnypivqnlqgqmvhqaisprtlnawvkvveekafspevipmfsalsegatpqdlntmlntvgghqaamqmlketineeaaewdrvhpvhagpiapgqmreprgsdiagttstlqeqigwmtnnppipvgeiykrwiilglnkivrmysptsildirqgpkepfrdyvdrfyktlraeqasqdvknwmtetllvqnanpdcktilkalgpaatleemmtacqgvggpghkarvlaeamsqvtnpanimmqrgnfrnqrktvkcfncgk…	mqrg	rqan	380	434	0	0	0.993058	1	-0.00694202
POL_HV1A2	P03369	1437	HIV-1 M:B_ARV2/SF2	Lentivirus	Nucleotide sequence and expression of an AIDS-associated retrovirus (ARV-2)	Science 227 (4686), 484-492 (1985)	p7	380	434	mgarasvlsggeldkwekirlrpggkkkyklkhivwasrelerfavnpglletsegcrqilgqlqpslqtgseelrslyntvatlycvhqridvkdtkealekieeeqnkskkkaqqaaaaagtgnssqvsqnypivqnlqgqmvhqaisprtlnawvkvveekafspevipmfsalsegatpqdlntmlntvgghqaamqmlketineeaaewdrvhpvhagpiapgqmreprgsdiagttstlqeqigwmtnnppipvgeiykrwiilglnkivrmysptsildirqgpkepfrdyvdrfyktlraeqasqdvknwmtetllvqnanpdcktilkalgpaatleemmtacqgvggpghkarvlaeamsqvtnpanimmqrgnfrnqrktvkcfncgk…	mqrg	rqan	380	434	0	0	0.978216	1	-0.0217842
GAG_HV1H2	P04591	500	HIV-1 M:B_HXB2R	Lentivirus	Complete nucleotide sequences of functional clones of the AIDS virus	AIDS Res. Hum. Retroviruses 3 (1), 57-69 (1987)	p7	378	432	mgarasvlsggeldrwekirlrpggkkkyklkhivwasrelerfavnpglletsegcrqilgqlqpslqtgseelrslyntvatlycvhqrieikdtkealdkieeeqnkskkkaqqaaadtghsnqvsqnypivqniqgqmvhqaisprtlnawvkvveekafspevipmfsalsegatpqdlntmlntvgghqaamqmlketineeaaewdrvhpvhagpiapgqmreprgsdiagttstlqeqigwmtnnppipvgeiykrwiilglnkivrmysptsildirqgpkepfrdyvdrfyktlraeqasqevknwmtetllvqnanpdcktilkalgpaatleemmtacqgvggpghkarvlaeamsqvtnsatimmqrgnfrnqrkivkcfncgkeg…	mqrg	rqan	378	432	0	0	0.97182	1	-0.0281803
POL_HV1H2	P04585	1435	HIV-1 M:B_HXB2R	Lentivirus	Complete nucleotide sequences of functional clones of the AIDS virus	AIDS Res. Hum. Retroviruses 3 (1), 57-69 (1987)	p7	378	432	mgarasvlsggeldrwekirlrpggkkkyklkhivwasrelerfavnpglletsegcrqilgqlqpslqtgseelrslyntvatlycvhqrieikdtkealdkieeeqnkskkkaqqaaadtghsnqvsqnypivqniqgqmvhqaisprtlnawvkvveekafspevipmfsalsegatpqdlntmlntvgghqaamqmlketineeaaewdrvhpvhagpiapgqmreprgsdiagttstlqeqigwmtnnppipvgeiykrwiilglnkivrmysptsildirqgpkepfrdyvdrfyktlraeqasqevknwmtetllvqnanpdcktilkalgpaatleemmtacqgvggpghkarvlaeamsqvtnsatimmqrgnfrnqrkivkcfncgkeg…	mqrg	rqan	378	432	0	0	0.968327	1	-0.0316731
POL_HV192	O12158	1431	HIV-1 M:C_92BR025	Lentivirus	Molecular cloning and analysis of functional envelope genes from human immunodeficiency virus type 1 sequence subtypes A through G. The WHO and NIAID Networks for HIV Isolation and Characterization	J. Virol. 70 (3), 1651-1667 (1996)	p7	375	429	mgarasilrggkldaweriklkpggkkhymmkhlvwasrelerfaldpglletsegckqimkqlqpalqtgtkelislhntvatlycvhekidvrdtkealdkikeeqnksqqktqqaeaadkgkvsqnypivqnlqgqmvhqpisartlnawvkvveekafspevipmftalsegatpqdlntmlntvgghqaamqmlkdtineeaaewdrlhpvhagpvapgqmreprgsdiagttstlqeqitwmtnnppvpvgdiykrwiilglnkivrmyspvsildikqgpkepfrdyvdrffktlraeqatqdvknwmtdtllvqnanpdcktilralgpgasleemmtacqgvggpghkarvlaeamskvnntnimmqrsnckgpkrtikcfncgkeghla…	mqrs	rqan	374	429	-1	0	0.97954	1	-0.0204597
POL_HV1ET	Q75002	1439	HIV-1 M:C_ETH2220	Lentivirus	Full-length sequence of an ethiopian human immunodeficiency virus type 1 (HIV-1) isolate of genetic subtype C	AIDS Res. Hum. Retroviruses 12 (14), 1329-1339 (1996)	p7	375	429	mgarasilrgekldawekiklrpggkkhymlkhlvwanrelekfalnpdlldtsagckqiikqlqpalqtgteelkslfntvatlycvhqkieikdtkealdkieeeqnesqqktqqagaadrgkdsqnypivqnmqgqmvhqpisartlnawvkvveekafspevipmftalsegatpqdlntmlntvgghqaamqmlkdtineeaaewdrlhpvhagpvapgqmrdprgsdiagttstlqeqiawmtgnppvpvgdiykrwiilglnkivrmyspvsildikqgpkepfrdyvdrffktlraeqatqdvknwmtdtllvqnanpdcktilralgpgasleemmtacqgvggpahkarvlaeamsqvnnttimmqksnfkgpkraikcfncgkeghla…	mqks	rqan	375	429	0	0	0.994987	1	-0.00501277
GAG_HV1MP	Q9QBZ6	492	HIV-1 M:F2_MP255C	Lentivirus	Near-full-length genome sequencing of divergent African HIV type 1 subtype F viruses leads to the identification of a new HIV type 1 subtype designated K	AIDS Res. Hum. Retroviruses 16 (2), 139-151 (2000)	p7	373	427	mgarasvlsggkldawekirlkpggkkryrlkhlvwasrelerfalnpsllettegckkiigqlqsslqtgseelkslynavvvlyyvhqridvrdtkealdklqeeqdksqqkeqqkaadkevsqnypivqniqgqmvhqalsprtlnawvkvieekafspevipmfsalsegatpqdlntmlntvgghqaamqmlkdtineeaaewdrlhpvhagpippgqmreprgsdiagttstlqeqitwmtgnppvpvgeiykrwiilglnkivrmyspvsildikqgpkepfrdyvdrffktlraeqatqevknwmtetllvqnsnpdcktilkalgpgatleemmtacqgvggpghkarilaeamskatstaimmqksnfkgqkrivkcfncgkeghiarn…	mqks	rqan	373	427	0	0	0.997232	1	-0.00276753
POL_HV1MP	Q9QBZ5	1430	HIV-1 M:F2_MP255C	Lentivirus	Near-full-length genome sequencing of divergent African HIV type 1 subtype F viruses leads to the identification of a new HIV type 1 subtype designated K	AIDS Res. Hum. Retroviruses 16 (2), 139-151 (2000)	p7	373	427	mgarasvlsggkldawekirlkpggkkryrlkhlvwasrelerfalnpsllettegckkiigqlqsslqtgseelkslynavvvlyyvhqridvrdtkealdklqeeqdksqqkeqqkaadkevsqnypivqniqgqmvhqalsprtlnawvkvieekafspevipmfsalsegatpqdlntmlntvgghqaamqmlkdtineeaaewdrlhpvhagpippgqmreprgsdiagttstlqeqitwmtgnppvpvgeiykrwiilglnkivrmyspvsildikqgpkepfrdyvdrffktlraeqatqevknwmtetllvqnsnpdcktilkalgpgatleemmtacqgvggpghkarilaeamskatstaimmqksnfkgqkrivkcfncgkeghiarn…	mqks	rqan	373	427	0	0	0.999488	1	-0.000512279
GAG_HV1M2	Q9QBZ2	496	HIV-1 M:F2_MP257C	Lentivirus	Near-full-length genome sequencing of divergent African HIV type 1 subtype F viruses leads to the identification of a new HIV type 1 subtype designated K	AIDS Res. Hum. Retroviruses 16 (2), 139-151 (2000)	p7	377	431	mgarasvlsggkldawekirlrpggkkkyrlkhivwasrelkrfalnpgllettegckkiigqlqpslqtgseelkslfntivvlyyvhqkievrdtkealdklqeeqdkhqqktqqatadkgvskgvsqnypilqnlqgqmvhqslsprtlnawvkvieekafspevipmfsalsegatpqdlntmlntvgghqaamqmlkdtineeaaewdrlhpvhagpippgqmreprgsdiagttstlqeqiawmtsnppvpvgeiykrwiilglnkivrmyspvsildikqgpkepfrdyvdrffktlraeqatqevkgwmtetllvqnanpdcktilkalgpgatleemmtacqgvggpshkarilaeamskatgaaimmqksnfkgqrrivkcfncgkegh…	mqks	rqan	377	431	0	0	0.986821	1	-0.0131789
POL_HV1M2	Q9QBZ1	1434	HIV-1 M:F2_MP257C	Lentivirus	Near-full-length genome sequencing of divergent African HIV type 1 subtype F viruses leads to the identification of a new HIV type 1 subtype designated K	AIDS Res. Hum. Retroviruses 16 (2), 139-151 (2000)	p7	377	431	mgarasvlsggkldawekirlrpggkkkyrlkhivwasrelkrfalnpgllettegckkiigqlqpslqtgseelkslfntivvlyyvhqkievrdtkealdklqeeqdkhqqktqqatadkgvskgvsqnypilqnlqgqmvhqslsprtlnawvkvieekafspevipmfsalsegatpqdlntmlntvgghqaamqmlkdtineeaaewdrlhpvhagpippgqmreprgsdiagttstlqeqiawmtsnppvpvgeiykrwiilglnkivrmyspvsildikqgpkepfrdyvdrffktlraeqatqevkgwmtetllvqnanpdcktilkalgpgatleemmtacqgvggpshkarilaeamskatgaaimmqksnfkgqrrivkcfncgkegh…	mqks	rqan	377	431	0	0	0.996027	1	-0.00397309
POL_HV19N	O41798	1435	HIV-1 M:G_92NG083	Lentivirus	A comprehensive panel of near-full-length clones and reference sequences for non-subtype B isolates of human immunodeficiency virus type 1	J. Virol. 72 (7), 5680-5698 (1998)	p7	379	433	mgarasvlsggkldswekirlrpggrkkyklkhivwasrelgrfalnrdlletaegcvqimkqlqpaltgteelrslfntvatlycvhqkievkdtkeapeevekiqknsqqeiqqaaknegnsnpvsqnypivqnaqgqmihqaispwtlnawvkvveekafspevipmfsalsegatpqdlntmlntvgghqaamqmlkdtindeaaewdrihpqqagpippgqirepsgsdiagttstlqeqirwmtsnppipvgeiykrwiilglnkivrmyspvsildirqgpkepfrdyvdrffktlraeqatqevkgwmtdtllvqnanpdcktilralgpgatleemmtacqgvggpshkarvlaeamsqasgaaaaaimmqksnfkgprriikcfncgke…	mqks	rqan	379	433	0	0	0.980248	1	-0.0197519
GAG_HV196	Q9QBY4	495	HIV-1 M:K_96CM-MP535	Lentivirus	Near-full-length genome sequencing of divergent African HIV type 1 subtype F viruses leads to the identification of a new HIV type 1 subtype designated K	AIDS Res. Hum. Retroviruses 16 (2), 139-151 (2000)	p7	373	427	mgarasvlsggkldawekirlrpggkkkyklkhlvwasrelerfalnpgllettegcrqiitqiqpsiqtgseeikslyntiavlyfvhqkievkdtkealdkleeeqnksqrktqqeaadkgvsqnypivqnlqgqmvhqalsprtlnawvkvieekafspevipmftalsegatpqdlntmlntvgghqaamqmlkdtindeaaewdrlhpvhagpippgqmreprgsdiagttstlqeqiawmtsnppvpvgeiykrwiilglnkivrmyspvsildirqgpkepfrdyvdrffktlraeqatqevknwmtdtllvqnanpdcktilkalgpgasleemmtacqgvggpshkarilaeamsqvtnpvvmmqkgnfkghrkivkcfncgkeghiarn…	mqkg	rqan	373	427	0	0	0.994394	1	-0.0056056
POL_HV196	Q9QBY3	1430	HIV-1 M:K_96CM-MP535	Lentivirus	Near-full-length genome sequencing of divergent African HIV type 1 subtype F viruses leads to the identification of a new HIV type 1 subtype designated K	AIDS Res. Hum. Retroviruses 16 (2), 139-151 (2000)	p7	373	427	mgarasvlsggkldawekirlrpggkkkyklkhlvwasrelerfalnpgllettegcrqiitqiqpsiqtgseeikslyntiavlyfvhqkievkdtkealdkleeeqnksqrktqqeaadkgvsqnypivqnlqgqmvhqalsprtlnawvkvieekafspevipmftalsegatpqdlntmlntvgghqaamqmlkdtindeaaewdrlhpvhagpippgqmreprgsdiagttstlqeqiawmtsnppvpvgeiykrwiilglnkivrmyspvsildirqgpkepfrdyvdrffktlraeqatqevknwmtdtllvqnanpdcktilkalgpgasleemmtacqgvggpshkarilaeamsqvtnpvvmmqkgnfkghrkivkcfncgkeghiarn…	mqkg	rqan	373	427	0	0	0.997482	1	-0.00251838
GAG_HV197	Q9QC00	495	HIV-1 M:K_97ZR-EQTB11	Lentivirus	Near-full-length genome sequencing of divergent African HIV type 1 subtype F viruses leads to the identification of a new HIV type 1 subtype designated K	AIDS Res. Hum. Retroviruses 16 (2), 139-151 (2000)	p7	373	427	mgarasvlsggkldkwekiqlrpggkkkyrlkhlvwasrelerfalnpnlletvegcrqiirqlqpslqtgseelrslfntvatlywvhqsiqvrdtkealdkleeeqnrtqqktqqgkadkgvsqnypivqnlqgqmvhqalsprtlnawvkvieekafspevipmfsalsegatpqdlntmlntvgghqaamqmlkdtineeaaewdrmhpvqagpippgqireprgsdiagttstlqeqitwmtsnppipvgeiykrwiilglnkivrmyspvsildirqgpkepfrdyvdrffrvlraeqatqevknwmtetllvqnanpdcrtilkalgsgatleemmtacqgvggpghkarvlaeamsqvtnsavmmqrgnfkgqrriikcfncgkeghlarn…	mqrg	rqan	373	427	0	0	0.976997	1	-0.0230032
POL_HV197	Q9QBZ9	1429	HIV-1 M:K_97ZR-EQTB11	Lentivirus	Near-full-length genome sequencing of divergent African HIV type 1 subtype F viruses leads to the identification of a new HIV type 1 subtype designated K	AIDS Res. Hum. Retroviruses 16 (2), 139-151 (2000)	p7	373	427	mgarasvlsggkldkwekiqlrpggkkkyrlkhlvwasrelerfalnpnlletvegcrqiirqlqpslqtgseelrslfntvatlywvhqsiqvrdtkealdkleeeqnrtqqktqqgkadkgvsqnypivqnlqgqmvhqalsprtlnawvkvieekafspevipmfsalsegatpqdlntmlntvgghqaamqmlkdtineeaaewdrmhpvqagpippgqireprgsdiagttstlqeqitwmtsnppipvgeiykrwiilglnkivrmyspvsildirqgpkepfrdyvdrffrvlraeqatqevknwmtetllvqnanpdcrtilkalgsgatleemmtacqgvggpghkarvlaeamsqvtnsavmmqrgnfkgqrriikcfncgkeghlarn…	mqrg	rqan	373	427	0	0	0.979504	1	-0.0204959
POL_HV1AN	Q77373	1435	HIV-1 O_ANT70	Lentivirus	Genomic cloning and complete sequence analysis of a highly divergent African human immunodeficiency virus isolate	J. Virol. 68 (3), 1586-1596 (1994)	p7	382	435	mgasasvltgskldaweqirlkpgskkkyrlkhlvwasrelerfacnpelletaegnekllqqlepalktgsdslqslwnaivvlwcvhnrykigdtqqaiqklkevmgsrksadaakedtsarqagqnypivsnaqgqmvhqaisprtlnawvkaveekafnpeiipmfmalsegaisydintmlnaigghqgalqvlkevineeavewdrthpppvgplppgqireptgsdiagttstqqeqihwttrpnqpipvgdiyrkwivlglnkmvkmyspvsildikqgpkepfrdyvdrfyktlraeqatqevknwmtetllvqnanpdckqilkslgpgatleemmvacqgvggpthkarvlaeamataqqdlkggytavfmqrgqnpirkgtikcfnc…	mqrg	ngkq	382	441	0	6	0.947751	0.75	0.197751
POL_HV1MV	Q79666	1446	HIV-1 O_MVP5180	Lentivirus	A new subtype of human immunodeficiency virus type 1 (MVP-5180) from Cameroon	J. Virol. 68 (3), 1581-1585 (1994)	p7	382	437	mgarasvltgskldawerirlrpgskkayrlkhlvwasreleryacnpglletaegteqllqqlepalktgsedlkslwnaiavlwcvhnrfdirdtqqaiqklkevmasrksaeaakeetsprqtsqnypivtnaqgqmvhqaisprtlnawvkaveekafnpeiipmfmalsegavpydintmlnaigghqgalqvlkevineeaaewdrthppamgplppgqireptgsdiagttstqqeqiiwttrgansipvgdiyrkwivlglnkmvkmyspvsildirqgpkepfrdyvdrfyktlraeqatqevknwmtetllvqnsnpdckqilkalgpeatleemmvacqgvggpthkakilaeamasaqqdlkggytavfmqrgqnpnrkgpikcfnc…	mqrg	rqan	382	437	0	0	0.958859	1	-0.0411408
POL_HV2EH	Q89928	1464	HIV-2 B_EHO	Lentivirus	Nucleotide sequence of the HIV-2 EHO genome, a divergent HIV-2 isolate	AIDS Res. Hum. Retroviruses 11 (7), 873-874 (1995)	p7	378	429	mgargsvlsgkktdelekvrlrpggkkrymlkhivwavnelerfglaesrlgskegcrkirkvlgplvptgsenlkslyntvcvifclhaeekvkdteeakkiaqrhlaadtekmpamskpskptsrlaypvqqiagnyshlplsprtlnawvklveekkfgaevvpgfqalsegctpydinqmlncvgehqaamqiireiineeaadwdqqhpspgpmpagqlreprgsdiagttstveeqiqwmyrpqnpvpvgniyrrwiqlglqkcvrmynptnildikqgpkepfqsyvdrfykslraeqtdpavknwmtqtlliqnanpdcklvlkglgmnptleemltacqgiggpgqkarlmaealkealtpstnpfaaaqpragkrtvtcwncgkaghta…	aqpr	rqag	361	429	-17	0	0.917866	1	-0.082134
POL_HV2UC	Q76634	1471	HIV-2 B_UC1	Lentivirus	Distinguishing features of an infectious molecular clone of the highly divergent and noncytopathic human immunodeficiency virus type 2 UC1 strain	J. Virol. 67 (2), 1006-1014 (1993)	p7	378	430	mgarssvlsgkktdelekvrlrpggkkryclkhiiwavneldrfglaeslleskegchkiltvlaplvptgsenlkslfntvcviyclhaeekvkdteeakkiaqrhlaadtekmpatsrptappsggnypvqqiagnyvhmplsprtlnawvklveekkfgaevvpgfqalsegctpydinqmlncvgdhqaamqiireiineeaadwdqqhpipgplpagqlrdprgsdiagttstveeqiqwmyraqnpvpvgniyrrwiqiglqkcvrmynptnildikqgpkepfqsyvdrfykslraeqtdpavknwmtqtlliqnanpdcklvlkglgmnptleemltacqgiggpgqkarlmaealkealtpapipfaaaqqkagkrgtvtcwncgkvght…	aqqk	rqag	378	430	0	0	0.884976	1	-0.115024
GAG_HV1ND	P18800	497	Human immunodeficiency virus type 1 (NDK ISOLATE)	Lentivirus	Nucleotide sequence of HIV1-NDK: a highly cytopathic strain of the human immunodeficiency virus	Gene 81 (2), 275-284 (1989)	p7	376	430	mgarasvlsggkldtwerirlrpggkkkyalkhliwasrelerftlnpglletsegckqiigqlqpsiqtgseeirslyntvatlycvherievkdtkeavekmeeeqnkskkktqqaaadssqvsqnypivqnlqgqmvhqaisprtlnawvkvieekafspevipmfsalsegatpqdlntmlntvgghqaamqmlketindeaaewdrlhpvhagpvapgqmreprgsdiagttstlqeqiawmtsnppipvgeiykrwiilglnkivrmyspvsildirqgpkepfrdyvdrfyktlraeqasqdvknwmtetllvqnanpdcktilkalgpqatleemmtacqgvggpghkarvlaeamsqvtgsatavmmqrgnfkgprksikcfncgkeght…	mqrg	rqan	376	430	0	0	0.988336	1	-0.0116644
POL_HV1ND	P18802	1432	Human immunodeficiency virus type 1 (NDK ISOLATE)	Lentivirus	Nucleotide sequence of HIV1-NDK: a highly cytopathic strain of the human immunodeficiency virus	Gene 81 (2), 275-284 (1989)	p7	375	430	mgarasvlsggkldtwerirlrpggkkkyalkhliwasrelerftlnpglletsegckqiigqlqpsiqtgseeirslyntvatlycvherievkdtkeavekmeeeqnkskkktqqaaadssqvsqnypivqnlqgqmvhqaisprtlnawvkvieekafspevipmfsalsegatpqdlntmlntvgghqaamqmlketindeaaewdrlhpvhagpvapgqmreprgsdiagttstlqeqiawmtsnppipvgeiykrwiilglnkivrmyspvsildirqgpkepfrdyvdrfyktlraeqasqdvknwmtetllvqnanpdcktilkalgpqatleemmtacqgvggpghkarvlaeamsqvtgsatavmmqrgnfkgprksikcfncgkeght…	mmqr	rqan	376	430	1	0	0.984394	1	-0.0156062
GAG_HV1OY	P20889	499	Human immunodeficiency virus type 1 (OYI ISOLATE)	Lentivirus	A highly defective HIV-1 strain isolated from a healthy Gabonese individual presenting an atypical western blot	AIDS 3 (11), 707-715 (1989)	p7	377	431	mgarasvlsggeldkwekirlrpggkkkyqlkhivwasrelerfainpglletsegcrqilgqlqpslktgseeirslyntvatlycvhqkievkdtkealdkieeeqnkskkkaqqtaadtgnssqvsqnypivqnlqgqmvhqpisprtlnawvkvveekafspevipmfsalaegatpqdlntmlntvgghqaamqmlketineeaaewdrlhpvhagpiapgqmreprgsdiagttstlqeqigwmtnnppipvgeiykrwiilglnkivrmysptsildirqgpkepfrdyvdrfyktlraeqasqdvknwmtetllvqnanpdcktilkalgpaatleemmtacqgvggpghkarvlaeamsqvnsvtvmmqkgnfknqrktvkcfncgkegh…	mqkg	rqan	377	431	0	0	0.98414	1	-0.0158599
POL_HV1OY	P20892	1434	Human immunodeficiency virus type 1 (OYI ISOLATE)	Lentivirus	A highly defective HIV-1 strain isolated from a healthy Gabonese individual presenting an atypical western blot	AIDS 3 (11), 707-715 (1989)	p7	377	431	mgarasvlsggeldkwekirlrpggkkkyqlkhivwasrelerfainpglletsegcrqilgqlqpslktgseeirslyntvatlycvhqkievkdtkealdkieeeqnkskkkaqqtaadtgnssqvsqnypivqnlqgqmvhqpisprtlnawvkvveekafspevipmfsalaegatpqdlntmlntvgghqaamqmlketineeaaewdrlhpvhagpiapgqmreprgsdiagttstlqeqigwmtnnppipvgeiykrwiilglnkivrmysptsildirqgpkepfrdyvdrfyktlraeqasqdvknwmtetllvqnanpdcktilkalgpaatleemmtacqgvggpghkarvlaeamsqvnsvtvmmqkgnfknqrktvkcfncgkegh…	mqkg	rqan	377	431	0	0	1.00247	1	0.00247259
GAG_HV1RH	P05890	501	Human immunodeficiency virus type 1 (RF/HAT ISOLATE)	Lentivirus	Identification and characterization of conserved and variable regions in the envelope gene of HTLV-III/LAV, the retrovirus of AIDS	Cell 45 (5), 637-648 (1986)	p7	378	434	mgarasvlsggkldkwekirlrprgkkryklkhivwasrelerfavnpslletaegcrqilgqlqpalqtgseelkslynavatlycvhqnievrdtkealdkieeeqnkskkkaqqaaadtgngsqvsqnypivqnlqgqmvhqaisprtlnawvkvveekafspevipmfsalsegatpqdlntmlntvgghqaamqmlketineeaaewdrlhpvhagpiapgqmreprgsdiagttstlqeqigwmtnnppipvgeiykrwiilglnkivrmyspisildirqgpkepfrdyvdrfyktlraeqasqdvknwmtetflvqnanpdcktilkalgpaatleemmtacqgvggpshkarilaeamsqvtnsatimlqkgnfrdqrkivkcfncgkvg…	lqkg	rqan	378	434	0	0	0.98502	1	-0.0149799
POL_HV1RH	P05959	1436	Human immunodeficiency virus type 1 (RF/HAT ISOLATE)	Lentivirus	Identification and characterization of conserved and variable regions in the envelope gene of HTLV-III/LAV, the retrovirus of AIDS	Cell 45 (5), 637-648 (1986)	p7	378	434	mgarasvlsggkldkwekirlrprgkkryklkhivwasrelerfavnpslletaegcrqilgqlqpalqtgseelkslynavatlycvhqnievrdtkealdkieeeqnkskkkaqqaaadtgngsqvsqnypivqnlqgqmvhqaisprtlnawvkvveekafspevipmfsalsegatpqdlntmlntvgghqaamqmlketineeaaewdrlhpvhagpiapgqmreprgsdiagttstlqeqigwmtnnppipvgeiykrwiilglnkivrmyspisildirqgpkepfrdyvdrfyktlraeqasqdvknwmtetflvqnanpdcktilkalgpaatleemmtacqgvggpshkarilaeamsqvtnsatimlqkgnfrdqrkivkcfncgkvg…	lqkg	rqan	378	434	0	0	0.983081	1	-0.0169192
GAG_HV1B1	P03347	512	Human immunodeficiency virus type 1 BH10	Lentivirus	Complete nucleotide sequence of the AIDS virus, HTLV-III	Nature 313 (6000), 277-284 (1985)	p7	378	432	mgarasvlsggeldrwekirlrpggkkkyklkhivwasrelerfavnpglletsegcrqilgqlqpslqtgseelrslyntvatlycvhqrieikdtkealdkieeeqnkskkkaqqaaadtghssqvsqnypivqniqgqmvhqaisprtlnawvkvveekafspevipmfsalsegatpqdlntmlntvgghqaamqmlketineeaaewdrvhpvhagpiapgqmreprgsdiagttstlqeqigwmtnnppipvgeiykrwiilglnkivrmysptsildirqgpkepfrdyvdrfyktlraeqasqevknwmtetllvqnanpdcktilkalgpaatleemmtacqgvggpghkarvlaeamsqvtntatimmqrgnfrnqrkmvkcfncgkeg…	mqrg	rqan	378	432	0	0	0.972849	1	-0.0271507
POL_HV1B1	P03366	1447	Human immunodeficiency virus type 1 BH10	Lentivirus	Complete nucleotide sequence of the AIDS virus, HTLV-III	Nature 313 (6000), 277-284 (1985)	p7	378	432	mgarasvlsggeldrwekirlrpggkkkyklkhivwasrelerfavnpglletsegcrqilgqlqpslqtgseelrslyntvatlycvhqrieikdtkealdkieeeqnkskkkaqqaaadtghssqvsqnypivqniqgqmvhqaisprtlnawvkvveekafspevipmfsalsegatpqdlntmlntvgghqaamqmlketineeaaewdrvhpvhagpiapgqmreprgsdiagttstlqeqigwmtnnppipvgeiykrwiilglnkivrmysptsildirqgpkepfrdyvdrfyktlraeqasqevknwmtetllvqnanpdcktilkalgpaatleemmtacqgvggpghkarvlaeamsqvtntatimmqrgnfrnqrkmvkcfncgkeg…	mqrg	rqan	378	432	0	0	0.991652	1	-0.00834778
POL_HV2BE	P18096	1550	Human immunodeficiency virus type 2 (ISOLATE BEN)	Lentivirus	A novel proviral clone of HIV-2: biological and phylogenetic relationship to other primate immunodeficiency viruses	Virology 177 (1), 305-311 (1990)	p7	383	431	mgarnsvlrgkkadelekvrlrpggkkkyrlkhivwaaneldkfglaeslleskegcqkilrvldplvptgsenlkslfntvcviwclhaeekvkdteeakklaqrhlvaetgtaekmpntsrptappsgkrgnypvqqaggnyvhvplsprtlnawvklveekkfgaevvpgfqalsegctpydinqmlncvgdhqaamqiireiineeaadwdsqhpipgplpagqlrdprgsdiagttstvdeqiqwmyrpqnpvpvgniyrrwiqiglqkcvrkynptnildikqgpkepfqsyvdrfykslraeqtdpavknwmtqtlliqnanpdcklvlkglgmnptleemltacqgvggpgqkarlmaealkeamgpspipfaaaqqrkairywncgkegh…	aqqr	rqag	383	431	0	0	0.895228	1	-0.104772
POL_HV2CA	P24107	1462	Human immunodeficiency virus type 2 (ISOLATE CAM2)	Lentivirus	Nucleotide sequence of a Guinea-Bissau-derived human immunodeficiency virus type 2 proviral clone (HIV-2CAM2)	J. Gen. Virol. 72 (PT 3), 721-724 (1991)	p7	383	431	mgarnsvlrgkkadelekvrlrpggkkkyklkhivwaaneldrfglaeslleskegcqrilkvldplvptgsenlkslfntvcviwcihaeekvkdteeakrialrhlaaetgtaekmpdtsrptappsgkggnypvqsiggnythvplsprtlnawvklveekkfgaevvpgfqalsegctpydinqmlncvgdhqaamqiireiineeaadwdanhpipgplpagqlrdprgsdiagttstveeqiqwmfraqnpvpvgniyrrwiqiglqkcvrmynptnildikqgpkesfqsyvdrfykslraeqtdpavknwmtqtllvqnanpdcklvlkglgmnptleemltacqgvggpgqkarlmaealkeamgpppipfaaaqqrrtikcwncgkegh…	aqqr	rqag	383	431	0	0	0.892837	1	-0.107163
POL_HV2D1	P17757	1462	Human immunodeficiency virus type 2 (ISOLATE D194)	Lentivirus	Molecular cloning of two west African human immunodeficiency virus type 2 isolates that replicate well in macrophages: a Gambian isolate, from a patient with neurologic acquired immunodeficiency syndrome, and a highly divergent Ghanian isolate	Proc. Natl. Acad. Sci. U.S.A. 86 (7), 2383-2387 (1989)	p7	383	431	mgarnsvlrgkkadelekvrlrpngkkryrlkhvvwaaneldrfglaeslleskegcqkilkvleplvptgsenlkslfntvcviwclhaeekvkdteeakklaqrhlvaetgtaekmpnisrptappsgkggnfpvqqaggnyihvplsprtlnawvklveekkfgaevvpgfqalsegctpydinqmlncvgdhqaamqiireiineeaadwdaqhpipgplpagqlrdprgsdiagttstvdeqiqwmyrqpnpvpvgniyrrwiqiglqkcvrmynptnildvkqgpkesfqsyvdrfykslraeqtdpavknwmtqtlliqnanpdcklvlkglgmnptleemltacqgvggpsqkarlmaealkealtpapipfaaaqqrraircwncgkegh…	aqqr	rqag	383	431	0	0	0.901455	1	-0.0985452
POL_HV2D2	P15833	1465	Human immunodeficiency virus type 2 (ISOLATE D205,7)	Lentivirus	A highly divergent HIV-2-related isolate	Nature 342 (6252), 948-950 (1989)	p7	378	430	mgargsvlsgkktdelekvrlrpggkkkymlkhvvwavneldrfglaeslleskegcqkilkvlaplvptgsenlkslfnivcvifclhaeekvkdteeakkiaqrhlaadtekmpatnkptappsggnypvqqlagnyvhlplsprtlnawvklveekkfgaevvpgfqalsegctpydinqmlncvgehqaamqiireiineeaadwdqqhpspgpmpagqlrdprgsdiagttstveeqiqwmyraqnpvpvgniyrrwiqlglqkcvrmynptnildikqgpkepfqsyvdrfykslraeqtdpavknwmtqtlliqnanpdcklvlkglgmnptleemltacqgiggpgqkarlmaealkealtpapipfaavqqkagkrgtvtcwncgkqght…	vqqk	rqag	361	430	-17	0	0.935979	1	-0.0640208
POL_HV2G1	P18042	1464	Human immunodeficiency virus type 2 (ISOLATE GHANA-1)	Lentivirus	Genomic divergence of HIV-2 from Ghana	AIDS Res. Hum. Retroviruses 5 (6), 593-604 (1989)	p7	384	432	mgarnsvlrgkkadelekirlrpsgkkkyrlkhivwaaneldkfglaeslleskegcqkiltvldplvptgsenlkslfntvcviwclhaeekvkdteeakklvqrhlgaetgtaekmpstsrptappsgrgrnfpvqqtgggnyihvplsprtlnawvklvedkkfgaevvpgfqalsegctpydinqmlncvgdhqaamqiireiindeaadwdaqhpipgplpagqlrdprgsdiagttstveeqiqwmyrpqnpvpvgniyrrwiqiglqkcvrmynptnildvkqgpkepfqsyvdrfykslraeqtdpavknwmtqtlliqnanpdcklvlkglgmnptleemltacqgvggpgqkarlmaealkealtpppipfaaaqqrkvircwncgkeg…	aqqr	rqag	384	432	0	0	0.914013	1	-0.0859865
POL_HV2KR	Q74120	1463	Human immunodeficiency virus type 2 (isolate KR)	Lentivirus	Direct Submission	Submitted (??-APR-1995)	p7	383	431	mgarssvlrgkkvdelekirlrpggkkkyrlkhivwaanelgkfglaeslleskegcqkiitvldplvptgsenlkslfntvcviwclhaeekvkdtegakqivqrhlvaetgtadkmpstsrpaappsgrggnypvqqiagnyshvplsprtlnawvklveekkfgaevvpgfqalsegctpydinqmlncvgdhqaamqiireiineeaadwdvqhpipgplpagqlreprgsdiagttstveeqiqwmfraqnpipvgniyrrwiqiglqkcvrmynptnildvkqgpkepfqsyvdrfykslraeqtdpavknwmtqtllvqnanpdcklvlkglgmnptleemltacqgiggpgqkarlmaealkealapapipfaaaqqrrtikcwncgkdgh…	aqqr	rqag	383	431	0	0	0.887351	1	-0.112649
POL_HV2NZ	P05962	1461	Human immunodeficiency virus type 2 (ISOLATE NIH-Z)	Lentivirus	Genetic variability between isolates of human immunodeficiency virus (HIV) type 2 is comparable to the variability among HIV type 1	Proc. Natl. Acad. Sci. U.S.A. 85 (16), 5941-5945 (1988)	p7	381	429	mgarnsvlrgkkadelekirlrpggkkkyklkhivwaaneldrfglaeslleskegcqkiltvldplvptgsenlkslfntvcviwcihaeekvkdtegakqivqrhlvaetgtaekmpntsrptappsgknfpvqqvagnythiplspgtlnawvklveekkfgaevvpgfqalsegctpydinqmlncvgdhqaamqiireiineeaadwdvahpipgplpagqlreprgsdiagttstveeqiqwmfrpqnpvpvgniyrrwiqiglqkcvrmynptnildinqgpkepfqsyvdrfykslraeqtdpavknwmtqtlliqnanpdcklvlkglgmnptleemlttcqgvggpgqkarlmaealkevmapapipfaaaqqrktfkcwncgkeghsa…	aqqr	rqag	381	429	0	0	0.907063	1	-0.0929369
POL_HV2RO	P04584	1464	Human immunodeficiency virus type 2 (ISOLATE ROD)	Lentivirus	Genome organization and transactivation of the human immunodeficiency virus type 2	Nature 326 (6114), 662-669 (1987)	p7	383	431	mgarnsvlrgkkadelerirlrpggkkkyrlkhivwaankldrfglaeslleskegcqkiltvldpmvptgsenlkslfntvcviwcihaeekvkdtegakqivrrhlvaetgtaekmpstsrptapssekggnypvqhvggnythiplsprtlnawvklveekkfgaevvpgfqalsegctpydinqmlncvgdhqaamqiireiineeaaewdvqhpipgplpagqlreprgsdiagttstveeqiqwmfrpqnpvpvgniyrrwiqiglqkcvrmynptnildikqgpkepfqsyvdrfykslraeqtdpavknwmtqtllvqnanpdcklvlkglgmnptleemltacqgvggpgqkarlmaealkevigpapipfaaaqqrkafkcwncgkegh…	aqqr	rqag	383	431	0	0	0.903192	1	-0.096808
POL_HV2SB	P12451	1462	Human immunodeficiency virus type 2 (ISOLATE SBLISY)	Lentivirus	Molecular and biological characterization of a replication competent human immunodeficiency type 2 (HIV-2) proviral clone	Proc. Natl. Acad. Sci. U.S.A. 86 (7), 2433-2437 (1989)	p7	382	430	mgaknsvlrgkkadelekirlrpggkkkyrlkhivwaaneldrfglteslleskegcqkiisvleplvptgsenlkslynttcviwclhaeekvkdteeakrivgrhlvaetetaekmpnisrptappsgkggnfpvqqiggnyvhlplsprtlnawvklveekkfgaevvpgfqalsegctpydinqmlncvgdhqaamqiireiineeaadwdvqhpipgplpagqlrdprgsdiagttstveeqiewmyrqenpvpvgniyrrwiqiglqkcvrmynptnildikqgpkesfqsyvdrfykslraeqtdaavknwmtqtllvqsnpdcklvlkglgmnptleemltacqgiggpgqkarlmaealkeamrpapipfaaaqqkraikcwncgkeghs…	aqqk	rqag	382	430	0	0	0.948019	1	-0.0519808
POL_HV2ST	P20876	1463	Human immunodeficiency virus type 2 (ISOLATE ST)	Lentivirus	Molecular characterization of an attenuated human immunodeficiency virus type 2 isolate	J. Virol. 64 (2), 890-901 (1990)	p7	383	431	mgarnsvlrgkkadelekirlrpggkkkyrlkhivwaaneldrfglaeslleskegcqkiltvldplvptgsenlkslfntvcviwcihaeekakdteeakqkvqrhlvaetkttekmpstsrptappsgnggnfpvqqvagnythvplsprtlnawvklveekkfgaevvpgfqalsegctpydinqmlncvgdhqaamqiireiineeaadwdaqhpipgplpagqlreprgsdiagttstveeqiqwmfrpqnpvpvgsiyrrwiqiglqkcvrmynptnildikqgpkepfqsyvdrfykslraeqtdpavknwmtqtllvqnanpdcklvlkglginptleemltacqgvggpgqkarlmaealkeamapapipfaaaqqrrtikcwncgkegh…	aqqr	rqag	383	431	0	0	0.903025	1	-0.0969746
POL_SIVMK	P05897	1446	Simian immunodeficiency virus - mac K6W	Lentivirus	Sequence of simian immunodeficiency virus and its relationship to the human immunodeficiency viruses	Nature 328 (6130), 539-543 (1987)	p7	365	433	mgarnsvlsgkkadelekirlrpggkkkymlkhvvwaaneldrfglaesllenkegcqkilsvlaplvptgsenlkslyntvcviwcihaeekvkhteeakqivqrhlvvetgtaetmpktsrptapssgrggnypvqqiggnyvhlplsprtlnawvklieekkfgaevvpgfqalsegctpydinqmlncvgdhqaamqiirdiineeaadwdlqhpqpapqqgqlrepsgsdiagttssvdeqiqwmyrqqnpipvgniyrrwiqlglqkcvrmynptnildvkqgpkepfqsyvdrfykslraeqtdaavknwmtqtlliqnanpdcklvlkglgvnptleemltacqgvggpgqkarlmaealkealapvpipfaaaqkrgprkpikcwncgke…	aeal	rqag	365	433	0	0	0.902044	1	-0.0979556
POL_SIVV1	P27973	1470	Simian immunodeficiency virus (AGM155 ISOLATE)	Lentivirus	Simian immunodeficiency viruses from African green monkeys display unusual genetic diversity	J. Virol. 64 (3), 1086-1092 (1990)	p7	373	439	mgaatsalnrrqldefehirlrpngkkkyqikhliwagkkmdrfglheklleteegckkiievlspleptgsegmkslynlvcvllcvhqekkvkdteealaivrqcchlvdkektavtppggqqknntggtatpggsqnfpaqqqgnawvhvplsprtlnawvkaveekkfgaeivpmfqalsegctpydinqmlnvlgdhqgalqivkeiineeaaqwdvthpppagplpagqlrdpggsdiagttstvqeqlewiytanprvdvgaiyrrwiilglqkcvkmynpvsvldirqgpkepfkdyvdrfykairaeqasgevkqwmteslliqnanpdckvilkglgmhptleemltacqgvggpsykakvmaemmqnlqsqnmvqqgggrgrprpppk…	aemm	gqvn	373	439	0	0	0.88392	1	-0.11608
POL_SIVVG	P27980	1465	Simian immunodeficiency virus (AGM3 ISOLATE)	Lentivirus	Complete nucleotide sequence of a simian immunodeficiency virus from African green monkeys: a novel type of intragroup divergence	Virology 176 (1), 216-221 (1990)	p7	377	443	mgaatsalnrrqldkfehirlrptgkkkyqikhliwagkemerfglherlleseegckkiievlypleptgseglkslfnlvcvlfcvhkdkevkdteeavaivrqcchlvekernaernttetssgqkkndkgvtvppggsqnfpaqqqgnawihvplsprtlnawvkaveekkfgaeivpmfqalsegctpydinqmlnvlgdhqgalqivkeiineeaaqwdiahpppagplpagqlrdprgsdiagttstvqeqlewiytanprvdvgaiyrrwiilglqkcvkmynpvsvldirqgpkeafkdyvdrfykairaeqasgevkqwmteslliqnanpdckvilkglgmhptleemltacqgvggpsykakvmaemmqnmqsqnmmqqggqrgrpr…	aemm	gqvn	377	443	0	0	0.897397	1	-0.102603
POL_SIVS4	P12502	1449	Simian immunodeficiency virus (F236/SMH4 ISOLATE) (SOOTY MANGABEY)	Lentivirus	An African primate lentivirus (SIVsm) closely related to HIV-2	Nature 339 (6223), 389-392 (1989)	p7	366	434	mgarnsvlsgkeadelekvrlrpngkkkymlkhvvwaaneldrfglaeslldnkegcqkilsvlaplvptgsenlkslyntvcviwcihaeekvkhteeakqivqrhlvvetgtadrmpatsrptappsgrggnypvqqvggnyvhlplsprtlnawvklveekkfgaevvpgfqalsegctpydinqmlncvgehqaamqiireiineeaadwdlqhpqpgplpagqlreprgsdiagttstvdeqiqwmyrqqnpipvgniyrrwiqlglqkcvrmynptnildvkqgpkepfqsyvdrfykslraeqtdpavknwmtqtlliqnanpdcklvlkglgmnptleemltacqgvggpgqkarlmaealkealrpdqlpfaavqqkgqrktikcwncgk…	aeal	rqag	383	434	17	0	0.892163	1	-0.107837
POL_SIVG1	Q02836	1472	Simian immunodeficiency virus (isolate AGM / clone GRI-1)	Lentivirus	A highly divergent proviral DNA clone of SIV from a distinct species of African green monkey	Virology 182 (1), 397-402 (1991)	p7	367	432	mggghsalsgrsldtfekirlrpngkkkyqikhliwagkemerfglheklletkegcqkiievltpleptgseglkalfnlccviwcihaeqkvkdteeavvtvkqhyhlvdknekaakkknettappggesrnypvvnqnnawvhqplsprtlnawvkcveekrwgaevvpmfqalsegclsydvnqmlnvigdhqgalqilkevineeaaewdrthrppagplpagqlrdptgsdiagttssiqeqiewtfnanpridvgaqyrkwvilglqkvvqmynpqkvldirqgpkepfqdyvdrfykalraeqapqdvknwmtqtlliqnanpdcklilkglgmnptleemliacqgvggpqhkaklmvemmsngqnmvqvgpqkkgprgplkcfncgkfg…	vemm	gqan	309	432	-58	0	0.829428	0.5625	0.266928
POL_SIVGB	P22382	1441	Simian immunodeficiency virus (ISOLATE GB1)	Lentivirus	Sequence of a novel simian immunodeficiency virus from a wild-caught African mandrill	Nature 341 (6242), 539-541 (1989)	p7	354	432	mgngnsallgtdldkfekirlkrggkkcyrlkhlcwckgeldrfglsdklletqqgcekilsvcwplydqgsdnlkalvgtvcvvacihagieikstqdalkklkvitrkeekqedesknfpvqrdaagqyqytpispriiqtwvktveekkwkpeviplfsaltegaishdlnimlnavgdhqgamqvlkdvineqaaewdlthpqqqpaqpggglrtpsgsdiagttstveeqlawmnmqqnainvgtiykswiilgmnrlvkshcpisitdvrqgpkeafkdyvdrfynvmraeqasgevkmwmqqhllienanpeckqilrslgkgatleemleacqgvggpqhkarlmaemmrtvvgqsqnfvqqrgpqrgpvrqptgrkpicfncnkeghvar…	aemm	qrvn	354	453	0	21	0.700727	0.75	-0.0492732
POL_SIVM1	P05896	1448	Simian immunodeficiency virus (MM142-83 ISOLATE)	Lentivirus	Sequence of simian immunodeficiency virus from macaque and its relationship to other human and simian retroviruses	Nature 328 (6130), 543-547 (1987)	p7	365	433	mgarnsvlsgkkadelekirlrpggkkkymlkhvvwaaneldrfglaesllenkegcqkilsvlaplvptgsenlkslyntvcviwcihaeekvkhteeakqivqrhlvmetgtaetmpktsrptapfsgrggnypvqqiggnythlplsprtlnawvklieekkfgaevvsgfqalsegclpydinqmlncvgdhqaamqiirdiineeaadwdlqhpqqapqqgqlrepsgsdiagttstveeqiqwmyrqqnpipvgniyrrwiqlglqkcvrmynptnildvkqgpkepfqsyvdrfykslraeqtdpavknwmtqtlliqnanpdcklvlkglgtnptleemltacqgvggpgqkarlmaealkealapapipfaaaqqkgprkpikcwncgke…	aeal	rqag	382	433	17	0	0.912473	1	-0.0875273
POL_SIVSP	P19505	1449	Simian immunodeficiency virus (PBJ/BC13 ISOLATE) (SOOTY MANGABEY)	Lentivirus	Sequence analysis and acute pathogenicity of molecularly cloned SIVSMM-PBj14	Nature 345 (6276), 636-640 (1990)	p7	366	434	mgarnsvlsgkkadelekirlrpggkkryqlkhivwaaneldrfglaesllenkegcqkilsvlaplvptgsenlkslyntvcvlwcihaeekvkhteeakqivqrhlvvetgtadkmpatsrptappsgkggnypvqqiggnythlplsprtlnawvklieekkfgaevvpgfqalsegctpydinqmlncvgehqaamqiireiineeaadwdlqhpqpgpippgqlreprgsdiagttstvdeqiqwmyrqqnpipvgniyrrwiqlglqkcvrmynptnildvkqgpkepfqsyvdrfykslraeqtdpavknwmtqtlliqnanpdcklvlkglginptleemltacqgvggpgqkarlmaealkdaltqgplpfaavqqkgqrkiikcwncgk…	aeal	rqag	383	434	17	0	0.908182	1	-0.0918179
POL_SIVVT	P05895	1467	Simian immunodeficiency virus (TYO-1 ISOLATE)	Lentivirus	Sequence of simian immunodeficiency virus from African green monkey, a new member of the HIV/SIV group	Nature 333 (6172), 457-461 (1988)	p7	377	443	mgaatsalnrrqldkfehirlrptgkkkyqikhliwagkemerfglherlleseegckkiievlypleptgseglkslfnlvcvlfcvhkdkevkdteeavaivrqcchlvekernaernttetssgqkkndkgvtvppggsqnfpaqqqgnawihvplsprtlnawvkaveekkfgaeivpmfqalsegctpydinqmlnvlgdhqgalqivkeiineeaaqwdiahpppagplpagqlrdprgsdiagttstvqeqlewiytanprvdvgaiyrrwiilglqkcvkmynpvsvldirqgpkeafkdyvdrfykairaeqasgevkqwmteslliqnanpdckvilkglgmhptleemltacqgvggpsykakvmaemmqnmqsqnmmqqggqrgrpr…	aemm	gqvn	377	443	0	0	0.900842	1	-0.0991582
GAG_SIVCZ	P17282	508	SIVcpz GAB1	Lentivirus	Genetic organization of a chimpanzee lentivirus related to HIV-1	Nature 345 (6273), 356-359 (1990)	p7	388	442	mgarasvltggkldrwekvrlrpggrkrymmkhlvwasrelerfacdpglmeskegctkllqqlepalktgseglrslfntlavlwcihsditvedtqkaleqlkrhhgeqqsktesnsgsreggasqgasasagisgnyplvqnaqgqmvhqaisprtlnawvkvveekafspevipmfsalsegalpqdvntmlnavgghqgamqvlkevineeaaewdrlhpthagpiapgqlreprgsdiagttstlqeqigwttanppipvgdvyrrwvilglnkvvrmycpvsildirqgpkepfrdyvdrfyktlraeqasqevknwmtdtllvqnanpdckqilkalgpgatleemmtacqgvggpshkarvlaeamsmvqnqgradvffqkgqgagpkrk…	fqkg	rqvn	372	442	-16	0	0.982098	1	-0.0179015
POL_SIVCZ	P17283	1384	SIVcpz GAB1	Lentivirus	Genetic organization of a chimpanzee lentivirus related to HIV-1	Nature 345 (6273), 356-359 (1990)	p7	313	383	mgarasvltggkldrwekvrlrpggrkrymmkhlvwasrelerfakrhhgeqqsktesnsgsreggasqgasasagisgnyplvqnaqgqmvhqaisprtlnawvkvveekafspevipmfsalsegalpqdvntmlnavgghqgamqvlkevineeaaewdrlhpthagpiapgqlreprgsdiagttstlqeqigwttanppipvgdvyrrwvilglnkvvrmycpvsildirqgpkepfrdyvdrfyktlraeqasqevknwmtdtllvqnanpdckqilkalgpgatleemmtacqgvggpshkarvlaeamsmvqnqgradvffqkgqgagpkrkikcfncgkeghlarnckaprrkgcwrcgqeghqmkdctgrqvnffrerlafpqrearql…	aeam	rqvn	329	383	16	0	0.963704	1	-0.0362957
POL_SIVTN	Q8AII1	1462	SIVcpz TAN1	Lentivirus	Amplification of a complete simian immunodeficiency virus genome from fecal RNA of a wild chimpanzee	J. Virol. 77 (3), 2233-2242 (2003)	p7	390	463	mgarasvlrgdkldtwesirlksrgrkkylikhlvwagselqrfamnpglmenvegcwkiilqlqpsvdigspeiislfnticvlycvhagervqdteeavkivkmkltvqknnstatssgqrqnagekeetvppsgntgntgratetpsgsrlypvitdaqgvarhqpisprtlnawvrvieekgfnpevipmfsalsegatpydlnsmlnavgehqaamqmlkevineeaaewdrahpahagpqqagmlreptgadiagttstlqeqvlwmttpqaqggvpvgdiykrwiilglnklvrmyspvsildikqgpkepfrdyvdrfyktiraeqasqpvktwmtetllvqnanpdckhilkalgqgatleemltacqgvggpshkakilaeamasatag…	aeam	tgvn	1343	1392	953	929	0.940513	0.75	0.190513

## Sheet: 5
LOCUS	ACCESSION	LENGTH	ORGANISM	GENUS	TITEL	JOURNAL	NC NAME	NC INIT	NC TERM	SEQUENCE	Ip	In	WSVM&RF+SA Init	WSVM&RF+SA Term	WSVM&RF+SA Init bias	WSVM&RF+SA Term bias	DecProduct/alpha	AlignProduct	DecProduct/alpha-AlignProduct
GAG_JSRV	P31622	612	Jaagsiekte sheep retrovirus	Beta	Nucleotide sequence of the jaagsiekte retrovirus, an exogenous and endogenous type D and B retrovirus of sheep and goats	J. Virol. 66 (8), 4930-4939 (1992)	p14	477	579	mghthsrqlfvhmlsvmlkhrgitvsktklinflsfieevcpwfpregtvnletwkkvgeqirthytlhgpekvpvetlsfwtlirdcldfdndelkrlgnllkqeedplhtpdsvpsydpppppppslkmhpsdnddslsstdeaeldeeaakyhqedwgflaqekgaltskdelvecfknltialqnagiqlpsnnntfpsappfppaytptvmagldpppgfpppskhmsplqkalrqaqrlgevvsdfslafpvfennnqryyeslpfkqlkelkiacsqygptapftiamieslgtqalppndwkqtaraclsggdyllwkseffeqcariadvnrqqgiqtsyemligegpyqatdtqlnflpgayaqisnaarqawkklpssstktedlskv…	maaal	pkqcy	242	366	-235	-213	0.879108	0.48	0.399108
GAG_MPMV	P07567	657	Mason-Pfizer monkey virus	Beta	Nucleotide sequence of Mason-Pfizer monkey virus: an immunosuppressive D-type retrovirus	Cell 45 (3), 375-385 (1986)	p14	527	621	mgqelsqheryveqlkqalktrgvkvkyadllkffdfvkdtcpwfpqegtidikrwrrvgdcfqdyyntfgpekvpvtafsywnlikelidkkevnpqvmaavaqteeilksnsqtdltktsqnpdldlisldsddegakssslqdkglsstkkpkrfpvlltaqtskdpedpnpsevdwdgledeaakyhnpdwppfltrpppynkatpsaptvmavvnpkeelkekiaqleeqikleelhqalisklqklktgnetvthpdtagglsrtphwpgqhipkgkccasrekeeqipkdifpvtetvdgqgqawrhhngfdfavikelktaasqygatapytlaivesvadnwltptdwntlvravlsggdhllwkseffencrdtakrnqqagngwdfdm…	aafsg	pkqay	526	621	-1	0	0.974712	1	-0.0252877
GAG_SRV1	P04022	658	Simian retrovirus 1	Beta	Nucleotide sequence of SRV-1, a type D simian acquired immune deficiency syndrome retrovirus	Science 231 (4745), 1567-1572 (1986)	p14	527	622	mgqelsqheryveqlkqalktrgvkvkyadllkffdfvkdtcpwfpqegtidikrwrrvgdcfqdyyntfgpekvpvtafsywnlikelidkkevnpqvmaavaqteeilktsshtelttkpsqnpdldlisldsddegakgsslkdknlsctkkpkrfpvlltaqtsadpedpnpsevdwdgledeaakyhnpdwppfltrpppynkatpsaptvmavvnpkeelkekiaqleeqikleelhqalisklqklktgnetvtspetaggfsrtphwpgqhipkgkccasrekeeqtpkdifpvtetvdgqgqawrhhngfdftvikelktaasqygatapytlaivesvadnwltptdwntlvravlsggdhllwkseffencretakrnqqagngwdfd…	aaafs	pkqay	528	622	1	0	0.89627	1	-0.10373
GAG_SRV2	P51516	654	Simian retrovirus 2	Beta	Sequence relationships of type D retroviruses which cause simian acquired immunodeficiency syndrome	Virology 157 (2), 317-329 (1987)	p14	524	618	mgqelsqhelyveqlkkalktrgvkvkgndllkffdfvkdtcpwfpqegtidikrwrrvgdcfqdyyntfgpekipvtafsywnlikdlidkkeadpqvmaavtqtekilkvssqtdlrdnshnkdmdlislesddeeakapsekmtmsnkspkkypamlasqnnntdkdpdlsevdwdgledeaakyhnpdwppflsrpppynrtaatapavmavvnpkeelkekisqleeqikleelhqsliirlqklktgnervtssgnieshsrtpkwpgqclpkgkylinknteeyppkdifpvtetmdgqgqawrhhngfdftvikelktavsqygatapytlaivesiadnwltptdwntlvravlsggdhliwkseffencrdtakrnqqagngwdfdmlt…	aaafs	pkqay	525	618	1	0	0.892661	1	-0.107339
POL_HTL1L	P0C211	1462	HTLV-1 isolate Mel 15	Delta	Complete nucleotide sequence of a highly divergent human T-cell leukemia (lymphotropic) virus type I (HTLV-I) variant from melanesia: genetic and phylogenetic relationship to HTLV-I strains from other geographical regions	J. Virol. 67 (2), 1015-1023 (1993)	p15-pro	345	449	mgqifprsanpiprpprglathhwlnflqaayrlepgpssydfhqlktvlkmaletpvwmcpinysllasllpkgypgqvneilqvliqtqtqipshpappppsspthdppdsdpqipppyveptapqvlpvmhphgvppthrpwqmkdlqaikqevsqaapgspqfmqtirlavqqfdptakdlqdllqylcsslvaslhhqqldsliseaetrgitgynplagplrvqannpqqqglrreyqqlwltafaalpgsakdpswasilqgleepyhtfverlnvaldnglpegtpkdpilrslaysnankecqkllqarghtnsplgdmlracqawtprdktkvlvvqpkkpppnqpcfrcgkaghwsrdcaqprpppgpcplcqdpthwkrdcprlkpa…	vvqpk	pasil	345	449	0	0	0.981434	1	-0.0185663
POL_HTL32	Q0R5R2	1440	HTLV-3 strain 2026ND	Delta	Ancient origin and molecular features of the novel human T-lymphotropic virus type 3 revealed by complete genome analysis	J. Virol. 80 (15), 7427-7438 (2006)	p15-pro	338	430	mgktysspinpipkapkglaihhwlnflqaayrlqpgpsefdfhqlrkflklaiktpvwlnpinysvlaglipknypgrvheivailiqetpareappsaplaedpqkpppypeqaqeasqclpilhphgapaahrpwqmkdlqaikqevsssapgspqfmqtirlavqqfdptakdlhdllqylcsslvaslhhqqletliaqaetqgitgynplagplriqannpnqqglrkeyqnlwlsafsalpgntkdptwaailqgpeepfgsfverlnvaldnglpegtpkdpilrslaysnankecqkllqargqtnsplgemlracqtwtprdknkilmvqpkktpppnqpcfrcgqvghwsrdckqprpppgpcpvcqdpthwkrdcpqlktdtrdsed…	mvqpk	prtil	338	430	0	0	0.946035	0.8	0.146035
POL_HTL3P	Q4U0X6	1440	Human T-cell leukemia virus 3 (strain Pyl43)	Delta	Human T-cell lymphotropic virus type 3: complete nucleotide sequence and characterization of the human tax3 protein	J. Virol. 80 (19), 9876-9888 (2006)	p15-pro	338	430	mgktysspvnpipkapkglaihhwlnflqaayrlqpgpsefdfhqlrkflklaiktpvwlnpinysvlarlipknypgrvheivailiqetpareappsappaddpqkpppypehaqvepqclpvlhphgapathrpwqmkdlqaikqevsssapgspqfmqtvrlavqqfdptakdlhdllqylcsslvaslhhqqletliaqaetqgitgynplagplrvqannpnqqglrreyqnlwlsafsalpgntkdptwaailqgpeepfcsfverlnvaldnglpegtpkdpilrslaysnankecqkllqargqtnsplgemlracqtwtprdknkilmiqpkktpppnqpcfrcgqaghwsrdckqprpppgpcplcqdpahwkqdcpqlkadtkgsed…	miqpk	prtil	338	430	0	0	0.669436	0.8	-0.130564
POL_HTL1C	P14078	1462	Human T-cell lymphotrophic virus type 1 (Caribbean isolate)	Delta	Molecular cloning and complete nucleotide sequence of an adult T cell leukaemia virus/human T cell leukaemia virus type I (ATLV/HTLV-I) isolate of Caribbean origin: relationship to other members of the ATLV/HTLV-I subgroup	J. Gen. Virol. 69 (PT 7), 1695-1710 (1988)	p15-pro	345	449	mgqifsrsaspiprpprglaahhwlnflqaayrlepgpssydfhqlkkflkialetpvwicpinysllasllpkgypgrvneilhiliqtqaqipsrpappppsssthdppdsdpqipppyveptapqvlpvmhphgappnhrpwqmkdlqaikqevsqaapgspqfmqtirlavqqfdptakdlqdllqylcsslvaslhhqqldsliseaetrgitgynplagplrvqannpqqqglrreyqqlwlaafaalpgsakdpswasilqgleepyhafverlnialdnglpegtpkdpilrslaysnankecqkllqarghtnsplgdmlracqawtpkdktkvlvvqpkkpppnqpcfrcgkaghwsrdctqprpppgpcplcqdpthwkrdcprlkpt…	vvqpk	ptsil	345	449	0	0	1.00494	0.8	0.204938
GAG_HTL1M	P14077	429	Human T-cell lymphotrophic virus type 1 (isolate MT-2)	Delta	Nucleotide sequence of the core (gag) gene from HTLV-1 isolate MT-2	Nucleic Acids Res. 17 (19), 7998 (1989)	p15-gag	345	429	mgqifsrsaspiprpprglaahhwlnflqaayrlepgpssydfhqlkkflkialetpvwicpinysllasllpkgypgrvneilhiliqtqaqipsrpappppsspthdppdsdpqipppyveptapqvlpvmhphgappnhrpwqmkdlqaikqevsqaapgspqfmqtirlavqqfdptakdlqdllqylcsslvaslhhqqldsliseaetrgitsynplagplrvqannpqqqglrreyqqlwlaafaalpgsakdpswasilqgleepyhafverlnialdnglpegtpkdpilrslaysnankecqkllqarghtnsplgdmlracqtwtpkdktkvlvvqpkkpppnqpcfrcgkaghwsrdctqprpppgpcplcqdpthwkrdcprlkpt…	vvqpk	iggev	345	429	0	0	0.492966	1	-0.507034
GAG_HTL1A	P03345	429	Human T-cell lymphotrophic virus type 1 (strain ATK)	Delta	Human adult T-cell leukemia virus: complete nucleotide sequence of the provirus genome integrated in leukemia cell DNA	Proc. Natl. Acad. Sci. U.S.A. 80 (12), 3618-3622 (1983)	p15-gag	345	429	mgqifsrsaspiprpprglaahhwlnflqaayrlepgpssydfhqlkkflkialetparicpinysllasllpkgypgrvneilhiliqtqaqipsrpappppsspthdppdsdpqipppyveptapqvlpvmhphgappnhrpwqmkdlqaikqevsqaapgspqfmqtirlavqqfdptakdlqdllqylcsslvaslhhqqldsliseaetrgitgynplagplrvqannpqqqglrreyqqlwlaafaalpgsakdpswasilqgleepyhafverlnialdnglpegtpkdpilrslaysnankecqkllqarghtnsplgdmlracqtwtpkdktkvlvvqpkkpppnqpcfrcgkaghwsrdctqprpppgpcplcqdpthwkrdcprlkpt…	vvqpk	iggev	345	429	0	0	0.469699	1	-0.530301
POL_HTL1A	P03362	1462	Human T-cell lymphotrophic virus type 1 (strain ATK)	Delta	Human adult T-cell leukemia virus: complete nucleotide sequence of the provirus genome integrated in leukemia cell DNA	Proc. Natl. Acad. Sci. U.S.A. 80 (12), 3618-3622 (1983)	p15-pro	345	449	mgqifsrsaspiprpprglaahhwlnflqaayrlepgpssydfhqlkkflkialetparicpinysllasllpkgypgrvneilhiliqtqaqipsrpappppsspthdppdsdpqipppyveptapqvlpvmhphgappnhrpwqmkdlqaikqevsqaapgspqfmqtirlavqqfdptakdlqdllqylcsslvaslhhqqldsliseaetrgitgynplagplrvqannpqqqglrreyqqlwlaafaalpgsakdpswasilqgleepyhafverlnialdnglpegtpkdpilrslaysnankecqkllqarghtnsplgdmlracqtwtpkdktkvlvvqpkkpppnqpcfrcgkaghwsrdctqprpppgpcplcqdpthwkrdcprlkpt…	vvqpk	pasil	345	449	0	0	0.978108	1	-0.0218925
PRO_HTL1A	P10274	651	Human T-cell lymphotrophic virus type 1 (strain ATK)	Delta	Human adult T-cell leukemia virus: complete nucleotide sequence of the provirus genome integrated in leukemia cell DNA	Proc. Natl. Acad. Sci. U.S.A. 80 (12), 3618-3622 (1983)	p15-pro	345	449	mgqifsrsaspiprpprglaahhwlnflqaayrlepgpssydfhqlkkflkialetparicpinysllasllpkgypgrvneilhiliqtqaqipsrpappppsspthdppdsdpqipppyveptapqvlpvmhphgappnhrpwqmkdlqaikqevsqaapgspqfmqtirlavqqfdptakdlqdllqylcsslvaslhhqqldsliseaetrgitgynplagplrvqannpqqqglrreyqqlwlaafaalpgsakdpswasilqgleepyhafverlnialdnglpegtpkdpilrslaysnankecqkllqarghtnsplgdmlracqtwtpkdktkvlvvqpkkpppnqpcfrcgkaghwsrdctqprpppgpcplcqdpthwkrdcprlkpt…	vvqpk	pasil	345	449	0	0	0.972563	1	-0.0274372
POL_HTLV2	P03363	1461	Human T-lymphotropic virus 2	Delta	Complete nucleotide sequence of an infectious clone of human T-cell leukemia virus type II: an open reading frame for the protease gene	Proc. Natl. Acad. Sci. U.S.A. 82 (10), 3101-3105 (1985)	p15-pro	351	446	mgqihglsptpipkaprglsthhwlnflqaayrlqprpsdfdfqqlrrflklalktpiwlnpidysllaslipkgypgrvveiinilvknqvspsapaapvptpicptttpppppppspeahvpppyveptttqcfpilhppgapsahrpwqmkdlqaikqevsssalgspqfmqtlrlavqqfdptakdlqdllqylcsslvvslhhqqlntliteaetrgmtgynpmagplrmqannpaqqglrreyqnlwlaafstlpgntrdpswaailqgleepycafverlnvaldnglpegtpkepilrslaysnankecqkilqarghtnsplgemlrtcqawtpkdktkvlvvqprrppptqpcfrcgkvghwsrdctqprpppgpcplcqdpshwkrdc…	vvqpr	disil	351	476	0	30	0.92965	0.48	0.44965
GAG_WDSV	Q88937	582	Walleye dermal sarcoma virus	Epsilon	Nucleotide sequence and protein analysis of a complex piscine retrovirus, walleye dermal sarcoma virus	J. Virol. 69 (9), 5320-5331 (1995)	p14	458	582	mgnssstpppsalknsdlfktmlrtqysgsvktrrinqdikkqyplwpdqgtcatkhweqavlipldsvseetakvlnflrvkiqarkgetarqmtahtikklivgtidknkqqteilqktdesdeemdttntmlfiarnkreriaqqqqadlaaqqqvlllqreqqreqrekdikkrdekkkkllpdttqkveqtdigeasssdasaqkpistdnnpdlkvdgvltrsqhttvpsnitikkdgtsvqyqhpirnyptgegnltaqvrnpfrplelqqlrkdcpalpegipqlaewltqtmaiyncdeadveqlarvifptpvrqiagvinghaaantaakiqnyvtacrqhypavcdwgtiqaftykppqtaheyvkhaeiifknnsglewqhatvpf…	ampaq	gtypa	458	568	0	-14	0.111307	0.6	-0.488693
POL_WDSV	O92815	1752	Walleye dermal sarcoma virus	Epsilon	Nucleotide sequence and protein analysis of a complex piscine retrovirus, walleye dermal sarcoma virus	J. Virol. 69 (9), 5320-5331 (1995)	p14	458	584	mgnssstpppsalknsdlfktmlrtqysgsvktrrinqdikkqyplwpdqgtcatkhweqavlipldsvseetakvlnflrvkiqarkgetarqmtahtikklivgtidknkqqteilqktdesdeemdttntmlfiarnkreriaqqqqadlaaqqqvlllqreqqreqrekdikkrdekkkkllpdttqkveqtdigeasssdasaqkpistdnnpdlkvdgvltrsqhttvpsnitikkdgtsvqyqhpirnyptgegnltaqvrnpfrplelqqlrkdcpalpegipqlaewltqtmaiyncdeadveqlarvifptpvrqiagvinghaaantaakiqnyvtacrqhypavcdwgtiqaftykppqtaheyvkhaeiifknnsglewqhatvpf…	ampaq	ypaxd	458	582	0	-2	0.777773	1	-0.222227
GAG_MLVCB	P27460	536	Cas-Br-E murine leukemia virus	Gamma	Complete nucleotide sequence of the neurotropic murine retrovirus CAS-BR-E	Nucleic Acids Res. 19 (7), 1707 (1991)	p10	477	536	mgqtvttplsltldhwkdvertahnqsvdvkkrrwvtfcsvewptfnvgwpqdgtfnrdiitqvkikvfspgphghpdqvpyivtwealafdpppwvkpfvhpkpplppsapsllpepplstsprsslypaltpslgakpkpqvlpdsggplidlltedpppyrdpgpppsdrdrddgeaapageapdpspmasrlrgrrelpvadsttsqafplrsggngqlqywpfsssdlynwknnnpsfsedpgkltaliesvllthqptwddcqqllgtlltgeekqrvllearkavrgedgrptqlpneindafplerpdwdyntqrgrnhlvlyrqlllaglqnagrsptnlakvkgitqgpnespsaflerlkeayrrytpydpedpgqetnvsmsfiwqs…	atvvs	laldd	477	532	0	-4	0.998416	1	-0.0015842
GAG_MLVFP	P26805	538	Friend murine leukemia virus (ISOLATE PVC-211)	Gamma	Complete nucleotide sequence of a neuropathogenic variant of Friend murine leukemia virus PVC-211	Nucleic Acids Res. 20 (12), 3249 (1992)	p10	479	538	mgqtattplsltldhwkdvertahnqsvevrkrrwvtfcsaewptfnvgwprdgtfnpdiitqvkikvfspgphghpdqvpyivtwealavdpppwvkpfvhpkpplllppsapslppepplstppqsslypaltsplntkprpqvlpdsggplidlltedpppyrdpgppspdgkgdsgevaptegapdsspmvsrlrgrreppvadsttsqafplrlggngqfqywpfsssdlynwknnnpsfsedpgkltaliesvllthqptwddcqqllgtlltgeekqrvllearkavrgedgrptqlpndindafplerpdwdyntqrgrnhlvhyrqlllaglqnagrsptnlakvkgitqgpnespsaflerlkeayrrytpydpedpgqetnvsmsfiw…	atvvs	ltldd	479	538	0	0	0.991005	1	-0.00899519
GAG_GALV	P21416	520	Gibbon ape leukemia virus	Gamma	Genetic organization of gibbon ape leukemia virus	Virology 173 (1), 205-213 (1989)	p10	455	520	mgqdnstpisltlnhwrdvrtrahnlsveikkgkwqtfcssewptfgvgwppegtfnlsvifavkkivfqengghpdqvpyivvwqdlaqnpppwvpasakvavvsdtrrpvagrpsapprppiypatddllllseptpppypaalppplapqaigppsgqmpdssdpegpaagtrsrrarspadnsgpdstvilplraigppaepnglvplqywpfssadlynwksnhpsfsenpagltglleslmfshqptwddcqqllqilftteererillearknvlgdngaptqlenlineafplnrphwdyntaagrerllvyrrtlvaglkgaarrptnlakvrevlqgpaeppsvflerlmeayrrytpfdpssegqqaavamafigqsapdikkklqrl…	aavvs	laldn	455	520	0	0	0.523173	0.8	-0.276827
GAG_KORV	Q9TTC2	521	Koala retrovirus	Gamma	The nucleotide sequence of koala (Phascolarctos cinereus) retrovirus: a novel type C endogenous virus related to Gibbon ape leukemia virus	J. Virol. 74 (9), 4264-4272 (2000)	p10	456	521	mgqgestplsltldhwkdvktrahnlsveirkgkwqtfcssewptfevgwppegtfnpsiisavkrivfqetgghpdqvpyiivwqdlsnspppwvpplakiavasgqdngrksaggrpsapsrlpiypetdslfllsepppyptspppppaphaarpapglmaeglgsegpaagtrsrrprsptgdtgpdstvalplravgppaepnglvplqywpfssadlynwksnhpsfsenptgltglleslmfshqptwddcqqllqvlftteererillearknvlgvngaptqlenlineafplnrpqwdhntaegrerllvyrrtlvaglkgaarrptnlakvrevlqgpteppsvflerlmeayrrytpfdpssegqkaavamsfigqsapdikkklqr…	aavvs	ltlgd	456	521	0	0	0.999952	1	-4.79094e-05
GAG_MLVMS	P03332	538	Moloney murine leukemia virus isolate Shinnick	Gamma	Nucleotide sequence of Moloney murine leukaemia virus	Nature 293 (5833), 543-548 (1981)	p10	479	538	mgqtvttplsltlghwkdveriahnqsvdvkkrrwvtfcsaewptfnvgwprdgtfnrdlitqvkikvfspgphghpdqvpyivtwealafdpppwvkpfvhpkpppplppsapslplepprstpprsslypaltpslgakpkpqvlsdsggplidlltedpppyrdprpppsdrdgnggeatpageapdpspmasrlrgrreppvadsttsqafplraggngqlqywpfsssdlynwknnnpsfsedpgkltaliesvlithqptwddcqqllgtlltgeekqrvllearkavrgddgrptqlpnevdaafplerpdwdyttqagrnhlvhyrqlllaglqnagrsptnlakvkgitqgpnespsaflerlkeayrrytpydpedpgqetnvsmsfiw…	atvvs	ltldd	479	538	0	0	0.988655	1	-0.0113453
POL_MLVMS	P03355	1738	Moloney murine leukemia virus isolate Shinnick	Gamma	Nucleotide sequence of Moloney murine leukaemia virus	Nature 293 (5833), 543-548 (1981)	p10	479	534	mgqtvttplsltlghwkdveriahnqsvdvkkrrwvtfcsaewptfnvgwprdgtfnrdlitqvkikvfspgphghpdqvpyivtwealafdpppwvkpfvhpkpppplppsapslplepprstpprsslypaltpslgakpkpqvlsdsggplidlltedpppyrdprpppsdrdgnggeatpageapdpspmasrlrgrreppvadsttsqafplraggngqlqywpfsssdlynwknnnpsfsedpgkltaliesvlithqptwddcqqllgtlltgeekqrvllearkavrgddgrptqlpnevdaafplerpdwdyttqagrnhlvhyrqlllaglqnagrsptnlakvkgitqgpnespsaflerlkeayrrytpydpedpgqetnvsmsfiw…	atvvs	qtsll	479	538	0	4	0.996214	1	-0.00378586
GAG_MSVMO	P03334	538	Moloney murine sarcoma virus	Gamma	Complete nucleotide sequence and organization of the Moloney murine sarcoma virus genome	Science 214 (4519), 445-450 (1981)	p10	479	538	mgqtvttplsltldhwkdverlahnqsvdvkkrrwvtfcsaewptfnvgwprdgtfnrdlitqvkikvfspgphghpdqvpyivtwealafdpppwvkpfvhpkppppllpsapslplepplstppqsslypaltpslgakpkpqvlsdsggplidlltedpppyrdprpppsdrdgdsgeatpageapdpspmasrlrgrreppvadsttsqafplrtggngqlqywpfsssdlynwknnnpsfsedpgkltaliesvlithqptwddcqqllgtlltgeekqrvllearkavrgddgrptqlpnevdaafplerpdweyttqagrnhlvhyrqlliaglqnagrsptnlakvkgitqgpnespsaflerlkeayrrytpydpedpgqetnvsmsfiw…	atvvs	ltldd	479	538	0	0	0.998105	1	-0.00189455
GAG_MLVBM	P29167	537	Murine leukemia virus (strain BM5 ECO)	Gamma	Characteristics and contributions of defective, ecotropic, and mink cell focus-inducing viruses involved in a retrovirus-induced immunodeficiency syndrome of mice	J. Virol. 65 (8), 4232-4241 (1991)	p10	478	537	mgqtvttplsltlehwgdvqriasnqsvgvkkrrwvtfcsaewptfgvgwpqdgtfnldiilqvkskvfspgphghpdqvpyivtweaiayepppwvkpfvspklslsptapilpsgpstqppprsalypaftpsikprpskpqvlsddggplidlltedpppygeqgpsspdgdgdreeatstseipapspmvsrlrgkrdppaadsttsrafplrlggngqlqywpfsssdlynwknnnpsfsedpgkltaliesvltthqptwddcqqllgtlltgeekqrvllearkavrgndgrptqlpnevnsafplerpdwdyttpegrnhlvlyrqlllaglqnagrsptnlakvkgitqgpnespsaflerlkeayrrytpydpedpgqetnvsmsfiwq…	atvvt	ltldd	478	537	0	0	0.976081	1	-0.0239193
GAG_MLVDE	P29168	536	Murine leukemia virus (strain DEF27)	Gamma	Characteristics and contributions of defective, ecotropic, and mink cell focus-inducing viruses involved in a retrovirus-induced immunodeficiency syndrome of mice	J. Virol. 65 (8), 4232-4241 (1991)	p10	477	536	mgqtittplsltlehwrdvqciasnqsvdvkrrrwvtfcsvewpsfdvgwpldgtfnldiilqvkskvfcpgphghpdqvpyivtwealayhpppwvkpfvspkpfplstlpfsppgpsahppsrsdlytalipsiktkppksrvlptnggplidlltenppnlgeqgpplpkgpvkkrrpppprysppgpmvsrlrgnrdppaadsttsrafplrlggngqlqywpfsssdlynwknnnpsfsedpgkltaliesvltthqptwddcqqllgtlltgeekqrvllearkavrgndgrptqlpnevnsafplerpdwdyttpegrnhlvlyrqlllaglqnagrsptnlakvkgitqgpsespsaflerlkeayrrytpydpedpgqetnvsmsfiwqs…	atvvt	ltlgd	477	536	0	0	1.00258	1	0.00258367
POL_XMRV3	Q2F7J3	1733	Xenotropic MuLV-related virus VP35	Gamma	Identification of a novel Gammaretrovirus in prostate tumors of patients homozygous for R462Q RNASEL variant	PLoS Pathog. 2 (3), E25 (2006)	p10	477	532	mgqtvttplsltlqhwgdvqriasnqsvdvkkrrwvtfcsaewptfnvgwpqdgtfnlgvisqvksrvfcpgphghpdqvpyivtwealaydpppwvkpfvspkppplptapvlppgpsaqppsrsalypaltlsikskppkpqvlpdsggplidlltedpppygvqpsssarenneeeaattsevsppspmvsrlrgrrdppaadsttsqafplrmggdgqlqywpfsssdlynwknnnpsfsedpgkltaliesvlithqptwddcqqllgtlltgeekqrvlleagkavrgndgrptqlpnevnaafplerpdwdytttegrnhlvlyrqlllaglqnagrsptnlakvkgitqgpnespsaflerlkeayrrytpydpedpgqetnvsmsfiwqs…	atvvi	qtsll	477	536	0	4	0.973684	1	-0.026316
POL_XMRV4	Q2F7J0	1733	Xenotropic MuLV-related virus VP42	Gamma	Identification of a novel Gammaretrovirus in prostate tumors of patients homozygous for R462Q RNASEL variant	PLoS Pathog. 2 (3), E25 (2006)	p10	477	532	mgqtvttplsltlqhwgdvqriasnqsvdvkkrrwvtfcsaewptfnvgwpqdgtfnlgiisqvksrvfcpgphghpdqvpyivtwealaydpppwvkpfvspkppplptapvlppgpsaqppsrsalypaltpsikskppkpqvlpdsggplidlltedpppygaqpsssarenneeeaattsevsppspmvsrlrgrrdppaadsttsqafplrmggdgqlqywpfsssdlynwknnnpsfsedpgkltaliesvlithqptwddcqqllgtlltgeekqrvllearkavrgndgrptqlpnevnaafplerpdwgytttegrnhlvlyrqlllaglqnagrsptnlakvkgitqgpnespsaflerlkeayrrytpydpedpgqetnvsmsfiwqs…	atvvi	qtsll	477	536	0	4	0.986908	1	-0.0130918
GAG_XMRV6	Q27ID9	536	Xenotropic MuLV-related virus VP62	Gamma	Identification of a novel Gammaretrovirus in prostate tumors of patients homozygous for R462Q RNASEL variant	PLoS Pathog. 2 (3), E25 (2006)	p10	477	536	mgqtvttplsltlqhwgdvqriasnqsvdvkkrrwvtfcsaewptfnvgwpqdgtfnlgvisqvksrvfcpgphghpdqvpyivtwealaydpppwvkpfvspkppplptapvlppgpsaqppsrsalypaltpsikskppkpqvlpdsggplidlltedpppygaqpsssarenneeeaattsevsppspmvsrlrgrrdppaadsttsqafplrmggdgqlqywpfsssdlynwknnnpsfsedpgkltaliesvlithqptwddcqqllgtlltgeekqrvllearkavrgndgrptqlpnevnaafplerpdwdytttegrnhlvlyrqlllaglqnagrsptnlakvkgitqgpnespsaflerlkeayrrytpydpedpgqetnvsmsfiwqs…	atvvi	ltlgd	477	536	0	0	0.979447	1	-0.0205529
POL_XMRV6	A1Z651	1733	Xenotropic MuLV-related virus VP62	Gamma	Identification of a novel Gammaretrovirus in prostate tumors of patients homozygous for R462Q RNASEL variant	PLoS Pathog. 2 (3), E25 (2006)	p10	477	532	mgqtvttplsltlqhwgdvqriasnqsvdvkkrrwvtfcsaewptfnvgwpqdgtfnlgvisqvksrvfcpgphghpdqvpyivtwealaydpppwvkpfvspkppplptapvlppgpsaqppsrsalypaltpsikskppkpqvlpdsggplidlltedpppygaqpsssarenneeeaattsevsppspmvsrlrgrrdppaadsttsqafplrmggdgqlqywpfsssdlynwknnnpsfsedpgkltaliesvlithqptwddcqqllgtlltgeekqrvllearkavrgndgrptqlpnevnaafplerpdwdytttegrnhlvlyrqlllaglqnagrsptnlakvkgitqgpnespsaflerlkeayrrytpydpedpgqetnvsmsfiwqs…	atvvi	qtsll	477	536	0	4	0.969271	1	-0.0307286
GAG_HV1A2	P03349	502	HIV-1 M:B_ARV2/SF2	Lentivirus	Nucleotide sequence and expression of an AIDS-associated retrovirus (ARV-2)	Science 227 (4686), 484-492 (1985)	p7	380	434	mgarasvlsggeldkwekirlrpggkkkyklkhivwasrelerfavnpglletsegcrqilgqlqpslqtgseelrslyntvatlycvhqridvkdtkealekieeeqnkskkkaqqaaaaagtgnssqvsqnypivqnlqgqmvhqaisprtlnawvkvveekafspevipmfsalsegatpqdlntmlntvgghqaamqmlketineeaaewdrvhpvhagpiapgqmreprgsdiagttstlqeqigwmtnnppipvgeiykrwiilglnkivrmysptsildirqgpkepfrdyvdrfyktlraeqasqdvknwmtetllvqnanpdcktilkalgpaatleemmtacqgvggpghkarvlaeamsqvtnpanimmqrgnfrnqrktvkcfncgk…	mqrgn	erqan	366	434	-14	0	1.02019	1	0.0201938
POL_HV1A2	P03369	1437	HIV-1 M:B_ARV2/SF2	Lentivirus	Nucleotide sequence and expression of an AIDS-associated retrovirus (ARV-2)	Science 227 (4686), 484-492 (1985)	p7	380	434	mgarasvlsggeldkwekirlrpggkkkyklkhivwasrelerfavnpglletsegcrqilgqlqpslqtgseelrslyntvatlycvhqridvkdtkealekieeeqnkskkkaqqaaaaagtgnssqvsqnypivqnlqgqmvhqaisprtlnawvkvveekafspevipmfsalsegatpqdlntmlntvgghqaamqmlketineeaaewdrvhpvhagpiapgqmreprgsdiagttstlqeqigwmtnnppipvgeiykrwiilglnkivrmysptsildirqgpkepfrdyvdrfyktlraeqasqdvknwmtetllvqnanpdcktilkalgpaatleemmtacqgvggpghkarvlaeamsqvtnpanimmqrgnfrnqrktvkcfncgk…	mqrgn	erqan	366	434	-14	0	1.00996	1	0.00996399
GAG_HV1H2	P04591	500	HIV-1 M:B_HXB2R	Lentivirus	Complete nucleotide sequences of functional clones of the AIDS virus	AIDS Res. Hum. Retroviruses 3 (1), 57-69 (1987)	p7	378	432	mgarasvlsggeldrwekirlrpggkkkyklkhivwasrelerfavnpglletsegcrqilgqlqpslqtgseelrslyntvatlycvhqrieikdtkealdkieeeqnkskkkaqqaaadtghsnqvsqnypivqniqgqmvhqaisprtlnawvkvveekafspevipmfsalsegatpqdlntmlntvgghqaamqmlketineeaaewdrvhpvhagpiapgqmreprgsdiagttstlqeqigwmtnnppipvgeiykrwiilglnkivrmysptsildirqgpkepfrdyvdrfyktlraeqasqevknwmtetllvqnanpdcktilkalgpaatleemmtacqgvggpghkarvlaeamsqvtnsatimmqrgnfrnqrkivkcfncgkeg…	mqrgn	erqan	364	432	-14	0	1.01588	1	0.0158787
POL_HV1H2	P04585	1435	HIV-1 M:B_HXB2R	Lentivirus	Complete nucleotide sequences of functional clones of the AIDS virus	AIDS Res. Hum. Retroviruses 3 (1), 57-69 (1987)	p7	378	432	mgarasvlsggeldrwekirlrpggkkkyklkhivwasrelerfavnpglletsegcrqilgqlqpslqtgseelrslyntvatlycvhqrieikdtkealdkieeeqnkskkkaqqaaadtghsnqvsqnypivqniqgqmvhqaisprtlnawvkvveekafspevipmfsalsegatpqdlntmlntvgghqaamqmlketineeaaewdrvhpvhagpiapgqmreprgsdiagttstlqeqigwmtnnppipvgeiykrwiilglnkivrmysptsildirqgpkepfrdyvdrfyktlraeqasqevknwmtetllvqnanpdcktilkalgpaatleemmtacqgvggpghkarvlaeamsqvtnsatimmqrgnfrnqrkivkcfncgkeg…	mqrgn	erqan	364	432	-14	0	1.00965	1	0.00965067
POL_HV192	O12158	1431	HIV-1 M:C_92BR025	Lentivirus	Molecular cloning and analysis of functional envelope genes from human immunodeficiency virus type 1 sequence subtypes A through G. The WHO and NIAID Networks for HIV Isolation and Characterization	J. Virol. 70 (3), 1651-1667 (1996)	p7	375	429	mgarasilrggkldaweriklkpggkkhymmkhlvwasrelerfaldpglletsegckqimkqlqpalqtgtkelislhntvatlycvhekidvrdtkealdkikeeqnksqqktqqaeaadkgkvsqnypivqnlqgqmvhqpisartlnawvkvveekafspevipmftalsegatpqdlntmlntvgghqaamqmlkdtineeaaewdrlhpvhagpvapgqmreprgsdiagttstlqeqitwmtnnppvpvgdiykrwiilglnkivrmyspvsildikqgpkepfrdyvdrffktlraeqatqdvknwmtdtllvqnanpdcktilralgpgasleemmtacqgvggpghkarvlaeamskvnntnimmqrsnckgpkrtikcfncgkeghla…	mqrsn	erqan	362	429	-13	0	1.01497	1	0.014973
POL_HV1ET	Q75002	1439	HIV-1 M:C_ETH2220	Lentivirus	Full-length sequence of an ethiopian human immunodeficiency virus type 1 (HIV-1) isolate of genetic subtype C	AIDS Res. Hum. Retroviruses 12 (14), 1329-1339 (1996)	p7	375	429	mgarasilrgekldawekiklrpggkkhymlkhlvwanrelekfalnpdlldtsagckqiikqlqpalqtgteelkslfntvatlycvhqkieikdtkealdkieeeqnesqqktqqagaadrgkdsqnypivqnmqgqmvhqpisartlnawvkvveekafspevipmftalsegatpqdlntmlntvgghqaamqmlkdtineeaaewdrlhpvhagpvapgqmrdprgsdiagttstlqeqiawmtgnppvpvgdiykrwiilglnkivrmyspvsildikqgpkepfrdyvdrffktlraeqatqdvknwmtdtllvqnanpdcktilralgpgasleemmtacqgvggpahkarvlaeamsqvnnttimmqksnfkgpkraikcfncgkeghla…	mqksn	erqan	362	429	-13	0	1.02392	1	0.0239214
GAG_HV1MP	Q9QBZ6	492	HIV-1 M:F2_MP255C	Lentivirus	Near-full-length genome sequencing of divergent African HIV type 1 subtype F viruses leads to the identification of a new HIV type 1 subtype designated K	AIDS Res. Hum. Retroviruses 16 (2), 139-151 (2000)	p7	373	427	mgarasvlsggkldawekirlkpggkkryrlkhlvwasrelerfalnpsllettegckkiigqlqsslqtgseelkslynavvvlyyvhqridvrdtkealdklqeeqdksqqkeqqkaadkevsqnypivqniqgqmvhqalsprtlnawvkvieekafspevipmfsalsegatpqdlntmlntvgghqaamqmlkdtineeaaewdrlhpvhagpippgqmreprgsdiagttstlqeqitwmtgnppvpvgeiykrwiilglnkivrmyspvsildikqgpkepfrdyvdrffktlraeqatqevknwmtetllvqnsnpdcktilkalgpgatleemmtacqgvggpghkarilaeamskatstaimmqksnfkgqkrivkcfncgkeghiarn…	mqksn	erqan	360	427	-13	0	1.01775	1	0.0177498
POL_HV1MP	Q9QBZ5	1430	HIV-1 M:F2_MP255C	Lentivirus	Near-full-length genome sequencing of divergent African HIV type 1 subtype F viruses leads to the identification of a new HIV type 1 subtype designated K	AIDS Res. Hum. Retroviruses 16 (2), 139-151 (2000)	p7	373	427	mgarasvlsggkldawekirlkpggkkryrlkhlvwasrelerfalnpsllettegckkiigqlqsslqtgseelkslynavvvlyyvhqridvrdtkealdklqeeqdksqqkeqqkaadkevsqnypivqniqgqmvhqalsprtlnawvkvieekafspevipmfsalsegatpqdlntmlntvgghqaamqmlkdtineeaaewdrlhpvhagpippgqmreprgsdiagttstlqeqitwmtgnppvpvgeiykrwiilglnkivrmyspvsildikqgpkepfrdyvdrffktlraeqatqevknwmtetllvqnsnpdcktilkalgpgatleemmtacqgvggpghkarilaeamskatstaimmqksnfkgqkrivkcfncgkeghiarn…	mqksn	erqan	360	427	-13	0	1.01716	1	0.017159
GAG_HV1M2	Q9QBZ2	496	HIV-1 M:F2_MP257C	Lentivirus	Near-full-length genome sequencing of divergent African HIV type 1 subtype F viruses leads to the identification of a new HIV type 1 subtype designated K	AIDS Res. Hum. Retroviruses 16 (2), 139-151 (2000)	p7	377	431	mgarasvlsggkldawekirlrpggkkkyrlkhivwasrelkrfalnpgllettegckkiigqlqpslqtgseelkslfntivvlyyvhqkievrdtkealdklqeeqdkhqqktqqatadkgvskgvsqnypilqnlqgqmvhqslsprtlnawvkvieekafspevipmfsalsegatpqdlntmlntvgghqaamqmlkdtineeaaewdrlhpvhagpippgqmreprgsdiagttstlqeqiawmtsnppvpvgeiykrwiilglnkivrmyspvsildikqgpkepfrdyvdrffktlraeqatqevkgwmtetllvqnanpdcktilkalgpgatleemmtacqgvggpshkarilaeamskatgaaimmqksnfkgqrrivkcfncgkegh…	mqksn	erqan	364	431	-13	0	1.01604	1	0.0160378
POL_HV1M2	Q9QBZ1	1434	HIV-1 M:F2_MP257C	Lentivirus	Near-full-length genome sequencing of divergent African HIV type 1 subtype F viruses leads to the identification of a new HIV type 1 subtype designated K	AIDS Res. Hum. Retroviruses 16 (2), 139-151 (2000)	p7	377	431	mgarasvlsggkldawekirlrpggkkkyrlkhivwasrelkrfalnpgllettegckkiigqlqpslqtgseelkslfntivvlyyvhqkievrdtkealdklqeeqdkhqqktqqatadkgvskgvsqnypilqnlqgqmvhqslsprtlnawvkvieekafspevipmfsalsegatpqdlntmlntvgghqaamqmlkdtineeaaewdrlhpvhagpippgqmreprgsdiagttstlqeqiawmtsnppvpvgeiykrwiilglnkivrmyspvsildikqgpkepfrdyvdrffktlraeqatqevkgwmtetllvqnanpdcktilkalgpgatleemmtacqgvggpshkarilaeamskatgaaimmqksnfkgqrrivkcfncgkegh…	mqksn	erqan	364	431	-13	0	1.01731	1	0.0173095
POL_HV19N	O41798	1435	HIV-1 M:G_92NG083	Lentivirus	A comprehensive panel of near-full-length clones and reference sequences for non-subtype B isolates of human immunodeficiency virus type 1	J. Virol. 72 (7), 5680-5698 (1998)	p7	379	433	mgarasvlsggkldswekirlrpggrkkyklkhivwasrelgrfalnrdlletaegcvqimkqlqpaltgteelrslfntvatlycvhqkievkdtkeapeevekiqknsqqeiqqaaknegnsnpvsqnypivqnaqgqmihqaispwtlnawvkvveekafspevipmfsalsegatpqdlntmlntvgghqaamqmlkdtindeaaewdrihpqqagpippgqirepsgsdiagttstlqeqirwmtsnppipvgeiykrwiilglnkivrmyspvsildirqgpkepfrdyvdrffktlraeqatqevkgwmtdtllvqnanpdcktilralgpgatleemmtacqgvggpshkarvlaeamsqasgaaaaaimmqksnfkgprriikcfncgke…	mqksn	erqan	363	433	-16	0	1.01182	1	0.0118197
GAG_HV196	Q9QBY4	495	HIV-1 M:K_96CM-MP535	Lentivirus	Near-full-length genome sequencing of divergent African HIV type 1 subtype F viruses leads to the identification of a new HIV type 1 subtype designated K	AIDS Res. Hum. Retroviruses 16 (2), 139-151 (2000)	p7	373	427	mgarasvlsggkldawekirlrpggkkkyklkhlvwasrelerfalnpgllettegcrqiitqiqpsiqtgseeikslyntiavlyfvhqkievkdtkealdkleeeqnksqrktqqeaadkgvsqnypivqnlqgqmvhqalsprtlnawvkvieekafspevipmftalsegatpqdlntmlntvgghqaamqmlkdtindeaaewdrlhpvhagpippgqmreprgsdiagttstlqeqiawmtsnppvpvgeiykrwiilglnkivrmyspvsildirqgpkepfrdyvdrffktlraeqatqevknwmtdtllvqnanpdcktilkalgpgasleemmtacqgvggpshkarilaeamsqvtnpvvmmqkgnfkghrkivkcfncgkeghiarn…	mqkgn	erqan	360	427	-13	0	1.00494	1	0.00493513
POL_HV196	Q9QBY3	1430	HIV-1 M:K_96CM-MP535	Lentivirus	Near-full-length genome sequencing of divergent African HIV type 1 subtype F viruses leads to the identification of a new HIV type 1 subtype designated K	AIDS Res. Hum. Retroviruses 16 (2), 139-151 (2000)	p7	373	427	mgarasvlsggkldawekirlrpggkkkyklkhlvwasrelerfalnpgllettegcrqiitqiqpsiqtgseeikslyntiavlyfvhqkievkdtkealdkleeeqnksqrktqqeaadkgvsqnypivqnlqgqmvhqalsprtlnawvkvieekafspevipmftalsegatpqdlntmlntvgghqaamqmlkdtindeaaewdrlhpvhagpippgqmreprgsdiagttstlqeqiawmtsnppvpvgeiykrwiilglnkivrmyspvsildirqgpkepfrdyvdrffktlraeqatqevknwmtdtllvqnanpdcktilkalgpgasleemmtacqgvggpshkarilaeamsqvtnpvvmmqkgnfkghrkivkcfncgkeghiarn…	mqkgn	erqan	360	427	-13	0	1.01666	1	0.0166561
GAG_HV197	Q9QC00	495	HIV-1 M:K_97ZR-EQTB11	Lentivirus	Near-full-length genome sequencing of divergent African HIV type 1 subtype F viruses leads to the identification of a new HIV type 1 subtype designated K	AIDS Res. Hum. Retroviruses 16 (2), 139-151 (2000)	p7	373	427	mgarasvlsggkldkwekiqlrpggkkkyrlkhlvwasrelerfalnpnlletvegcrqiirqlqpslqtgseelrslfntvatlywvhqsiqvrdtkealdkleeeqnrtqqktqqgkadkgvsqnypivqnlqgqmvhqalsprtlnawvkvieekafspevipmfsalsegatpqdlntmlntvgghqaamqmlkdtineeaaewdrmhpvqagpippgqireprgsdiagttstlqeqitwmtsnppipvgeiykrwiilglnkivrmyspvsildirqgpkepfrdyvdrffrvlraeqatqevknwmtetllvqnanpdcrtilkalgsgatleemmtacqgvggpghkarvlaeamsqvtnsavmmqrgnfkgqrriikcfncgkeghlarn…	mqrgn	erqan	360	427	-13	0	1.01352	1	0.0135222
POL_HV197	Q9QBZ9	1429	HIV-1 M:K_97ZR-EQTB11	Lentivirus	Near-full-length genome sequencing of divergent African HIV type 1 subtype F viruses leads to the identification of a new HIV type 1 subtype designated K	AIDS Res. Hum. Retroviruses 16 (2), 139-151 (2000)	p7	373	427	mgarasvlsggkldkwekiqlrpggkkkyrlkhlvwasrelerfalnpnlletvegcrqiirqlqpslqtgseelrslfntvatlywvhqsiqvrdtkealdkleeeqnrtqqktqqgkadkgvsqnypivqnlqgqmvhqalsprtlnawvkvieekafspevipmfsalsegatpqdlntmlntvgghqaamqmlkdtineeaaewdrmhpvqagpippgqireprgsdiagttstlqeqitwmtsnppipvgeiykrwiilglnkivrmyspvsildirqgpkepfrdyvdrffrvlraeqatqevknwmtetllvqnanpdcrtilkalgsgatleemmtacqgvggpghkarvlaeamsqvtnsavmmqrgnfkgqrriikcfncgkeghlarn…	mqrgn	erqan	360	427	-13	0	1.02001	1	0.0200064
POL_HV1AN	Q77373	1435	HIV-1 O_ANT70	Lentivirus	Genomic cloning and complete sequence analysis of a highly divergent African human immunodeficiency virus isolate	J. Virol. 68 (3), 1586-1596 (1994)	p7	382	435	mgasasvltgskldaweqirlkpgskkkyrlkhlvwasrelerfacnpelletaegnekllqqlepalktgsdslqslwnaivvlwcvhnrykigdtqqaiqklkevmgsrksadaakedtsarqagqnypivsnaqgqmvhqaisprtlnawvkaveekafnpeiipmfmalsegaisydintmlnaigghqgalqvlkevineeavewdrthpppvgplppgqireptgsdiagttstqqeqihwttrpnqpipvgdiyrkwivlglnkmvkmyspvsildikqgpkepfrdyvdrfyktlraeqatqevknwmtetllvqnanpdckqilkslgpgatleemmvacqgvggpthkarvlaeamataqqdlkggytavfmqrgqnpirkgtikcfnc…	mqrgq	rngkq	363	441	-19	6	0.934335	0.6	0.334335
POL_HV1MV	Q79666	1446	HIV-1 O_MVP5180	Lentivirus	A new subtype of human immunodeficiency virus type 1 (MVP-5180) from Cameroon	J. Virol. 68 (3), 1581-1585 (1994)	p7	382	437	mgarasvltgskldawerirlrpgskkayrlkhlvwasreleryacnpglletaegteqllqqlepalktgsedlkslwnaiavlwcvhnrfdirdtqqaiqklkevmasrksaeaakeetsprqtsqnypivtnaqgqmvhqaisprtlnawvkaveekafnpeiipmfmalsegavpydintmlnaigghqgalqvlkevineeaaewdrthppamgplppgqireptgsdiagttstqqeqiiwttrgansipvgdiyrkwivlglnkmvkmyspvsildirqgpkepfrdyvdrfyktlraeqatqevknwmtetllvqnsnpdckqilkalgpeatleemmvacqgvggpthkakilaeamasaqqdlkggytavfmqrgqnpnrkgpikcfnc…	mqrgq	grqan	382	437	0	0	0.977837	1	-0.0221626
POL_HV2EH	Q89928	1464	HIV-2 B_EHO	Lentivirus	Nucleotide sequence of the HIV-2 EHO genome, a divergent HIV-2 isolate	AIDS Res. Hum. Retroviruses 11 (7), 873-874 (1995)	p7	378	429	mgargsvlsgkktdelekvrlrpggkkrymlkhivwavnelerfglaesrlgskegcrkirkvlgplvptgsenlkslyntvcvifclhaeekvkdteeakkiaqrhlaadtekmpamskpskptsrlaypvqqiagnyshlplsprtlnawvklveekkfgaevvpgfqalsegctpydinqmlncvgehqaamqiireiineeaadwdqqhpspgpmpagqlreprgsdiagttstveeqiqwmyrpqnpvpvgniyrrwiqlglqkcvrmynptnildikqgpkepfqsyvdrfykslraeqtdpavknwmtqtlliqnanpdcklvlkglgmnptleemltacqgiggpgqkarlmaealkealtpstnpfaaaqpragkrtvtcwncgkaghta…	aqpra	erqag	361	429	-17	0	0.974075	1	-0.0259249
POL_HV2UC	Q76634	1471	HIV-2 B_UC1	Lentivirus	Distinguishing features of an infectious molecular clone of the highly divergent and noncytopathic human immunodeficiency virus type 2 UC1 strain	J. Virol. 67 (2), 1006-1014 (1993)	p7	378	430	mgarssvlsgkktdelekvrlrpggkkryclkhiiwavneldrfglaeslleskegchkiltvlaplvptgsenlkslfntvcviyclhaeekvkdteeakkiaqrhlaadtekmpatsrptappsggnypvqqiagnyvhmplsprtlnawvklveekkfgaevvpgfqalsegctpydinqmlncvgdhqaamqiireiineeaadwdqqhpipgplpagqlrdprgsdiagttstveeqiqwmyraqnpvpvgniyrrwiqiglqkcvrmynptnildikqgpkepfqsyvdrfykslraeqtdpavknwmtqtlliqnanpdcklvlkglgmnptleemltacqgiggpgqkarlmaealkealtpapipfaaaqqkagkrgtvtcwncgkvght…	aqqka	erqag	361	430	-17	0	0.989276	1	-0.0107242
GAG_HV1ND	P18800	497	Human immunodeficiency virus type 1 (NDK ISOLATE)	Lentivirus	Nucleotide sequence of HIV1-NDK: a highly cytopathic strain of the human immunodeficiency virus	Gene 81 (2), 275-284 (1989)	p7	376	430	mgarasvlsggkldtwerirlrpggkkkyalkhliwasrelerftlnpglletsegckqiigqlqpsiqtgseeirslyntvatlycvherievkdtkeavekmeeeqnkskkktqqaaadssqvsqnypivqnlqgqmvhqaisprtlnawvkvieekafspevipmfsalsegatpqdlntmlntvgghqaamqmlketindeaaewdrlhpvhagpvapgqmreprgsdiagttstlqeqiawmtsnppipvgeiykrwiilglnkivrmyspvsildirqgpkepfrdyvdrfyktlraeqasqdvknwmtetllvqnanpdcktilkalgpqatleemmtacqgvggpghkarvlaeamsqvtgsatavmmqrgnfkgprksikcfncgkeght…	mqrgn	erqan	361	430	-15	0	1.01355	1	0.0135509
POL_HV1ND	P18802	1432	Human immunodeficiency virus type 1 (NDK ISOLATE)	Lentivirus	Nucleotide sequence of HIV1-NDK: a highly cytopathic strain of the human immunodeficiency virus	Gene 81 (2), 275-284 (1989)	p7	375	430	mgarasvlsggkldtwerirlrpggkkkyalkhliwasrelerftlnpglletsegckqiigqlqpsiqtgseeirslyntvatlycvherievkdtkeavekmeeeqnkskkktqqaaadssqvsqnypivqnlqgqmvhqaisprtlnawvkvieekafspevipmfsalsegatpqdlntmlntvgghqaamqmlketindeaaewdrlhpvhagpvapgqmreprgsdiagttstlqeqiawmtsnppipvgeiykrwiilglnkivrmyspvsildirqgpkepfrdyvdrfyktlraeqasqdvknwmtetllvqnanpdcktilkalgpqatleemmtacqgvggpghkarvlaeamsqvtgsatavmmqrgnfkgprksikcfncgkeght…	mmqrg	erqan	361	430	-14	0	1.01633	1	0.0163341
GAG_HV1OY	P20889	499	Human immunodeficiency virus type 1 (OYI ISOLATE)	Lentivirus	A highly defective HIV-1 strain isolated from a healthy Gabonese individual presenting an atypical western blot	AIDS 3 (11), 707-715 (1989)	p7	377	431	mgarasvlsggeldkwekirlrpggkkkyqlkhivwasrelerfainpglletsegcrqilgqlqpslktgseeirslyntvatlycvhqkievkdtkealdkieeeqnkskkkaqqtaadtgnssqvsqnypivqnlqgqmvhqpisprtlnawvkvveekafspevipmfsalaegatpqdlntmlntvgghqaamqmlketineeaaewdrlhpvhagpiapgqmreprgsdiagttstlqeqigwmtnnppipvgeiykrwiilglnkivrmysptsildirqgpkepfrdyvdrfyktlraeqasqdvknwmtetllvqnanpdcktilkalgpaatleemmtacqgvggpghkarvlaeamsqvnsvtvmmqkgnfknqrktvkcfncgkegh…	mqkgn	erqan	364	431	-13	0	1.01265	1	0.0126509
POL_HV1OY	P20892	1434	Human immunodeficiency virus type 1 (OYI ISOLATE)	Lentivirus	A highly defective HIV-1 strain isolated from a healthy Gabonese individual presenting an atypical western blot	AIDS 3 (11), 707-715 (1989)	p7	377	431	mgarasvlsggeldkwekirlrpggkkkyqlkhivwasrelerfainpglletsegcrqilgqlqpslktgseeirslyntvatlycvhqkievkdtkealdkieeeqnkskkkaqqtaadtgnssqvsqnypivqnlqgqmvhqpisprtlnawvkvveekafspevipmfsalaegatpqdlntmlntvgghqaamqmlketineeaaewdrlhpvhagpiapgqmreprgsdiagttstlqeqigwmtnnppipvgeiykrwiilglnkivrmysptsildirqgpkepfrdyvdrfyktlraeqasqdvknwmtetllvqnanpdcktilkalgpaatleemmtacqgvggpghkarvlaeamsqvnsvtvmmqkgnfknqrktvkcfncgkegh…	mqkgn	erqan	364	431	-13	0	1.01242	1	0.0124171
GAG_HV1RH	P05890	501	Human immunodeficiency virus type 1 (RF/HAT ISOLATE)	Lentivirus	Identification and characterization of conserved and variable regions in the envelope gene of HTLV-III/LAV, the retrovirus of AIDS	Cell 45 (5), 637-648 (1986)	p7	378	434	mgarasvlsggkldkwekirlrprgkkryklkhivwasrelerfavnpslletaegcrqilgqlqpalqtgseelkslynavatlycvhqnievrdtkealdkieeeqnkskkkaqqaaadtgngsqvsqnypivqnlqgqmvhqaisprtlnawvkvveekafspevipmfsalsegatpqdlntmlntvgghqaamqmlketineeaaewdrlhpvhagpiapgqmreprgsdiagttstlqeqigwmtnnppipvgeiykrwiilglnkivrmyspisildirqgpkepfrdyvdrfyktlraeqasqdvknwmtetflvqnanpdcktilkalgpaatleemmtacqgvggpshkarilaeamsqvtnsatimlqkgnfrdqrkivkcfncgkvg…	lqkgn	grqan	378	434	0	0	0.9903	1	-0.0097003
POL_HV1RH	P05959	1436	Human immunodeficiency virus type 1 (RF/HAT ISOLATE)	Lentivirus	Identification and characterization of conserved and variable regions in the envelope gene of HTLV-III/LAV, the retrovirus of AIDS	Cell 45 (5), 637-648 (1986)	p7	378	434	mgarasvlsggkldkwekirlrprgkkryklkhivwasrelerfavnpslletaegcrqilgqlqpalqtgseelkslynavatlycvhqnievrdtkealdkieeeqnkskkkaqqaaadtgngsqvsqnypivqnlqgqmvhqaisprtlnawvkvveekafspevipmfsalsegatpqdlntmlntvgghqaamqmlketineeaaewdrlhpvhagpiapgqmreprgsdiagttstlqeqigwmtnnppipvgeiykrwiilglnkivrmyspisildirqgpkepfrdyvdrfyktlraeqasqdvknwmtetflvqnanpdcktilkalgpaatleemmtacqgvggpshkarilaeamsqvtnsatimlqkgnfrdqrkivkcfncgkvg…	lqkgn	grqan	378	434	0	0	0.998483	1	-0.00151672
GAG_HV1B1	P03347	512	Human immunodeficiency virus type 1 BH10	Lentivirus	Complete nucleotide sequence of the AIDS virus, HTLV-III	Nature 313 (6000), 277-284 (1985)	p7	378	432	mgarasvlsggeldrwekirlrpggkkkyklkhivwasrelerfavnpglletsegcrqilgqlqpslqtgseelrslyntvatlycvhqrieikdtkealdkieeeqnkskkkaqqaaadtghssqvsqnypivqniqgqmvhqaisprtlnawvkvveekafspevipmfsalsegatpqdlntmlntvgghqaamqmlketineeaaewdrvhpvhagpiapgqmreprgsdiagttstlqeqigwmtnnppipvgeiykrwiilglnkivrmysptsildirqgpkepfrdyvdrfyktlraeqasqevknwmtetllvqnanpdcktilkalgpaatleemmtacqgvggpghkarvlaeamsqvtntatimmqrgnfrnqrkmvkcfncgkeg…	mqrgn	erqan	364	432	-14	0	1.01396	1	0.0139632
POL_HV1B1	P03366	1447	Human immunodeficiency virus type 1 BH10	Lentivirus	Complete nucleotide sequence of the AIDS virus, HTLV-III	Nature 313 (6000), 277-284 (1985)	p7	378	432	mgarasvlsggeldrwekirlrpggkkkyklkhivwasrelerfavnpglletsegcrqilgqlqpslqtgseelrslyntvatlycvhqrieikdtkealdkieeeqnkskkkaqqaaadtghssqvsqnypivqniqgqmvhqaisprtlnawvkvveekafspevipmfsalsegatpqdlntmlntvgghqaamqmlketineeaaewdrvhpvhagpiapgqmreprgsdiagttstlqeqigwmtnnppipvgeiykrwiilglnkivrmysptsildirqgpkepfrdyvdrfyktlraeqasqevknwmtetllvqnanpdcktilkalgpaatleemmtacqgvggpghkarvlaeamsqvtntatimmqrgnfrnqrkmvkcfncgkeg…	mqrgn	erqan	364	432	-14	0	1.02016	1	0.0201614
POL_HV2BE	P18096	1550	Human immunodeficiency virus type 2 (ISOLATE BEN)	Lentivirus	A novel proviral clone of HIV-2: biological and phylogenetic relationship to other primate immunodeficiency viruses	Virology 177 (1), 305-311 (1990)	p7	383	431	mgarnsvlrgkkadelekvrlrpggkkkyrlkhivwaaneldkfglaeslleskegcqkilrvldplvptgsenlkslfntvcviwclhaeekvkdteeakklaqrhlvaetgtaekmpntsrptappsgkrgnypvqqaggnyvhvplsprtlnawvklveekkfgaevvpgfqalsegctpydinqmlncvgdhqaamqiireiineeaadwdsqhpipgplpagqlrdprgsdiagttstvdeqiqwmyrpqnpvpvgniyrrwiqiglqkcvrkynptnildikqgpkepfqsyvdrfykslraeqtdpavknwmtqtlliqnanpdcklvlkglgmnptleemltacqgvggpgqkarlmaealkeamgpspipfaaaqqrkairywncgkegh…	aqqrk	erqag	383	431	0	0	0.999654	1	-0.000346123
POL_HV2CA	P24107	1462	Human immunodeficiency virus type 2 (ISOLATE CAM2)	Lentivirus	Nucleotide sequence of a Guinea-Bissau-derived human immunodeficiency virus type 2 proviral clone (HIV-2CAM2)	J. Gen. Virol. 72 (PT 3), 721-724 (1991)	p7	383	431	mgarnsvlrgkkadelekvrlrpggkkkyklkhivwaaneldrfglaeslleskegcqrilkvldplvptgsenlkslfntvcviwcihaeekvkdteeakrialrhlaaetgtaekmpdtsrptappsgkggnypvqsiggnythvplsprtlnawvklveekkfgaevvpgfqalsegctpydinqmlncvgdhqaamqiireiineeaadwdanhpipgplpagqlrdprgsdiagttstveeqiqwmfraqnpvpvgniyrrwiqiglqkcvrmynptnildikqgpkesfqsyvdrfykslraeqtdpavknwmtqtllvqnanpdcklvlkglgmnptleemltacqgvggpgqkarlmaealkeamgpppipfaaaqqrrtikcwncgkegh…	aqqrr	drqag	383	431	0	0	0.977774	1	-0.0222256
POL_HV2D1	P17757	1462	Human immunodeficiency virus type 2 (ISOLATE D194)	Lentivirus	Molecular cloning of two west African human immunodeficiency virus type 2 isolates that replicate well in macrophages: a Gambian isolate, from a patient with neurologic acquired immunodeficiency syndrome, and a highly divergent Ghanian isolate	Proc. Natl. Acad. Sci. U.S.A. 86 (7), 2383-2387 (1989)	p7	383	431	mgarnsvlrgkkadelekvrlrpngkkryrlkhvvwaaneldrfglaeslleskegcqkilkvleplvptgsenlkslfntvcviwclhaeekvkdteeakklaqrhlvaetgtaekmpnisrptappsgkggnfpvqqaggnyihvplsprtlnawvklveekkfgaevvpgfqalsegctpydinqmlncvgdhqaamqiireiineeaadwdaqhpipgplpagqlrdprgsdiagttstvdeqiqwmyrqpnpvpvgniyrrwiqiglqkcvrmynptnildvkqgpkesfqsyvdrfykslraeqtdpavknwmtqtlliqnanpdcklvlkglgmnptleemltacqgvggpsqkarlmaealkealtpapipfaaaqqrraircwncgkegh…	aqqrr	erqag	383	431	0	0	0.965034	1	-0.034966
POL_HV2D2	P15833	1465	Human immunodeficiency virus type 2 (ISOLATE D205,7)	Lentivirus	A highly divergent HIV-2-related isolate	Nature 342 (6252), 948-950 (1989)	p7	378	430	mgargsvlsgkktdelekvrlrpggkkkymlkhvvwavneldrfglaeslleskegcqkilkvlaplvptgsenlkslfnivcvifclhaeekvkdteeakkiaqrhlaadtekmpatnkptappsggnypvqqlagnyvhlplsprtlnawvklveekkfgaevvpgfqalsegctpydinqmlncvgehqaamqiireiineeaadwdqqhpspgpmpagqlrdprgsdiagttstveeqiqwmyraqnpvpvgniyrrwiqlglqkcvrmynptnildikqgpkepfqsyvdrfykslraeqtdpavknwmtqtlliqnanpdcklvlkglgmnptleemltacqgiggpgqkarlmaealkealtpapipfaavqqkagkrgtvtcwncgkqght…	vqqka	erqag	361	430	-17	0	0.965396	1	-0.0346043
POL_HV2G1	P18042	1464	Human immunodeficiency virus type 2 (ISOLATE GHANA-1)	Lentivirus	Genomic divergence of HIV-2 from Ghana	AIDS Res. Hum. Retroviruses 5 (6), 593-604 (1989)	p7	384	432	mgarnsvlrgkkadelekirlrpsgkkkyrlkhivwaaneldkfglaeslleskegcqkiltvldplvptgsenlkslfntvcviwclhaeekvkdteeakklvqrhlgaetgtaekmpstsrptappsgrgrnfpvqqtgggnyihvplsprtlnawvklvedkkfgaevvpgfqalsegctpydinqmlncvgdhqaamqiireiindeaadwdaqhpipgplpagqlrdprgsdiagttstveeqiqwmyrpqnpvpvgniyrrwiqiglqkcvrmynptnildvkqgpkepfqsyvdrfykslraeqtdpavknwmtqtlliqnanpdcklvlkglgmnptleemltacqgvggpgqkarlmaealkealtpppipfaaaqqrkvircwncgkeg…	aqqrk	erqag	384	432	0	0	1.00414	1	0.00414465
POL_HV2KR	Q74120	1463	Human immunodeficiency virus type 2 (isolate KR)	Lentivirus	Direct Submission	Submitted (??-APR-1995)	p7	383	431	mgarssvlrgkkvdelekirlrpggkkkyrlkhivwaanelgkfglaeslleskegcqkiitvldplvptgsenlkslfntvcviwclhaeekvkdtegakqivqrhlvaetgtadkmpstsrpaappsgrggnypvqqiagnyshvplsprtlnawvklveekkfgaevvpgfqalsegctpydinqmlncvgdhqaamqiireiineeaadwdvqhpipgplpagqlreprgsdiagttstveeqiqwmfraqnpipvgniyrrwiqiglqkcvrmynptnildvkqgpkepfqsyvdrfykslraeqtdpavknwmtqtllvqnanpdcklvlkglgmnptleemltacqgiggpgqkarlmaealkealapapipfaaaqqrrtikcwncgkdgh…	aqqrr	erqag	383	431	0	0	0.971559	1	-0.0284407
POL_HV2NZ	P05962	1461	Human immunodeficiency virus type 2 (ISOLATE NIH-Z)	Lentivirus	Genetic variability between isolates of human immunodeficiency virus (HIV) type 2 is comparable to the variability among HIV type 1	Proc. Natl. Acad. Sci. U.S.A. 85 (16), 5941-5945 (1988)	p7	381	429	mgarnsvlrgkkadelekirlrpggkkkyklkhivwaaneldrfglaeslleskegcqkiltvldplvptgsenlkslfntvcviwcihaeekvkdtegakqivqrhlvaetgtaekmpntsrptappsgknfpvqqvagnythiplspgtlnawvklveekkfgaevvpgfqalsegctpydinqmlncvgdhqaamqiireiineeaadwdvahpipgplpagqlreprgsdiagttstveeqiqwmfrpqnpvpvgniyrrwiqiglqkcvrmynptnildinqgpkepfqsyvdrfykslraeqtdpavknwmtqtlliqnanpdcklvlkglgmnptleemlttcqgvggpgqkarlmaealkevmapapipfaaaqqrktfkcwncgkeghsa…	aqqrk	drqag	381	429	0	0	0.994413	1	-0.00558653
POL_HV2RO	P04584	1464	Human immunodeficiency virus type 2 (ISOLATE ROD)	Lentivirus	Genome organization and transactivation of the human immunodeficiency virus type 2	Nature 326 (6114), 662-669 (1987)	p7	383	431	mgarnsvlrgkkadelerirlrpggkkkyrlkhivwaankldrfglaeslleskegcqkiltvldpmvptgsenlkslfntvcviwcihaeekvkdtegakqivrrhlvaetgtaekmpstsrptapssekggnypvqhvggnythiplsprtlnawvklveekkfgaevvpgfqalsegctpydinqmlncvgdhqaamqiireiineeaaewdvqhpipgplpagqlreprgsdiagttstveeqiqwmfrpqnpvpvgniyrrwiqiglqkcvrmynptnildikqgpkepfqsyvdrfykslraeqtdpavknwmtqtllvqnanpdcklvlkglgmnptleemltacqgvggpgqkarlmaealkevigpapipfaaaqqrkafkcwncgkegh…	aqqrk	drqag	383	431	0	0	1.01031	1	0.0103105
POL_HV2SB	P12451	1462	Human immunodeficiency virus type 2 (ISOLATE SBLISY)	Lentivirus	Molecular and biological characterization of a replication competent human immunodeficiency type 2 (HIV-2) proviral clone	Proc. Natl. Acad. Sci. U.S.A. 86 (7), 2433-2437 (1989)	p7	382	430	mgaknsvlrgkkadelekirlrpggkkkyrlkhivwaaneldrfglteslleskegcqkiisvleplvptgsenlkslynttcviwclhaeekvkdteeakrivgrhlvaetetaekmpnisrptappsgkggnfpvqqiggnyvhlplsprtlnawvklveekkfgaevvpgfqalsegctpydinqmlncvgdhqaamqiireiineeaadwdvqhpipgplpagqlrdprgsdiagttstveeqiewmyrqenpvpvgniyrrwiqiglqkcvrmynptnildikqgpkesfqsyvdrfykslraeqtdaavknwmtqtllvqsnpdcklvlkglgmnptleemltacqgiggpgqkarlmaealkeamrpapipfaaaqqkraikcwncgkeghs…	aqqkr	drqag	365	430	-17	0	0.979312	1	-0.0206883
POL_HV2ST	P20876	1463	Human immunodeficiency virus type 2 (ISOLATE ST)	Lentivirus	Molecular characterization of an attenuated human immunodeficiency virus type 2 isolate	J. Virol. 64 (2), 890-901 (1990)	p7	383	431	mgarnsvlrgkkadelekirlrpggkkkyrlkhivwaaneldrfglaeslleskegcqkiltvldplvptgsenlkslfntvcviwcihaeekakdteeakqkvqrhlvaetkttekmpstsrptappsgnggnfpvqqvagnythvplsprtlnawvklveekkfgaevvpgfqalsegctpydinqmlncvgdhqaamqiireiineeaadwdaqhpipgplpagqlreprgsdiagttstveeqiqwmfrpqnpvpvgsiyrrwiqiglqkcvrmynptnildikqgpkepfqsyvdrfykslraeqtdpavknwmtqtllvqnanpdcklvlkglginptleemltacqgvggpgqkarlmaealkeamapapipfaaaqqrrtikcwncgkegh…	aqqrr	erqag	383	431	0	0	0.979778	1	-0.0202222
POL_SIVMK	P05897	1446	Simian immunodeficiency virus - mac K6W	Lentivirus	Sequence of simian immunodeficiency virus and its relationship to the human immunodeficiency viruses	Nature 328 (6130), 539-543 (1987)	p7	365	433	mgarnsvlsgkkadelekirlrpggkkkymlkhvvwaaneldrfglaesllenkegcqkilsvlaplvptgsenlkslyntvcviwcihaeekvkhteeakqivqrhlvvetgtaetmpktsrptapssgrggnypvqqiggnyvhlplsprtlnawvklieekkfgaevvpgfqalsegctpydinqmlncvgdhqaamqiirdiineeaadwdlqhpqpapqqgqlrepsgsdiagttssvdeqiqwmyrqqnpipvgniyrrwiqlglqkcvrmynptnildvkqgpkepfqsyvdrfykslraeqtdaavknwmtqtlliqnanpdcklvlkglgvnptleemltacqgvggpgqkarlmaealkealapvpipfaaaqkrgprkpikcwncgke…	aealk	drqag	365	433	0	0	0.978746	1	-0.0212538
POL_SIVV1	P27973	1470	Simian immunodeficiency virus (AGM155 ISOLATE)	Lentivirus	Simian immunodeficiency viruses from African green monkeys display unusual genetic diversity	J. Virol. 64 (3), 1086-1092 (1990)	p7	373	439	mgaatsalnrrqldefehirlrpngkkkyqikhliwagkkmdrfglheklleteegckkiievlspleptgsegmkslynlvcvllcvhqekkvkdteealaivrqcchlvdkektavtppggqqknntggtatpggsqnfpaqqqgnawvhvplsprtlnawvkaveekkfgaeivpmfqalsegctpydinqmlnvlgdhqgalqivkeiineeaaqwdvthpppagplpagqlrdpggsdiagttstvqeqlewiytanprvdvgaiyrrwiilglqkcvkmynpvsvldirqgpkepfkdyvdrfykairaeqasgevkqwmteslliqnanpdckvilkglgmhptleemltacqgvggpsykakvmaemmqnlqsqnmvqqgggrgrprpppk…	aemmq	rgqvn	373	439	0	0	0.981098	1	-0.0189016
POL_SIVVG	P27980	1465	Simian immunodeficiency virus (AGM3 ISOLATE)	Lentivirus	Complete nucleotide sequence of a simian immunodeficiency virus from African green monkeys: a novel type of intragroup divergence	Virology 176 (1), 216-221 (1990)	p7	377	443	mgaatsalnrrqldkfehirlrptgkkkyqikhliwagkemerfglherlleseegckkiievlypleptgseglkslfnlvcvlfcvhkdkevkdteeavaivrqcchlvekernaernttetssgqkkndkgvtvppggsqnfpaqqqgnawihvplsprtlnawvkaveekkfgaeivpmfqalsegctpydinqmlnvlgdhqgalqivkeiineeaaqwdiahpppagplpagqlrdprgsdiagttstvqeqlewiytanprvdvgaiyrrwiilglqkcvkmynpvsvldirqgpkeafkdyvdrfykairaeqasgevkqwmteslliqnanpdckvilkglgmhptleemltacqgvggpsykakvmaemmqnmqsqnmmqqggqrgrpr…	aemmq	rgqvn	377	443	0	0	0.973504	1	-0.026496
POL_SIVS4	P12502	1449	Simian immunodeficiency virus (F236/SMH4 ISOLATE) (SOOTY MANGABEY)	Lentivirus	An African primate lentivirus (SIVsm) closely related to HIV-2	Nature 339 (6223), 389-392 (1989)	p7	366	434	mgarnsvlsgkeadelekvrlrpngkkkymlkhvvwaaneldrfglaeslldnkegcqkilsvlaplvptgsenlkslyntvcviwcihaeekvkhteeakqivqrhlvvetgtadrmpatsrptappsgrggnypvqqvggnyvhlplsprtlnawvklveekkfgaevvpgfqalsegctpydinqmlncvgehqaamqiireiineeaadwdlqhpqpgplpagqlreprgsdiagttstvdeqiqwmyrqqnpipvgniyrrwiqlglqkcvrmynptnildvkqgpkepfqsyvdrfykslraeqtdpavknwmtqtlliqnanpdcklvlkglgmnptleemltacqgvggpgqkarlmaealkealrpdqlpfaavqqkgqrktikcwncgk…	aealk	erqag	366	434	0	0	0.973666	1	-0.0263344
POL_SIVG1	Q02836	1472	Simian immunodeficiency virus (isolate AGM / clone GRI-1)	Lentivirus	A highly divergent proviral DNA clone of SIV from a distinct species of African green monkey	Virology 182 (1), 397-402 (1991)	p7	367	432	mggghsalsgrsldtfekirlrpngkkkyqikhliwagkemerfglheklletkegcqkiievltpleptgseglkalfnlccviwcihaeqkvkdteeavvtvkqhyhlvdknekaakkknettappggesrnypvvnqnnawvhqplsprtlnawvkcveekrwgaevvpmfqalsegclsydvnqmlnvigdhqgalqilkevineeaaewdrthrppagplpagqlrdptgsdiagttssiqeqiewtfnanpridvgaqyrkwvilglqkvvqmynpqkvldirqgpkepfqdyvdrfykalraeqapqdvknwmtqtlliqnanpdcklilkglgmnptleemliacqgvggpqhkaklmvemmsngqnmvqvgpqkkgprgplkcfncgkfg…	vemms	ngqan	1090	1169	723	737	0.539588	0.48	0.0595882
POL_SIVGB	P22382	1441	Simian immunodeficiency virus (ISOLATE GB1)	Lentivirus	Sequence of a novel simian immunodeficiency virus from a wild-caught African mandrill	Nature 341 (6242), 539-541 (1989)	p7	354	432	mgngnsallgtdldkfekirlkrggkkcyrlkhlcwckgeldrfglsdklletqqgcekilsvcwplydqgsdnlkalvgtvcvvacihagieikstqdalkklkvitrkeekqedesknfpvqrdaagqyqytpispriiqtwvktveekkwkpeviplfsaltegaishdlnimlnavgdhqgamqvlkdvineqaaewdlthpqqqpaqpggglrtpsgsdiagttstveeqlawmnmqqnainvgtiykswiilgmnrlvkshcpisitdvrqgpkeafkdyvdrfynvmraeqasgevkmwmqqhllienanpeckqilrslgkgatleemleacqgvggpqhkarlmaemmrtvvgqsqnfvqqrgpqrgpvrqptgrkpicfncnkeghvar…	aemmr	qqrvn	967	1084	613	652	0.661714	0.48	0.181714
POL_SIVM1	P05896	1448	Simian immunodeficiency virus (MM142-83 ISOLATE)	Lentivirus	Sequence of simian immunodeficiency virus from macaque and its relationship to other human and simian retroviruses	Nature 328 (6130), 543-547 (1987)	p7	365	433	mgarnsvlsgkkadelekirlrpggkkkymlkhvvwaaneldrfglaesllenkegcqkilsvlaplvptgsenlkslyntvcviwcihaeekvkhteeakqivqrhlvmetgtaetmpktsrptapfsgrggnypvqqiggnythlplsprtlnawvklieekkfgaevvsgfqalsegclpydinqmlncvgdhqaamqiirdiineeaadwdlqhpqqapqqgqlrepsgsdiagttstveeqiqwmyrqqnpipvgniyrrwiqlglqkcvrmynptnildvkqgpkepfqsyvdrfykslraeqtdpavknwmtqtlliqnanpdcklvlkglgtnptleemltacqgvggpgqkarlmaealkealapapipfaaaqqkgprkpikcwncgke…	aealk	nrqag	365	433	0	0	0.964959	0.8	0.164959
POL_SIVSP	P19505	1449	Simian immunodeficiency virus (PBJ/BC13 ISOLATE) (SOOTY MANGABEY)	Lentivirus	Sequence analysis and acute pathogenicity of molecularly cloned SIVSMM-PBj14	Nature 345 (6276), 636-640 (1990)	p7	366	434	mgarnsvlsgkkadelekirlrpggkkryqlkhivwaaneldrfglaesllenkegcqkilsvlaplvptgsenlkslyntvcvlwcihaeekvkhteeakqivqrhlvvetgtadkmpatsrptappsgkggnypvqqiggnythlplsprtlnawvklieekkfgaevvpgfqalsegctpydinqmlncvgehqaamqiireiineeaadwdlqhpqpgpippgqlreprgsdiagttstvdeqiqwmyrqqnpipvgniyrrwiqlglqkcvrmynptnildvkqgpkepfqsyvdrfykslraeqtdpavknwmtqtlliqnanpdcklvlkglginptleemltacqgvggpgqkarlmaealkdaltqgplpfaavqqkgqrkiikcwncgk…	aealk	erqag	366	434	0	0	0.979067	1	-0.0209328
POL_SIVVT	P05895	1467	Simian immunodeficiency virus (TYO-1 ISOLATE)	Lentivirus	Sequence of simian immunodeficiency virus from African green monkey, a new member of the HIV/SIV group	Nature 333 (6172), 457-461 (1988)	p7	377	443	mgaatsalnrrqldkfehirlrptgkkkyqikhliwagkemerfglherlleseegckkiievlypleptgseglkslfnlvcvlfcvhkdkevkdteeavaivrqcchlvekernaernttetssgqkkndkgvtvppggsqnfpaqqqgnawihvplsprtlnawvkaveekkfgaeivpmfqalsegctpydinqmlnvlgdhqgalqivkeiineeaaqwdiahpppagplpagqlrdprgsdiagttstvqeqlewiytanprvdvgaiyrrwiilglqkcvkmynpvsvldirqgpkeafkdyvdrfykairaeqasgevkqwmteslliqnanpdckvilkglgmhptleemltacqgvggpsykakvmaemmqnmqsqnmmqqggqrgrpr…	aemmq	rgqvn	377	443	0	0	0.975801	1	-0.0241992
GAG_SIVCZ	P17282	508	SIVcpz GAB1	Lentivirus	Genetic organization of a chimpanzee lentivirus related to HIV-1	Nature 345 (6273), 356-359 (1990)	p7	388	442	mgarasvltggkldrwekvrlrpggrkrymmkhlvwasrelerfacdpglmeskegctkllqqlepalktgseglrslfntlavlwcihsditvedtqkaleqlkrhhgeqqsktesnsgsreggasqgasasagisgnyplvqnaqgqmvhqaisprtlnawvkvveekafspevipmfsalsegalpqdvntmlnavgghqgamqvlkevineeaaewdrlhpthagpiapgqlreprgsdiagttstlqeqigwttanppipvgdvyrrwvilglnkvvrmycpvsildirqgpkepfrdyvdrfyktlraeqasqevknwmtdtllvqnanpdckqilkalgpgatleemmtacqgvggpshkarvlaeamsmvqnqgradvffqkgqgagpkrk…	fqkgq	grqvn	372	442	-16	0	1.00053	1	0.000527371
POL_SIVCZ	P17283	1384	SIVcpz GAB1	Lentivirus	Genetic organization of a chimpanzee lentivirus related to HIV-1	Nature 345 (6273), 356-359 (1990)	p7	313	383	mgarasvltggkldrwekvrlrpggrkrymmkhlvwasrelerfakrhhgeqqsktesnsgsreggasqgasasagisgnyplvqnaqgqmvhqaisprtlnawvkvveekafspevipmfsalsegalpqdvntmlnavgghqgamqvlkevineeaaewdrlhpthagpiapgqlreprgsdiagttstlqeqigwttanppipvgdvyrrwvilglnkvvrmycpvsildirqgpkepfrdyvdrfyktlraeqasqevknwmtdtllvqnanpdckqilkalgpgatleemmtacqgvggpshkarvlaeamsmvqnqgradvffqkgqgagpkrkikcfncgkeghlarnckaprrkgcwrcgqeghqmkdctgrqvnffrerlafpqrearql…	aeams	grqvn	313	383	0	0	1.0015	1	0.00150082
POL_SIVTN	Q8AII1	1462	SIVcpz TAN1	Lentivirus	Amplification of a complete simian immunodeficiency virus genome from fecal RNA of a wild chimpanzee	J. Virol. 77 (3), 2233-2242 (2003)	p7	390	463	mgarasvlrgdkldtwesirlksrgrkkylikhlvwagselqrfamnpglmenvegcwkiilqlqpsvdigspeiislfnticvlycvhagervqdteeavkivkmkltvqknnstatssgqrqnagekeetvppsgntgntgratetpsgsrlypvitdaqgvarhqpisprtlnawvrvieekgfnpevipmfsalsegatpydlnsmlnavgehqaamqmlkevineeaaewdrahpahagpqqagmlreptgadiagttstlqeqvlwmttpqaqggvpvgdiykrwiilglnklvrmyspvsildikqgpkepfrdyvdrfyktiraeqasqpvktwmtetllvqnanpdckhilkalgqgatleemltacqgvggpshkakilaeamasatag…	aeama	stgvn	1343	1392	953	929	0.877036	0.48	0.397036

## Sheet: 6
LOCUS	ACCESSION	LENGTH	ORGANISM	GENUS	TITEL	JOURNAL	NC NAME	NC INIT	NC TERM	SEQUENCE	Ip	In	WSVM&RF+SA Init	WSVM&RF+SA Term	WSVM&RF+SA Init bias	WSVM&RF+SA Term bias	DecProduct/alpha	AlignProduct	DecProduct/alpha-AlignProduct
GAG_JSRV	P31622	612	Jaagsiekte sheep retrovirus	Beta	Nucleotide sequence of the jaagsiekte retrovirus, an exogenous and endogenous type D and B retrovirus of sheep and goats	J. Virol. 66 (8), 4930-4939 (1992)	p14	477	579	mghthsrqlfvhmlsvmlkhrgitvsktklinflsfieevcpwfpregtvnletwkkvgeqirthytlhgpekvpvetlsfwtlirdcldfdndelkrlgnllkqeedplhtpdsvpsydpppppppslkmhpsdnddslsstdeaeldeeaakyhqedwgflaqekgaltskdelvecfknltialqnagiqlpsnnntfpsappfppaytptvmagldpppgfpppskhmsplqkalrqaqrlgevvsdfslafpvfennnqryyeslpfkqlkelkiacsqygptapftiamieslgtqalppndwkqtaraclsggdyllwkseffeqcariadvnrqqgiqtsyemligegpyqatdtqlnflpgayaqisnaarqawkklpssstktedlskv…	maaalq	apkqcy	478	531	1	-48	0.982755	0.555556	0.427199
GAG_MPMV	P07567	657	Mason-Pfizer monkey virus	Beta	Nucleotide sequence of Mason-Pfizer monkey virus: an immunosuppressive D-type retrovirus	Cell 45 (3), 375-385 (1986)	p14	527	621	mgqelsqheryveqlkqalktrgvkvkyadllkffdfvkdtcpwfpqegtidikrwrrvgdcfqdyyntfgpekvpvtafsywnlikelidkkevnpqvmaavaqteeilksnsqtdltktsqnpdldlisldsddegakssslqdkglsstkkpkrfpvlltaqtskdpedpnpsevdwdgledeaakyhnpdwppfltrpppynkatpsaptvmavvnpkeelkekiaqleeqikleelhqalisklqklktgnetvthpdtagglsrtphwpgqhipkgkccasrekeeqipkdifpvtetvdgqgqawrhhngfdfavikelktaasqygatapytlaivesvadnwltptdwntlvravlsggdhllwkseffencrdtakrnqqagngwdfdm…	aafsgq	apkqay	526	621	-1	0	0.909308	1	-0.0906917
GAG_SRV1	P04022	658	Simian retrovirus 1	Beta	Nucleotide sequence of SRV-1, a type D simian acquired immune deficiency syndrome retrovirus	Science 231 (4745), 1567-1572 (1986)	p14	527	622	mgqelsqheryveqlkqalktrgvkvkyadllkffdfvkdtcpwfpqegtidikrwrrvgdcfqdyyntfgpekvpvtafsywnlikelidkkevnpqvmaavaqteeilktsshtelttkpsqnpdldlisldsddegakgsslkdknlsctkkpkrfpvlltaqtsadpedpnpsevdwdgledeaakyhnpdwppfltrpppynkatpsaptvmavvnpkeelkekiaqleeqikleelhqalisklqklktgnetvtspetaggfsrtphwpgqhipkgkccasrekeeqtpkdifpvtetvdgqgqawrhhngfdftvikelktaasqygatapytlaivesvadnwltptdwntlvravlsggdhllwkseffencretakrnqqagngwdfd…	aaafsg	apkqay	528	622	1	0	0.859004	1	-0.140996
GAG_SRV2	P51516	654	Simian retrovirus 2	Beta	Sequence relationships of type D retroviruses which cause simian acquired immunodeficiency syndrome	Virology 157 (2), 317-329 (1987)	p14	524	618	mgqelsqhelyveqlkkalktrgvkvkgndllkffdfvkdtcpwfpqegtidikrwrrvgdcfqdyyntfgpekipvtafsywnlikdlidkkeadpqvmaavtqtekilkvssqtdlrdnshnkdmdlislesddeeakapsekmtmsnkspkkypamlasqnnntdkdpdlsevdwdgledeaakyhnpdwppflsrpppynrtaatapavmavvnpkeelkekisqleeqikleelhqsliirlqklktgnervtssgnieshsrtpkwpgqclpkgkylinknteeyppkdifpvtetmdgqgqawrhhngfdftvikelktavsqygatapytlaivesiadnwltptdwntlvravlsggdhliwkseffencrdtakrnqqagngwdfdmlt…	aaafsg	apkqay	525	618	1	0	0.869724	1	-0.130276
POL_HTL1L	P0C211	1462	HTLV-1 isolate Mel 15	Delta	Complete nucleotide sequence of a highly divergent human T-cell leukemia (lymphotropic) virus type I (HTLV-I) variant from melanesia: genetic and phylogenetic relationship to HTLV-I strains from other geographical regions	J. Virol. 67 (2), 1015-1023 (1993)	p15-pro	345	449	mgqifprsanpiprpprglathhwlnflqaayrlepgpssydfhqlktvlkmaletpvwmcpinysllasllpkgypgqvneilqvliqtqtqipshpappppsspthdppdsdpqipppyveptapqvlpvmhphgvppthrpwqmkdlqaikqevsqaapgspqfmqtirlavqqfdptakdlqdllqylcsslvaslhhqqldsliseaetrgitgynplagplrvqannpqqqglrreyqqlwltafaalpgsakdpswasilqgleepyhtfverlnvaldnglpegtpkdpilrslaysnankecqkllqarghtnsplgdmlracqawtprdktkvlvvqpkkpppnqpcfrcgkaghwsrdcaqprpppgpcplcqdpthwkrdcprlkpa…	vvqpkk	dpasil	345	449	0	0	0.935884	1	-0.0641164
POL_HTL32	Q0R5R2	1440	HTLV-3 strain 2026ND	Delta	Ancient origin and molecular features of the novel human T-lymphotropic virus type 3 revealed by complete genome analysis	J. Virol. 80 (15), 7427-7438 (2006)	p15-pro	338	430	mgktysspinpipkapkglaihhwlnflqaayrlqpgpsefdfhqlrkflklaiktpvwlnpinysvlaglipknypgrvheivailiqetpareappsaplaedpqkpppypeqaqeasqclpilhphgapaahrpwqmkdlqaikqevsssapgspqfmqtirlavqqfdptakdlhdllqylcsslvaslhhqqletliaqaetqgitgynplagplriqannpnqqglrkeyqnlwlsafsalpgntkdptwaailqgpeepfgsfverlnvaldnglpegtpkdpilrslaysnankecqkllqargqtnsplgemlracqtwtprdknkilmvqpkktpppnqpcfrcgqvghwsrdckqprpppgpcpvcqdpthwkrdcpqlktdtrdsed…	mvqpkk	sprtil	338	430	0	0	0.922669	0.833333	0.0893353
POL_HTL3P	Q4U0X6	1440	Human T-cell leukemia virus 3 (strain Pyl43)	Delta	Human T-cell lymphotropic virus type 3: complete nucleotide sequence and characterization of the human tax3 protein	J. Virol. 80 (19), 9876-9888 (2006)	p15-pro	338	430	mgktysspvnpipkapkglaihhwlnflqaayrlqpgpsefdfhqlrkflklaiktpvwlnpinysvlarlipknypgrvheivailiqetpareappsappaddpqkpppypehaqvepqclpvlhphgapathrpwqmkdlqaikqevsssapgspqfmqtvrlavqqfdptakdlhdllqylcsslvaslhhqqletliaqaetqgitgynplagplrvqannpnqqglrreyqnlwlsafsalpgntkdptwaailqgpeepfcsfverlnvaldnglpegtpkdpilrslaysnankecqkllqargqtnsplgemlracqtwtprdknkilmiqpkktpppnqpcfrcgqaghwsrdckqprpppgpcplcqdpahwkqdcpqlkadtkgsed…	miqpkk	sprtil	338	430	0	0	0	0.833333	-0.833333
POL_HTL1C	P14078	1462	Human T-cell lymphotrophic virus type 1 (Caribbean isolate)	Delta	Molecular cloning and complete nucleotide sequence of an adult T cell leukaemia virus/human T cell leukaemia virus type I (ATLV/HTLV-I) isolate of Caribbean origin: relationship to other members of the ATLV/HTLV-I subgroup	J. Gen. Virol. 69 (PT 7), 1695-1710 (1988)	p15-pro	345	449	mgqifsrsaspiprpprglaahhwlnflqaayrlepgpssydfhqlkkflkialetpvwicpinysllasllpkgypgrvneilhiliqtqaqipsrpappppsssthdppdsdpqipppyveptapqvlpvmhphgappnhrpwqmkdlqaikqevsqaapgspqfmqtirlavqqfdptakdlqdllqylcsslvaslhhqqldsliseaetrgitgynplagplrvqannpqqqglrreyqqlwlaafaalpgsakdpswasilqgleepyhafverlnialdnglpegtpkdpilrslaysnankecqkllqarghtnsplgdmlracqawtpkdktkvlvvqpkkpppnqpcfrcgkaghwsrdctqprpppgpcplcqdpthwkrdcprlkpt…	vvqpkk	dptsil	345	449	0	0	0.963863	0.833333	0.13053
GAG_HTL1M	P14077	429	Human T-cell lymphotrophic virus type 1 (isolate MT-2)	Delta	Nucleotide sequence of the core (gag) gene from HTLV-1 isolate MT-2	Nucleic Acids Res. 17 (19), 7998 (1989)	p15-gag	345	429	mgqifsrsaspiprpprglaahhwlnflqaayrlepgpssydfhqlkkflkialetpvwicpinysllasllpkgypgrvneilhiliqtqaqipsrpappppsspthdppdsdpqipppyveptapqvlpvmhphgappnhrpwqmkdlqaikqevsqaapgspqfmqtirlavqqfdptakdlqdllqylcsslvaslhhqqldsliseaetrgitsynplagplrvqannpqqqglrreyqqlwlaafaalpgsakdpswasilqgleepyhafverlnialdnglpegtpkdpilrslaysnankecqkllqarghtnsplgdmlracqtwtpkdktkvlvvqpkkpppnqpcfrcgkaghwsrdctqprpppgpcplcqdpthwkrdcprlkpt…	vvqpkk	siggev	345	429	0	0	0.930678	1	-0.0693223
GAG_HTL1A	P03345	429	Human T-cell lymphotrophic virus type 1 (strain ATK)	Delta	Human adult T-cell leukemia virus: complete nucleotide sequence of the provirus genome integrated in leukemia cell DNA	Proc. Natl. Acad. Sci. U.S.A. 80 (12), 3618-3622 (1983)	p15-gag	345	429	mgqifsrsaspiprpprglaahhwlnflqaayrlepgpssydfhqlkkflkialetparicpinysllasllpkgypgrvneilhiliqtqaqipsrpappppsspthdppdsdpqipppyveptapqvlpvmhphgappnhrpwqmkdlqaikqevsqaapgspqfmqtirlavqqfdptakdlqdllqylcsslvaslhhqqldsliseaetrgitgynplagplrvqannpqqqglrreyqqlwlaafaalpgsakdpswasilqgleepyhafverlnialdnglpegtpkdpilrslaysnankecqkllqarghtnsplgdmlracqtwtpkdktkvlvvqpkkpppnqpcfrcgkaghwsrdctqprpppgpcplcqdpthwkrdcprlkpt…	vvqpkk	siggev	345	429	0	0	0.928801	1	-0.0711993
POL_HTL1A	P03362	1462	Human T-cell lymphotrophic virus type 1 (strain ATK)	Delta	Human adult T-cell leukemia virus: complete nucleotide sequence of the provirus genome integrated in leukemia cell DNA	Proc. Natl. Acad. Sci. U.S.A. 80 (12), 3618-3622 (1983)	p15-pro	345	449	mgqifsrsaspiprpprglaahhwlnflqaayrlepgpssydfhqlkkflkialetparicpinysllasllpkgypgrvneilhiliqtqaqipsrpappppsspthdppdsdpqipppyveptapqvlpvmhphgappnhrpwqmkdlqaikqevsqaapgspqfmqtirlavqqfdptakdlqdllqylcsslvaslhhqqldsliseaetrgitgynplagplrvqannpqqqglrreyqqlwlaafaalpgsakdpswasilqgleepyhafverlnialdnglpegtpkdpilrslaysnankecqkllqarghtnsplgdmlracqtwtpkdktkvlvvqpkkpppnqpcfrcgkaghwsrdctqprpppgpcplcqdpthwkrdcprlkpt…	vvqpkk	dpasil	345	449	0	0	0.921034	1	-0.0789662
PRO_HTL1A	P10274	651	Human T-cell lymphotrophic virus type 1 (strain ATK)	Delta	Human adult T-cell leukemia virus: complete nucleotide sequence of the provirus genome integrated in leukemia cell DNA	Proc. Natl. Acad. Sci. U.S.A. 80 (12), 3618-3622 (1983)	p15-pro	345	449	mgqifsrsaspiprpprglaahhwlnflqaayrlepgpssydfhqlkkflkialetparicpinysllasllpkgypgrvneilhiliqtqaqipsrpappppsspthdppdsdpqipppyveptapqvlpvmhphgappnhrpwqmkdlqaikqevsqaapgspqfmqtirlavqqfdptakdlqdllqylcsslvaslhhqqldsliseaetrgitgynplagplrvqannpqqqglrreyqqlwlaafaalpgsakdpswasilqgleepyhafverlnialdnglpegtpkdpilrslaysnankecqkllqarghtnsplgdmlracqtwtpkdktkvlvvqpkkpppnqpcfrcgkaghwsrdctqprpppgpcplcqdpthwkrdcprlkpt…	vvqpkk	dpasil	345	449	0	0	0.946983	1	-0.0530169
POL_HTLV2	P03363	1461	Human T-lymphotropic virus 2	Delta	Complete nucleotide sequence of an infectious clone of human T-cell leukemia virus type II: an open reading frame for the protease gene	Proc. Natl. Acad. Sci. U.S.A. 82 (10), 3101-3105 (1985)	p15-pro	351	446	mgqihglsptpipkaprglsthhwlnflqaayrlqprpsdfdfqqlrrflklalktpiwlnpidysllaslipkgypgrvveiinilvknqvspsapaapvptpicptttpppppppspeahvpppyveptttqcfpilhppgapsahrpwqmkdlqaikqevsssalgspqfmqtlrlavqqfdptakdlqdllqylcsslvvslhhqqlntliteaetrgmtgynpmagplrmqannpaqqglrreyqnlwlaafstlpgntrdpswaailqgleepycafverlnvaldnglpegtpkepilrslaysnankecqkilqarghtnsplgemlrtcqawtpkdktkvlvvqprrppptqpcfrcgkvghwsrdctqprpppgpcplcqdpshwkrdc…	vvqprr	qdisil	351	476	0	30	0.644353	0.444444	0.199908
GAG_WDSV	Q88937	582	Walleye dermal sarcoma virus	Epsilon	Nucleotide sequence and protein analysis of a complex piscine retrovirus, walleye dermal sarcoma virus	J. Virol. 69 (9), 5320-5331 (1995)	p14	458	582	mgnssstpppsalknsdlfktmlrtqysgsvktrrinqdikkqyplwpdqgtcatkhweqavlipldsvseetakvlnflrvkiqarkgetarqmtahtikklivgtidknkqqteilqktdesdeemdttntmlfiarnkreriaqqqqadlaaqqqvlllqreqqreqrekdikkrdekkkkllpdttqkveqtdigeasssdasaqkpistdnnpdlkvdgvltrsqhttvpsnitikkdgtsvqyqhpirnyptgegnltaqvrnpfrplelqqlrkdcpalpegipqlaewltqtmaiyncdeadveqlarvifptpvrqiagvinghaaantaakiqnyvtacrqhypavcdwgtiqaftykppqtaheyvkhaeiifknnsglewqhatvpf…	ampaqt	pgtypa	458	571	0	-11	0	0.5	-0.5
POL_WDSV	O92815	1752	Walleye dermal sarcoma virus	Epsilon	Nucleotide sequence and protein analysis of a complex piscine retrovirus, walleye dermal sarcoma virus	J. Virol. 69 (9), 5320-5331 (1995)	p14	458	584	mgnssstpppsalknsdlfktmlrtqysgsvktrrinqdikkqyplwpdqgtcatkhweqavlipldsvseetakvlnflrvkiqarkgetarqmtahtikklivgtidknkqqteilqktdesdeemdttntmlfiarnkreriaqqqqadlaaqqqvlllqreqqreqrekdikkrdekkkkllpdttqkveqtdigeasssdasaqkpistdnnpdlkvdgvltrsqhttvpsnitikkdgtsvqyqhpirnyptgegnltaqvrnpfrplelqqlrkdcpalpegipqlaewltqtmaiyncdeadveqlarvifptpvrqiagvinghaaantaakiqnyvtacrqhypavcdwgtiqaftykppqtaheyvkhaeiifknnsglewqhatvpf…	ampaqt	typaxd	458	582	0	-2	0.881406	1	-0.118594
GAG_MLVCB	P27460	536	Cas-Br-E murine leukemia virus	Gamma	Complete nucleotide sequence of the neurotropic murine retrovirus CAS-BR-E	Nucleic Acids Res. 19 (7), 1707 (1991)	p10	477	536	mgqtvttplsltldhwkdvertahnqsvdvkkrrwvtfcsvewptfnvgwpqdgtfnrdiitqvkikvfspgphghpdqvpyivtwealafdpppwvkpfvhpkpplppsapsllpepplstsprsslypaltpslgakpkpqvlpdsggplidlltedpppyrdpgpppsdrdrddgeaapageapdpspmasrlrgrrelpvadsttsqafplrsggngqlqywpfsssdlynwknnnpsfsedpgkltaliesvllthqptwddcqqllgtlltgeekqrvllearkavrgedgrptqlpneindafplerpdwdyntqrgrnhlvlyrqlllaglqnagrsptnlakvkgitqgpnespsaflerlkeayrrytpydpedpgqetnvsmsfiwqs…	atvvsg	llaldd	477	532	0	-4	0.943679	1	-0.0563207
GAG_MLVFP	P26805	538	Friend murine leukemia virus (ISOLATE PVC-211)	Gamma	Complete nucleotide sequence of a neuropathogenic variant of Friend murine leukemia virus PVC-211	Nucleic Acids Res. 20 (12), 3249 (1992)	p10	479	538	mgqtattplsltldhwkdvertahnqsvevrkrrwvtfcsaewptfnvgwprdgtfnpdiitqvkikvfspgphghpdqvpyivtwealavdpppwvkpfvhpkpplllppsapslppepplstppqsslypaltsplntkprpqvlpdsggplidlltedpppyrdpgppspdgkgdsgevaptegapdsspmvsrlrgrreppvadsttsqafplrlggngqfqywpfsssdlynwknnnpsfsedpgkltaliesvllthqptwddcqqllgtlltgeekqrvllearkavrgedgrptqlpndindafplerpdwdyntqrgrnhlvhyrqlllaglqnagrsptnlakvkgitqgpnespsaflerlkeayrrytpydpedpgqetnvsmsfiw…	atvvsg	lltldd	479	538	0	0	0.917566	1	-0.0824341
GAG_GALV	P21416	520	Gibbon ape leukemia virus	Gamma	Genetic organization of gibbon ape leukemia virus	Virology 173 (1), 205-213 (1989)	p10	455	520	mgqdnstpisltlnhwrdvrtrahnlsveikkgkwqtfcssewptfgvgwppegtfnlsvifavkkivfqengghpdqvpyivvwqdlaqnpppwvpasakvavvsdtrrpvagrpsapprppiypatddllllseptpppypaalppplapqaigppsgqmpdssdpegpaagtrsrrarspadnsgpdstvilplraigppaepnglvplqywpfssadlynwksnhpsfsenpagltglleslmfshqptwddcqqllqilftteererillearknvlgdngaptqlenlineafplnrphwdyntaagrerllvyrrtlvaglkgaarrptnlakvrevlqgpaeppsvflerlmeayrrytpfdpssegqqaavamafigqsapdikkklqrl…	aavvsr	vlaldn	455	520	0	0	0.103071	0.555556	-0.452485
GAG_KORV	Q9TTC2	521	Koala retrovirus	Gamma	The nucleotide sequence of koala (Phascolarctos cinereus) retrovirus: a novel type C endogenous virus related to Gibbon ape leukemia virus	J. Virol. 74 (9), 4264-4272 (2000)	p10	456	521	mgqgestplsltldhwkdvktrahnlsveirkgkwqtfcssewptfevgwppegtfnpsiisavkrivfqetgghpdqvpyiivwqdlsnspppwvpplakiavasgqdngrksaggrpsapsrlpiypetdslfllsepppyptspppppaphaarpapglmaeglgsegpaagtrsrrprsptgdtgpdstvalplravgppaepnglvplqywpfssadlynwksnhpsfsenptgltglleslmfshqptwddcqqllqvlftteererillearknvlgvngaptqlenlineafplnrpqwdhntaegrerllvyrrtlvaglkgaarrptnlakvrevlqgpteppsvflerlmeayrrytpfdpssegqkaavamsfigqsapdikkklqr…	aavvse	vltlgd	456	521	0	0	0.756528	0.694444	0.0620833
GAG_MLVMS	P03332	538	Moloney murine leukemia virus isolate Shinnick	Gamma	Nucleotide sequence of Moloney murine leukaemia virus	Nature 293 (5833), 543-548 (1981)	p10	479	538	mgqtvttplsltlghwkdveriahnqsvdvkkrrwvtfcsaewptfnvgwprdgtfnrdlitqvkikvfspgphghpdqvpyivtwealafdpppwvkpfvhpkpppplppsapslplepprstpprsslypaltpslgakpkpqvlsdsggplidlltedpppyrdprpppsdrdgnggeatpageapdpspmasrlrgrreppvadsttsqafplraggngqlqywpfsssdlynwknnnpsfsedpgkltaliesvlithqptwddcqqllgtlltgeekqrvllearkavrgddgrptqlpnevdaafplerpdwdyttqagrnhlvhyrqlllaglqnagrsptnlakvkgitqgpnespsaflerlkeayrrytpydpedpgqetnvsmsfiw…	atvvsg	lltldd	479	538	0	0	0.948802	1	-0.0511982
POL_MLVMS	P03355	1738	Moloney murine leukemia virus isolate Shinnick	Gamma	Nucleotide sequence of Moloney murine leukaemia virus	Nature 293 (5833), 543-548 (1981)	p10	479	534	mgqtvttplsltlghwkdveriahnqsvdvkkrrwvtfcsaewptfnvgwprdgtfnrdlitqvkikvfspgphghpdqvpyivtwealafdpppwvkpfvhpkpppplppsapslplepprstpprsslypaltpslgakpkpqvlsdsggplidlltedpppyrdprpppsdrdgnggeatpageapdpspmasrlrgrreppvadsttsqafplraggngqlqywpfsssdlynwknnnpsfsedpgkltaliesvlithqptwddcqqllgtlltgeekqrvllearkavrgddgrptqlpnevdaafplerpdwdyttqagrnhlvhyrqlllaglqnagrsptnlakvkgitqgpnespsaflerlkeayrrytpydpedpgqetnvsmsfiw…	atvvsg	pqtsll	479	538	0	4	0.934226	1	-0.0657738
GAG_MSVMO	P03334	538	Moloney murine sarcoma virus	Gamma	Complete nucleotide sequence and organization of the Moloney murine sarcoma virus genome	Science 214 (4519), 445-450 (1981)	p10	479	538	mgqtvttplsltldhwkdverlahnqsvdvkkrrwvtfcsaewptfnvgwprdgtfnrdlitqvkikvfspgphghpdqvpyivtwealafdpppwvkpfvhpkppppllpsapslplepplstppqsslypaltpslgakpkpqvlsdsggplidlltedpppyrdprpppsdrdgdsgeatpageapdpspmasrlrgrreppvadsttsqafplrtggngqlqywpfsssdlynwknnnpsfsedpgkltaliesvlithqptwddcqqllgtlltgeekqrvllearkavrgddgrptqlpnevdaafplerpdweyttqagrnhlvhyrqlliaglqnagrsptnlakvkgitqgpnespsaflerlkeayrrytpydpedpgqetnvsmsfiw…	atvvsg	lltldd	479	538	0	0	0.941175	1	-0.0588246
GAG_MLVBM	P29167	537	Murine leukemia virus (strain BM5 ECO)	Gamma	Characteristics and contributions of defective, ecotropic, and mink cell focus-inducing viruses involved in a retrovirus-induced immunodeficiency syndrome of mice	J. Virol. 65 (8), 4232-4241 (1991)	p10	478	537	mgqtvttplsltlehwgdvqriasnqsvgvkkrrwvtfcsaewptfgvgwpqdgtfnldiilqvkskvfspgphghpdqvpyivtweaiayepppwvkpfvspklslsptapilpsgpstqppprsalypaftpsikprpskpqvlsddggplidlltedpppygeqgpsspdgdgdreeatstseipapspmvsrlrgkrdppaadsttsrafplrlggngqlqywpfsssdlynwknnnpsfsedpgkltaliesvltthqptwddcqqllgtlltgeekqrvllearkavrgndgrptqlpnevnsafplerpdwdyttpegrnhlvlyrqlllaglqnagrsptnlakvkgitqgpnespsaflerlkeayrrytpydpedpgqetnvsmsfiwq…	atvvtg	lltldd	478	537	0	0	0.923579	1	-0.0764214
GAG_MLVDE	P29168	536	Murine leukemia virus (strain DEF27)	Gamma	Characteristics and contributions of defective, ecotropic, and mink cell focus-inducing viruses involved in a retrovirus-induced immunodeficiency syndrome of mice	J. Virol. 65 (8), 4232-4241 (1991)	p10	477	536	mgqtittplsltlehwrdvqciasnqsvdvkrrrwvtfcsvewpsfdvgwpldgtfnldiilqvkskvfcpgphghpdqvpyivtwealayhpppwvkpfvspkpfplstlpfsppgpsahppsrsdlytalipsiktkppksrvlptnggplidlltenppnlgeqgpplpkgpvkkrrpppprysppgpmvsrlrgnrdppaadsttsrafplrlggngqlqywpfsssdlynwknnnpsfsedpgkltaliesvltthqptwddcqqllgtlltgeekqrvllearkavrgndgrptqlpnevnsafplerpdwdyttpegrnhlvlyrqlllaglqnagrsptnlakvkgitqgpsespsaflerlkeayrrytpydpedpgqetnvsmsfiwqs…	atvvtg	lltlgd	477	536	0	0	0.945769	1	-0.0542308
POL_XMRV3	Q2F7J3	1733	Xenotropic MuLV-related virus VP35	Gamma	Identification of a novel Gammaretrovirus in prostate tumors of patients homozygous for R462Q RNASEL variant	PLoS Pathog. 2 (3), E25 (2006)	p10	477	532	mgqtvttplsltlqhwgdvqriasnqsvdvkkrrwvtfcsaewptfnvgwpqdgtfnlgvisqvksrvfcpgphghpdqvpyivtwealaydpppwvkpfvspkppplptapvlppgpsaqppsrsalypaltlsikskppkpqvlpdsggplidlltedpppygvqpsssarenneeeaattsevsppspmvsrlrgrrdppaadsttsqafplrmggdgqlqywpfsssdlynwknnnpsfsedpgkltaliesvlithqptwddcqqllgtlltgeekqrvlleagkavrgndgrptqlpnevnaafplerpdwdytttegrnhlvlyrqlllaglqnagrsptnlakvkgitqgpnespsaflerlkeayrrytpydpedpgqetnvsmsfiwqs…	atvvig	pqtsll	477	536	0	4	0.900945	1	-0.0990549
POL_XMRV4	Q2F7J0	1733	Xenotropic MuLV-related virus VP42	Gamma	Identification of a novel Gammaretrovirus in prostate tumors of patients homozygous for R462Q RNASEL variant	PLoS Pathog. 2 (3), E25 (2006)	p10	477	532	mgqtvttplsltlqhwgdvqriasnqsvdvkkrrwvtfcsaewptfnvgwpqdgtfnlgiisqvksrvfcpgphghpdqvpyivtwealaydpppwvkpfvspkppplptapvlppgpsaqppsrsalypaltpsikskppkpqvlpdsggplidlltedpppygaqpsssarenneeeaattsevsppspmvsrlrgrrdppaadsttsqafplrmggdgqlqywpfsssdlynwknnnpsfsedpgkltaliesvlithqptwddcqqllgtlltgeekqrvllearkavrgndgrptqlpnevnaafplerpdwgytttegrnhlvlyrqlllaglqnagrsptnlakvkgitqgpnespsaflerlkeayrrytpydpedpgqetnvsmsfiwqs…	atvvig	pqtsll	477	536	0	4	0.898997	1	-0.101003
GAG_XMRV6	Q27ID9	536	Xenotropic MuLV-related virus VP62	Gamma	Identification of a novel Gammaretrovirus in prostate tumors of patients homozygous for R462Q RNASEL variant	PLoS Pathog. 2 (3), E25 (2006)	p10	477	536	mgqtvttplsltlqhwgdvqriasnqsvdvkkrrwvtfcsaewptfnvgwpqdgtfnlgvisqvksrvfcpgphghpdqvpyivtwealaydpppwvkpfvspkppplptapvlppgpsaqppsrsalypaltpsikskppkpqvlpdsggplidlltedpppygaqpsssarenneeeaattsevsppspmvsrlrgrrdppaadsttsqafplrmggdgqlqywpfsssdlynwknnnpsfsedpgkltaliesvlithqptwddcqqllgtlltgeekqrvllearkavrgndgrptqlpnevnaafplerpdwdytttegrnhlvlyrqlllaglqnagrsptnlakvkgitqgpnespsaflerlkeayrrytpydpedpgqetnvsmsfiwqs…	atvvig	lltlgd	477	536	0	0	0.910306	1	-0.0896944
POL_XMRV6	A1Z651	1733	Xenotropic MuLV-related virus VP62	Gamma	Identification of a novel Gammaretrovirus in prostate tumors of patients homozygous for R462Q RNASEL variant	PLoS Pathog. 2 (3), E25 (2006)	p10	477	532	mgqtvttplsltlqhwgdvqriasnqsvdvkkrrwvtfcsaewptfnvgwpqdgtfnlgvisqvksrvfcpgphghpdqvpyivtwealaydpppwvkpfvspkppplptapvlppgpsaqppsrsalypaltpsikskppkpqvlpdsggplidlltedpppygaqpsssarenneeeaattsevsppspmvsrlrgrrdppaadsttsqafplrmggdgqlqywpfsssdlynwknnnpsfsedpgkltaliesvlithqptwddcqqllgtlltgeekqrvllearkavrgndgrptqlpnevnaafplerpdwdytttegrnhlvlyrqlllaglqnagrsptnlakvkgitqgpnespsaflerlkeayrrytpydpedpgqetnvsmsfiwqs…	atvvig	pqtsll	477	536	0	4	0.891885	1	-0.108115
GAG_HV1A2	P03349	502	HIV-1 M:B_ARV2/SF2	Lentivirus	Nucleotide sequence and expression of an AIDS-associated retrovirus (ARV-2)	Science 227 (4686), 484-492 (1985)	p7	380	434	mgarasvlsggeldkwekirlrpggkkkyklkhivwasrelerfavnpglletsegcrqilgqlqpslqtgseelrslyntvatlycvhqridvkdtkealekieeeqnkskkkaqqaaaaagtgnssqvsqnypivqnlqgqmvhqaisprtlnawvkvveekafspevipmfsalsegatpqdlntmlntvgghqaamqmlketineeaaewdrvhpvhagpiapgqmreprgsdiagttstlqeqigwmtnnppipvgeiykrwiilglnkivrmysptsildirqgpkepfrdyvdrfyktlraeqasqdvknwmtetllvqnanpdcktilkalgpaatleemmtacqgvggpghkarvlaeamsqvtnpanimmqrgnfrnqrktvkcfncgk…	mqrgnf	terqan	380	434	0	0	0.940065	1	-0.059935
POL_HV1A2	P03369	1437	HIV-1 M:B_ARV2/SF2	Lentivirus	Nucleotide sequence and expression of an AIDS-associated retrovirus (ARV-2)	Science 227 (4686), 484-492 (1985)	p7	380	434	mgarasvlsggeldkwekirlrpggkkkyklkhivwasrelerfavnpglletsegcrqilgqlqpslqtgseelrslyntvatlycvhqridvkdtkealekieeeqnkskkkaqqaaaaagtgnssqvsqnypivqnlqgqmvhqaisprtlnawvkvveekafspevipmfsalsegatpqdlntmlntvgghqaamqmlketineeaaewdrvhpvhagpiapgqmreprgsdiagttstlqeqigwmtnnppipvgeiykrwiilglnkivrmysptsildirqgpkepfrdyvdrfyktlraeqasqdvknwmtetllvqnanpdcktilkalgpaatleemmtacqgvggpghkarvlaeamsqvtnpanimmqrgnfrnqrktvkcfncgk…	mqrgnf	terqan	380	434	0	0	0.93005	1	-0.0699501
GAG_HV1H2	P04591	500	HIV-1 M:B_HXB2R	Lentivirus	Complete nucleotide sequences of functional clones of the AIDS virus	AIDS Res. Hum. Retroviruses 3 (1), 57-69 (1987)	p7	378	432	mgarasvlsggeldrwekirlrpggkkkyklkhivwasrelerfavnpglletsegcrqilgqlqpslqtgseelrslyntvatlycvhqrieikdtkealdkieeeqnkskkkaqqaaadtghsnqvsqnypivqniqgqmvhqaisprtlnawvkvveekafspevipmfsalsegatpqdlntmlntvgghqaamqmlketineeaaewdrvhpvhagpiapgqmreprgsdiagttstlqeqigwmtnnppipvgeiykrwiilglnkivrmysptsildirqgpkepfrdyvdrfyktlraeqasqevknwmtetllvqnanpdcktilkalgpaatleemmtacqgvggpghkarvlaeamsqvtnsatimmqrgnfrnqrkivkcfncgkeg…	mqrgnf	terqan	378	432	0	0	0.92569	1	-0.0743104
POL_HV1H2	P04585	1435	HIV-1 M:B_HXB2R	Lentivirus	Complete nucleotide sequences of functional clones of the AIDS virus	AIDS Res. Hum. Retroviruses 3 (1), 57-69 (1987)	p7	378	432	mgarasvlsggeldrwekirlrpggkkkyklkhivwasrelerfavnpglletsegcrqilgqlqpslqtgseelrslyntvatlycvhqrieikdtkealdkieeeqnkskkkaqqaaadtghsnqvsqnypivqniqgqmvhqaisprtlnawvkvveekafspevipmfsalsegatpqdlntmlntvgghqaamqmlketineeaaewdrvhpvhagpiapgqmreprgsdiagttstlqeqigwmtnnppipvgeiykrwiilglnkivrmysptsildirqgpkepfrdyvdrfyktlraeqasqevknwmtetllvqnanpdcktilkalgpaatleemmtacqgvggpghkarvlaeamsqvtnsatimmqrgnfrnqrkivkcfncgkeg…	mqrgnf	terqan	378	432	0	0	0.931936	1	-0.0680644
POL_HV192	O12158	1431	HIV-1 M:C_92BR025	Lentivirus	Molecular cloning and analysis of functional envelope genes from human immunodeficiency virus type 1 sequence subtypes A through G. The WHO and NIAID Networks for HIV Isolation and Characterization	J. Virol. 70 (3), 1651-1667 (1996)	p7	375	429	mgarasilrggkldaweriklkpggkkhymmkhlvwasrelerfaldpglletsegckqimkqlqpalqtgtkelislhntvatlycvhekidvrdtkealdkikeeqnksqqktqqaeaadkgkvsqnypivqnlqgqmvhqpisartlnawvkvveekafspevipmftalsegatpqdlntmlntvgghqaamqmlkdtineeaaewdrlhpvhagpvapgqmreprgsdiagttstlqeqitwmtnnppvpvgdiykrwiilglnkivrmyspvsildikqgpkepfrdyvdrffktlraeqatqdvknwmtdtllvqnanpdcktilralgpgasleemmtacqgvggpghkarvlaeamskvnntnimmqrsnckgpkrtikcfncgkeghla…	mqrsnc	terqan	362	429	-13	0	0.90048	0.833333	0.0671467
POL_HV1ET	Q75002	1439	HIV-1 M:C_ETH2220	Lentivirus	Full-length sequence of an ethiopian human immunodeficiency virus type 1 (HIV-1) isolate of genetic subtype C	AIDS Res. Hum. Retroviruses 12 (14), 1329-1339 (1996)	p7	375	429	mgarasilrgekldawekiklrpggkkhymlkhlvwanrelekfalnpdlldtsagckqiikqlqpalqtgteelkslfntvatlycvhqkieikdtkealdkieeeqnesqqktqqagaadrgkdsqnypivqnmqgqmvhqpisartlnawvkvveekafspevipmftalsegatpqdlntmlntvgghqaamqmlkdtineeaaewdrlhpvhagpvapgqmrdprgsdiagttstlqeqiawmtgnppvpvgdiykrwiilglnkivrmyspvsildikqgpkepfrdyvdrffktlraeqatqdvknwmtdtllvqnanpdcktilralgpgasleemmtacqgvggpahkarvlaeamsqvnnttimmqksnfkgpkraikcfncgkeghla…	mqksnf	terqan	375	429	0	0	0.932024	1	-0.0679762
GAG_HV1MP	Q9QBZ6	492	HIV-1 M:F2_MP255C	Lentivirus	Near-full-length genome sequencing of divergent African HIV type 1 subtype F viruses leads to the identification of a new HIV type 1 subtype designated K	AIDS Res. Hum. Retroviruses 16 (2), 139-151 (2000)	p7	373	427	mgarasvlsggkldawekirlkpggkkryrlkhlvwasrelerfalnpsllettegckkiigqlqsslqtgseelkslynavvvlyyvhqridvrdtkealdklqeeqdksqqkeqqkaadkevsqnypivqniqgqmvhqalsprtlnawvkvieekafspevipmfsalsegatpqdlntmlntvgghqaamqmlkdtineeaaewdrlhpvhagpippgqmreprgsdiagttstlqeqitwmtgnppvpvgeiykrwiilglnkivrmyspvsildikqgpkepfrdyvdrffktlraeqatqevknwmtetllvqnsnpdcktilkalgpgatleemmtacqgvggpghkarilaeamskatstaimmqksnfkgqkrivkcfncgkeghiarn…	mqksnf	terqan	373	427	0	0	0.931349	1	-0.0686514
POL_HV1MP	Q9QBZ5	1430	HIV-1 M:F2_MP255C	Lentivirus	Near-full-length genome sequencing of divergent African HIV type 1 subtype F viruses leads to the identification of a new HIV type 1 subtype designated K	AIDS Res. Hum. Retroviruses 16 (2), 139-151 (2000)	p7	373	427	mgarasvlsggkldawekirlkpggkkryrlkhlvwasrelerfalnpsllettegckkiigqlqsslqtgseelkslynavvvlyyvhqridvrdtkealdklqeeqdksqqkeqqkaadkevsqnypivqniqgqmvhqalsprtlnawvkvieekafspevipmfsalsegatpqdlntmlntvgghqaamqmlkdtineeaaewdrlhpvhagpippgqmreprgsdiagttstlqeqitwmtgnppvpvgeiykrwiilglnkivrmyspvsildikqgpkepfrdyvdrffktlraeqatqevknwmtetllvqnsnpdcktilkalgpgatleemmtacqgvggpghkarilaeamskatstaimmqksnfkgqkrivkcfncgkeghiarn…	mqksnf	terqan	373	427	0	0	0.928405	1	-0.0715948
GAG_HV1M2	Q9QBZ2	496	HIV-1 M:F2_MP257C	Lentivirus	Near-full-length genome sequencing of divergent African HIV type 1 subtype F viruses leads to the identification of a new HIV type 1 subtype designated K	AIDS Res. Hum. Retroviruses 16 (2), 139-151 (2000)	p7	377	431	mgarasvlsggkldawekirlrpggkkkyrlkhivwasrelkrfalnpgllettegckkiigqlqpslqtgseelkslfntivvlyyvhqkievrdtkealdklqeeqdkhqqktqqatadkgvskgvsqnypilqnlqgqmvhqslsprtlnawvkvieekafspevipmfsalsegatpqdlntmlntvgghqaamqmlkdtineeaaewdrlhpvhagpippgqmreprgsdiagttstlqeqiawmtsnppvpvgeiykrwiilglnkivrmyspvsildikqgpkepfrdyvdrffktlraeqatqevkgwmtetllvqnanpdcktilkalgpgatleemmtacqgvggpshkarilaeamskatgaaimmqksnfkgqrrivkcfncgkegh…	mqksnf	terqan	377	431	0	0	0.955378	1	-0.0446216
POL_HV1M2	Q9QBZ1	1434	HIV-1 M:F2_MP257C	Lentivirus	Near-full-length genome sequencing of divergent African HIV type 1 subtype F viruses leads to the identification of a new HIV type 1 subtype designated K	AIDS Res. Hum. Retroviruses 16 (2), 139-151 (2000)	p7	377	431	mgarasvlsggkldawekirlrpggkkkyrlkhivwasrelkrfalnpgllettegckkiigqlqpslqtgseelkslfntivvlyyvhqkievrdtkealdklqeeqdkhqqktqqatadkgvskgvsqnypilqnlqgqmvhqslsprtlnawvkvieekafspevipmfsalsegatpqdlntmlntvgghqaamqmlkdtineeaaewdrlhpvhagpippgqmreprgsdiagttstlqeqiawmtsnppvpvgeiykrwiilglnkivrmyspvsildikqgpkepfrdyvdrffktlraeqatqevkgwmtetllvqnanpdcktilkalgpgatleemmtacqgvggpshkarilaeamskatgaaimmqksnfkgqrrivkcfncgkegh…	mqksnf	terqan	377	431	0	0	0.93395	1	-0.0660502
POL_HV19N	O41798	1435	HIV-1 M:G_92NG083	Lentivirus	A comprehensive panel of near-full-length clones and reference sequences for non-subtype B isolates of human immunodeficiency virus type 1	J. Virol. 72 (7), 5680-5698 (1998)	p7	379	433	mgarasvlsggkldswekirlrpggrkkyklkhivwasrelgrfalnrdlletaegcvqimkqlqpaltgteelrslfntvatlycvhqkievkdtkeapeevekiqknsqqeiqqaaknegnsnpvsqnypivqnaqgqmihqaispwtlnawvkvveekafspevipmfsalsegatpqdlntmlntvgghqaamqmlkdtindeaaewdrihpqqagpippgqirepsgsdiagttstlqeqirwmtsnppipvgeiykrwiilglnkivrmyspvsildirqgpkepfrdyvdrffktlraeqatqevkgwmtdtllvqnanpdcktilralgpgatleemmtacqgvggpshkarvlaeamsqasgaaaaaimmqksnfkgprriikcfncgke…	mqksnf	terqan	379	433	0	0	0.940214	1	-0.0597858
GAG_HV196	Q9QBY4	495	HIV-1 M:K_96CM-MP535	Lentivirus	Near-full-length genome sequencing of divergent African HIV type 1 subtype F viruses leads to the identification of a new HIV type 1 subtype designated K	AIDS Res. Hum. Retroviruses 16 (2), 139-151 (2000)	p7	373	427	mgarasvlsggkldawekirlrpggkkkyklkhlvwasrelerfalnpgllettegcrqiitqiqpsiqtgseeikslyntiavlyfvhqkievkdtkealdkleeeqnksqrktqqeaadkgvsqnypivqnlqgqmvhqalsprtlnawvkvieekafspevipmftalsegatpqdlntmlntvgghqaamqmlkdtindeaaewdrlhpvhagpippgqmreprgsdiagttstlqeqiawmtsnppvpvgeiykrwiilglnkivrmyspvsildirqgpkepfrdyvdrffktlraeqatqevknwmtdtllvqnanpdcktilkalgpgasleemmtacqgvggpshkarilaeamsqvtnpvvmmqkgnfkghrkivkcfncgkeghiarn…	mqkgnf	terqan	373	427	0	0	0.919607	1	-0.0803928
POL_HV196	Q9QBY3	1430	HIV-1 M:K_96CM-MP535	Lentivirus	Near-full-length genome sequencing of divergent African HIV type 1 subtype F viruses leads to the identification of a new HIV type 1 subtype designated K	AIDS Res. Hum. Retroviruses 16 (2), 139-151 (2000)	p7	373	427	mgarasvlsggkldawekirlrpggkkkyklkhlvwasrelerfalnpgllettegcrqiitqiqpsiqtgseeikslyntiavlyfvhqkievkdtkealdkleeeqnksqrktqqeaadkgvsqnypivqnlqgqmvhqalsprtlnawvkvieekafspevipmftalsegatpqdlntmlntvgghqaamqmlkdtindeaaewdrlhpvhagpippgqmreprgsdiagttstlqeqiawmtsnppvpvgeiykrwiilglnkivrmyspvsildirqgpkepfrdyvdrffktlraeqatqevknwmtdtllvqnanpdcktilkalgpgasleemmtacqgvggpshkarilaeamsqvtnpvvmmqkgnfkghrkivkcfncgkeghiarn…	mqkgnf	terqan	373	427	0	0	0.921195	1	-0.0788054
GAG_HV197	Q9QC00	495	HIV-1 M:K_97ZR-EQTB11	Lentivirus	Near-full-length genome sequencing of divergent African HIV type 1 subtype F viruses leads to the identification of a new HIV type 1 subtype designated K	AIDS Res. Hum. Retroviruses 16 (2), 139-151 (2000)	p7	373	427	mgarasvlsggkldkwekiqlrpggkkkyrlkhlvwasrelerfalnpnlletvegcrqiirqlqpslqtgseelrslfntvatlywvhqsiqvrdtkealdkleeeqnrtqqktqqgkadkgvsqnypivqnlqgqmvhqalsprtlnawvkvieekafspevipmfsalsegatpqdlntmlntvgghqaamqmlkdtineeaaewdrmhpvqagpippgqireprgsdiagttstlqeqitwmtsnppipvgeiykrwiilglnkivrmyspvsildirqgpkepfrdyvdrffrvlraeqatqevknwmtetllvqnanpdcrtilkalgsgatleemmtacqgvggpghkarvlaeamsqvtnsavmmqrgnfkgqrriikcfncgkeghlarn…	mqrgnf	serqan	373	427	0	0	0.919503	1	-0.0804966
POL_HV197	Q9QBZ9	1429	HIV-1 M:K_97ZR-EQTB11	Lentivirus	Near-full-length genome sequencing of divergent African HIV type 1 subtype F viruses leads to the identification of a new HIV type 1 subtype designated K	AIDS Res. Hum. Retroviruses 16 (2), 139-151 (2000)	p7	373	427	mgarasvlsggkldkwekiqlrpggkkkyrlkhlvwasrelerfalnpnlletvegcrqiirqlqpslqtgseelrslfntvatlywvhqsiqvrdtkealdkleeeqnrtqqktqqgkadkgvsqnypivqnlqgqmvhqalsprtlnawvkvieekafspevipmfsalsegatpqdlntmlntvgghqaamqmlkdtineeaaewdrmhpvqagpippgqireprgsdiagttstlqeqitwmtsnppipvgeiykrwiilglnkivrmyspvsildirqgpkepfrdyvdrffrvlraeqatqevknwmtetllvqnanpdcrtilkalgsgatleemmtacqgvggpghkarvlaeamsqvtnsavmmqrgnfkgqrriikcfncgkeghlarn…	mqrgnf	serqan	373	427	0	0	0.919803	1	-0.0801975
POL_HV1AN	Q77373	1435	HIV-1 O_ANT70	Lentivirus	Genomic cloning and complete sequence analysis of a highly divergent African human immunodeficiency virus isolate	J. Virol. 68 (3), 1586-1596 (1994)	p7	382	435	mgasasvltgskldaweqirlkpgskkkyrlkhlvwasrelerfacnpelletaegnekllqqlepalktgsdslqslwnaivvlwcvhnrykigdtqqaiqklkevmgsrksadaakedtsarqagqnypivsnaqgqmvhqaisprtlnawvkaveekafnpeiipmfmalsegaisydintmlnaigghqgalqvlkevineeavewdrthpppvgplppgqireptgsdiagttstqqeqihwttrpnqpipvgdiyrkwivlglnkmvkmyspvsildikqgpkepfrdyvdrfyktlraeqatqevknwmtetllvqnanpdckqilkslgpgatleemmvacqgvggpthkarvlaeamataqqdlkggytavfmqrgqnpirkgtikcfnc…	mqrgqn	crngkq	955	1074	573	639	0.567132	0.5	0.0671317
POL_HV1MV	Q79666	1446	HIV-1 O_MVP5180	Lentivirus	A new subtype of human immunodeficiency virus type 1 (MVP-5180) from Cameroon	J. Virol. 68 (3), 1581-1585 (1994)	p7	382	437	mgarasvltgskldawerirlrpgskkayrlkhlvwasreleryacnpglletaegteqllqqlepalktgsedlkslwnaiavlwcvhnrfdirdtqqaiqklkevmasrksaeaakeetsprqtsqnypivtnaqgqmvhqaisprtlnawvkaveekafnpeiipmfmalsegavpydintmlnaigghqgalqvlkevineeaaewdrthppamgplppgqireptgsdiagttstqqeqiiwttrgansipvgdiyrkwivlglnkmvkmyspvsildirqgpkepfrdyvdrfyktlraeqatqevknwmtetllvqnsnpdckqilkalgpeatleemmvacqgvggpthkakilaeamasaqqdlkggytavfmqrgqnpnrkgpikcfnc…	mqrgqn	ngrqan	382	437	0	0	0.893744	0.833333	0.0604104
POL_HV2EH	Q89928	1464	HIV-2 B_EHO	Lentivirus	Nucleotide sequence of the HIV-2 EHO genome, a divergent HIV-2 isolate	AIDS Res. Hum. Retroviruses 11 (7), 873-874 (1995)	p7	378	429	mgargsvlsgkktdelekvrlrpggkkrymlkhivwavnelerfglaesrlgskegcrkirkvlgplvptgsenlkslyntvcvifclhaeekvkdteeakkiaqrhlaadtekmpamskpskptsrlaypvqqiagnyshlplsprtlnawvklveekkfgaevvpgfqalsegctpydinqmlncvgehqaamqiireiineeaadwdqqhpspgpmpagqlreprgsdiagttstveeqiqwmyrpqnpvpvgniyrrwiqlglqkcvrmynptnildikqgpkepfqsyvdrfykslraeqtdpavknwmtqtlliqnanpdcklvlkglgmnptleemltacqgiggpgqkarlmaealkealtpstnpfaaaqpragkrtvtcwncgkaghta…	aqprag	perqag	361	429	-17	0	0.915173	1	-0.0848268
POL_HV2UC	Q76634	1471	HIV-2 B_UC1	Lentivirus	Distinguishing features of an infectious molecular clone of the highly divergent and noncytopathic human immunodeficiency virus type 2 UC1 strain	J. Virol. 67 (2), 1006-1014 (1993)	p7	378	430	mgarssvlsgkktdelekvrlrpggkkryclkhiiwavneldrfglaeslleskegchkiltvlaplvptgsenlkslfntvcviyclhaeekvkdteeakkiaqrhlaadtekmpatsrptappsggnypvqqiagnyvhmplsprtlnawvklveekkfgaevvpgfqalsegctpydinqmlncvgdhqaamqiireiineeaadwdqqhpipgplpagqlrdprgsdiagttstveeqiqwmyraqnpvpvgniyrrwiqiglqkcvrmynptnildikqgpkepfqsyvdrfykslraeqtdpavknwmtqtlliqnanpdcklvlkglgmnptleemltacqgiggpgqkarlmaealkealtpapipfaaaqqkagkrgtvtcwncgkvght…	aqqkag	perqag	361	430	-17	0	0.912765	1	-0.0872349
GAG_HV1ND	P18800	497	Human immunodeficiency virus type 1 (NDK ISOLATE)	Lentivirus	Nucleotide sequence of HIV1-NDK: a highly cytopathic strain of the human immunodeficiency virus	Gene 81 (2), 275-284 (1989)	p7	376	430	mgarasvlsggkldtwerirlrpggkkkyalkhliwasrelerftlnpglletsegckqiigqlqpsiqtgseeirslyntvatlycvherievkdtkeavekmeeeqnkskkktqqaaadssqvsqnypivqnlqgqmvhqaisprtlnawvkvieekafspevipmfsalsegatpqdlntmlntvgghqaamqmlketindeaaewdrlhpvhagpvapgqmreprgsdiagttstlqeqiawmtsnppipvgeiykrwiilglnkivrmyspvsildirqgpkepfrdyvdrfyktlraeqasqdvknwmtetllvqnanpdcktilkalgpqatleemmtacqgvggpghkarvlaeamsqvtgsatavmmqrgnfkgprksikcfncgkeght…	mqrgnf	terqan	376	430	0	0	0.930312	1	-0.0696881
POL_HV1ND	P18802	1432	Human immunodeficiency virus type 1 (NDK ISOLATE)	Lentivirus	Nucleotide sequence of HIV1-NDK: a highly cytopathic strain of the human immunodeficiency virus	Gene 81 (2), 275-284 (1989)	p7	375	430	mgarasvlsggkldtwerirlrpggkkkyalkhliwasrelerftlnpglletsegckqiigqlqpsiqtgseeirslyntvatlycvherievkdtkeavekmeeeqnkskkktqqaaadssqvsqnypivqnlqgqmvhqaisprtlnawvkvieekafspevipmfsalsegatpqdlntmlntvgghqaamqmlketindeaaewdrlhpvhagpvapgqmreprgsdiagttstlqeqiawmtsnppipvgeiykrwiilglnkivrmyspvsildirqgpkepfrdyvdrfyktlraeqasqdvknwmtetllvqnanpdcktilkalgpqatleemmtacqgvggpghkarvlaeamsqvtgsatavmmqrgnfkgprksikcfncgkeght…	mmqrgn	terqan	376	430	1	0	0.941404	1	-0.058596
GAG_HV1OY	P20889	499	Human immunodeficiency virus type 1 (OYI ISOLATE)	Lentivirus	A highly defective HIV-1 strain isolated from a healthy Gabonese individual presenting an atypical western blot	AIDS 3 (11), 707-715 (1989)	p7	377	431	mgarasvlsggeldkwekirlrpggkkkyqlkhivwasrelerfainpglletsegcrqilgqlqpslktgseeirslyntvatlycvhqkievkdtkealdkieeeqnkskkkaqqtaadtgnssqvsqnypivqnlqgqmvhqpisprtlnawvkvveekafspevipmfsalaegatpqdlntmlntvgghqaamqmlketineeaaewdrlhpvhagpiapgqmreprgsdiagttstlqeqigwmtnnppipvgeiykrwiilglnkivrmysptsildirqgpkepfrdyvdrfyktlraeqasqdvknwmtetllvqnanpdcktilkalgpaatleemmtacqgvggpghkarvlaeamsqvnsvtvmmqkgnfknqrktvkcfncgkegh…	mqkgnf	terqan	377	431	0	0	0.941292	1	-0.058708
POL_HV1OY	P20892	1434	Human immunodeficiency virus type 1 (OYI ISOLATE)	Lentivirus	A highly defective HIV-1 strain isolated from a healthy Gabonese individual presenting an atypical western blot	AIDS 3 (11), 707-715 (1989)	p7	377	431	mgarasvlsggeldkwekirlrpggkkkyqlkhivwasrelerfainpglletsegcrqilgqlqpslktgseeirslyntvatlycvhqkievkdtkealdkieeeqnkskkkaqqtaadtgnssqvsqnypivqnlqgqmvhqpisprtlnawvkvveekafspevipmfsalaegatpqdlntmlntvgghqaamqmlketineeaaewdrlhpvhagpiapgqmreprgsdiagttstlqeqigwmtnnppipvgeiykrwiilglnkivrmysptsildirqgpkepfrdyvdrfyktlraeqasqdvknwmtetllvqnanpdcktilkalgpaatleemmtacqgvggpghkarvlaeamsqvnsvtvmmqkgnfknqrktvkcfncgkegh…	mqkgnf	terqan	377	431	0	0	0.922076	1	-0.0779244
GAG_HV1RH	P05890	501	Human immunodeficiency virus type 1 (RF/HAT ISOLATE)	Lentivirus	Identification and characterization of conserved and variable regions in the envelope gene of HTLV-III/LAV, the retrovirus of AIDS	Cell 45 (5), 637-648 (1986)	p7	378	434	mgarasvlsggkldkwekirlrprgkkryklkhivwasrelerfavnpslletaegcrqilgqlqpalqtgseelkslynavatlycvhqnievrdtkealdkieeeqnkskkkaqqaaadtgngsqvsqnypivqnlqgqmvhqaisprtlnawvkvveekafspevipmfsalsegatpqdlntmlntvgghqaamqmlketineeaaewdrlhpvhagpiapgqmreprgsdiagttstlqeqigwmtnnppipvgeiykrwiilglnkivrmyspisildirqgpkepfrdyvdrfyktlraeqasqdvknwmtetflvqnanpdcktilkalgpaatleemmtacqgvggpshkarilaeamsqvtnsatimlqkgnfrdqrkivkcfncgkvg…	lqkgnf	egrqan	378	434	0	0	0.890164	1	-0.109836
POL_HV1RH	P05959	1436	Human immunodeficiency virus type 1 (RF/HAT ISOLATE)	Lentivirus	Identification and characterization of conserved and variable regions in the envelope gene of HTLV-III/LAV, the retrovirus of AIDS	Cell 45 (5), 637-648 (1986)	p7	378	434	mgarasvlsggkldkwekirlrprgkkryklkhivwasrelerfavnpslletaegcrqilgqlqpalqtgseelkslynavatlycvhqnievrdtkealdkieeeqnkskkkaqqaaadtgngsqvsqnypivqnlqgqmvhqaisprtlnawvkvveekafspevipmfsalsegatpqdlntmlntvgghqaamqmlketineeaaewdrlhpvhagpiapgqmreprgsdiagttstlqeqigwmtnnppipvgeiykrwiilglnkivrmyspisildirqgpkepfrdyvdrfyktlraeqasqdvknwmtetflvqnanpdcktilkalgpaatleemmtacqgvggpshkarilaeamsqvtnsatimlqkgnfrdqrkivkcfncgkvg…	lqkgnf	egrqan	378	434	0	0	0.890294	1	-0.109706
GAG_HV1B1	P03347	512	Human immunodeficiency virus type 1 BH10	Lentivirus	Complete nucleotide sequence of the AIDS virus, HTLV-III	Nature 313 (6000), 277-284 (1985)	p7	378	432	mgarasvlsggeldrwekirlrpggkkkyklkhivwasrelerfavnpglletsegcrqilgqlqpslqtgseelrslyntvatlycvhqrieikdtkealdkieeeqnkskkkaqqaaadtghssqvsqnypivqniqgqmvhqaisprtlnawvkvveekafspevipmfsalsegatpqdlntmlntvgghqaamqmlketineeaaewdrvhpvhagpiapgqmreprgsdiagttstlqeqigwmtnnppipvgeiykrwiilglnkivrmysptsildirqgpkepfrdyvdrfyktlraeqasqevknwmtetllvqnanpdcktilkalgpaatleemmtacqgvggpghkarvlaeamsqvtntatimmqrgnfrnqrkmvkcfncgkeg…	mqrgnf	terqan	378	432	0	0	0.937875	1	-0.0621253
POL_HV1B1	P03366	1447	Human immunodeficiency virus type 1 BH10	Lentivirus	Complete nucleotide sequence of the AIDS virus, HTLV-III	Nature 313 (6000), 277-284 (1985)	p7	378	432	mgarasvlsggeldrwekirlrpggkkkyklkhivwasrelerfavnpglletsegcrqilgqlqpslqtgseelrslyntvatlycvhqrieikdtkealdkieeeqnkskkkaqqaaadtghssqvsqnypivqniqgqmvhqaisprtlnawvkvveekafspevipmfsalsegatpqdlntmlntvgghqaamqmlketineeaaewdrvhpvhagpiapgqmreprgsdiagttstlqeqigwmtnnppipvgeiykrwiilglnkivrmysptsildirqgpkepfrdyvdrfyktlraeqasqevknwmtetllvqnanpdcktilkalgpaatleemmtacqgvggpghkarvlaeamsqvtntatimmqrgnfrnqrkmvkcfncgkeg…	mqrgnf	terqan	378	432	0	0	0.924758	1	-0.0752416
POL_HV2BE	P18096	1550	Human immunodeficiency virus type 2 (ISOLATE BEN)	Lentivirus	A novel proviral clone of HIV-2: biological and phylogenetic relationship to other primate immunodeficiency viruses	Virology 177 (1), 305-311 (1990)	p7	383	431	mgarnsvlrgkkadelekvrlrpggkkkyrlkhivwaaneldkfglaeslleskegcqkilrvldplvptgsenlkslfntvcviwclhaeekvkdteeakklaqrhlvaetgtaekmpntsrptappsgkrgnypvqqaggnyvhvplsprtlnawvklveekkfgaevvpgfqalsegctpydinqmlncvgdhqaamqiireiineeaadwdsqhpipgplpagqlrdprgsdiagttstvdeqiqwmyrpqnpvpvgniyrrwiqiglqkcvrkynptnildikqgpkepfqsyvdrfykslraeqtdpavknwmtqtlliqnanpdcklvlkglgmnptleemltacqgvggpgqkarlmaealkeamgpspipfaaaqqrkairywncgkegh…	aqqrka	perqag	383	431	0	0	0.923962	1	-0.0760383
POL_HV2CA	P24107	1462	Human immunodeficiency virus type 2 (ISOLATE CAM2)	Lentivirus	Nucleotide sequence of a Guinea-Bissau-derived human immunodeficiency virus type 2 proviral clone (HIV-2CAM2)	J. Gen. Virol. 72 (PT 3), 721-724 (1991)	p7	383	431	mgarnsvlrgkkadelekvrlrpggkkkyklkhivwaaneldrfglaeslleskegcqrilkvldplvptgsenlkslfntvcviwcihaeekvkdteeakrialrhlaaetgtaekmpdtsrptappsgkggnypvqsiggnythvplsprtlnawvklveekkfgaevvpgfqalsegctpydinqmlncvgdhqaamqiireiineeaadwdanhpipgplpagqlrdprgsdiagttstveeqiqwmfraqnpvpvgniyrrwiqiglqkcvrmynptnildikqgpkesfqsyvdrfykslraeqtdpavknwmtqtllvqnanpdcklvlkglgmnptleemltacqgvggpgqkarlmaealkeamgpppipfaaaqqrrtikcwncgkegh…	aqqrrt	pdrqag	383	431	0	0	0.961839	1	-0.0381612
POL_HV2D1	P17757	1462	Human immunodeficiency virus type 2 (ISOLATE D194)	Lentivirus	Molecular cloning of two west African human immunodeficiency virus type 2 isolates that replicate well in macrophages: a Gambian isolate, from a patient with neurologic acquired immunodeficiency syndrome, and a highly divergent Ghanian isolate	Proc. Natl. Acad. Sci. U.S.A. 86 (7), 2383-2387 (1989)	p7	383	431	mgarnsvlrgkkadelekvrlrpngkkryrlkhvvwaaneldrfglaeslleskegcqkilkvleplvptgsenlkslfntvcviwclhaeekvkdteeakklaqrhlvaetgtaekmpnisrptappsgkggnfpvqqaggnyihvplsprtlnawvklveekkfgaevvpgfqalsegctpydinqmlncvgdhqaamqiireiineeaadwdaqhpipgplpagqlrdprgsdiagttstvdeqiqwmyrqpnpvpvgniyrrwiqiglqkcvrmynptnildvkqgpkesfqsyvdrfykslraeqtdpavknwmtqtlliqnanpdcklvlkglgmnptleemltacqgvggpsqkarlmaealkealtpapipfaaaqqrraircwncgkegh…	aqqrra	perqag	366	431	-17	0	0.936924	1	-0.0630764
POL_HV2D2	P15833	1465	Human immunodeficiency virus type 2 (ISOLATE D205,7)	Lentivirus	A highly divergent HIV-2-related isolate	Nature 342 (6252), 948-950 (1989)	p7	378	430	mgargsvlsgkktdelekvrlrpggkkkymlkhvvwavneldrfglaeslleskegcqkilkvlaplvptgsenlkslfnivcvifclhaeekvkdteeakkiaqrhlaadtekmpatnkptappsggnypvqqlagnyvhlplsprtlnawvklveekkfgaevvpgfqalsegctpydinqmlncvgehqaamqiireiineeaadwdqqhpspgpmpagqlrdprgsdiagttstveeqiqwmyraqnpvpvgniyrrwiqlglqkcvrmynptnildikqgpkepfqsyvdrfykslraeqtdpavknwmtqtlliqnanpdcklvlkglgmnptleemltacqgiggpgqkarlmaealkealtpapipfaavqqkagkrgtvtcwncgkqght…	vqqkag	perqag	361	430	-17	0	0.915324	1	-0.0846756
POL_HV2G1	P18042	1464	Human immunodeficiency virus type 2 (ISOLATE GHANA-1)	Lentivirus	Genomic divergence of HIV-2 from Ghana	AIDS Res. Hum. Retroviruses 5 (6), 593-604 (1989)	p7	384	432	mgarnsvlrgkkadelekirlrpsgkkkyrlkhivwaaneldkfglaeslleskegcqkiltvldplvptgsenlkslfntvcviwclhaeekvkdteeakklvqrhlgaetgtaekmpstsrptappsgrgrnfpvqqtgggnyihvplsprtlnawvklvedkkfgaevvpgfqalsegctpydinqmlncvgdhqaamqiireiindeaadwdaqhpipgplpagqlrdprgsdiagttstveeqiqwmyrpqnpvpvgniyrrwiqiglqkcvrmynptnildvkqgpkepfqsyvdrfykslraeqtdpavknwmtqtlliqnanpdcklvlkglgmnptleemltacqgvggpgqkarlmaealkealtpppipfaaaqqrkvircwncgkeg…	aqqrkv	perqag	367	432	-17	0	0.906662	1	-0.0933378
POL_HV2KR	Q74120	1463	Human immunodeficiency virus type 2 (isolate KR)	Lentivirus	Direct Submission	Submitted (??-APR-1995)	p7	383	431	mgarssvlrgkkvdelekirlrpggkkkyrlkhivwaanelgkfglaeslleskegcqkiitvldplvptgsenlkslfntvcviwclhaeekvkdtegakqivqrhlvaetgtadkmpstsrpaappsgrggnypvqqiagnyshvplsprtlnawvklveekkfgaevvpgfqalsegctpydinqmlncvgdhqaamqiireiineeaadwdvqhpipgplpagqlreprgsdiagttstveeqiqwmfraqnpipvgniyrrwiqiglqkcvrmynptnildvkqgpkepfqsyvdrfykslraeqtdpavknwmtqtllvqnanpdcklvlkglgmnptleemltacqgiggpgqkarlmaealkealapapipfaaaqqrrtikcwncgkdgh…	aqqrrt	perqag	383	431	0	0	0.934505	1	-0.0654948
POL_HV2NZ	P05962	1461	Human immunodeficiency virus type 2 (ISOLATE NIH-Z)	Lentivirus	Genetic variability between isolates of human immunodeficiency virus (HIV) type 2 is comparable to the variability among HIV type 1	Proc. Natl. Acad. Sci. U.S.A. 85 (16), 5941-5945 (1988)	p7	381	429	mgarnsvlrgkkadelekirlrpggkkkyklkhivwaaneldrfglaeslleskegcqkiltvldplvptgsenlkslfntvcviwcihaeekvkdtegakqivqrhlvaetgtaekmpntsrptappsgknfpvqqvagnythiplspgtlnawvklveekkfgaevvpgfqalsegctpydinqmlncvgdhqaamqiireiineeaadwdvahpipgplpagqlreprgsdiagttstveeqiqwmfrpqnpvpvgniyrrwiqiglqkcvrmynptnildinqgpkepfqsyvdrfykslraeqtdpavknwmtqtlliqnanpdcklvlkglgmnptleemlttcqgvggpgqkarlmaealkevmapapipfaaaqqrktfkcwncgkeghsa…	aqqrkt	pdrqag	364	429	-17	0	0.974887	1	-0.0251126
POL_HV2RO	P04584	1464	Human immunodeficiency virus type 2 (ISOLATE ROD)	Lentivirus	Genome organization and transactivation of the human immunodeficiency virus type 2	Nature 326 (6114), 662-669 (1987)	p7	383	431	mgarnsvlrgkkadelerirlrpggkkkyrlkhivwaankldrfglaeslleskegcqkiltvldpmvptgsenlkslfntvcviwcihaeekvkdtegakqivrrhlvaetgtaekmpstsrptapssekggnypvqhvggnythiplsprtlnawvklveekkfgaevvpgfqalsegctpydinqmlncvgdhqaamqiireiineeaaewdvqhpipgplpagqlreprgsdiagttstveeqiqwmfrpqnpvpvgniyrrwiqiglqkcvrmynptnildikqgpkepfqsyvdrfykslraeqtdpavknwmtqtllvqnanpdcklvlkglgmnptleemltacqgvggpgqkarlmaealkevigpapipfaaaqqrkafkcwncgkegh…	aqqrka	pdrqag	383	431	0	0	0.958913	1	-0.0410865
POL_HV2SB	P12451	1462	Human immunodeficiency virus type 2 (ISOLATE SBLISY)	Lentivirus	Molecular and biological characterization of a replication competent human immunodeficiency type 2 (HIV-2) proviral clone	Proc. Natl. Acad. Sci. U.S.A. 86 (7), 2433-2437 (1989)	p7	382	430	mgaknsvlrgkkadelekirlrpggkkkyrlkhivwaaneldrfglteslleskegcqkiisvleplvptgsenlkslynttcviwclhaeekvkdteeakrivgrhlvaetetaekmpnisrptappsgkggnfpvqqiggnyvhlplsprtlnawvklveekkfgaevvpgfqalsegctpydinqmlncvgdhqaamqiireiineeaadwdvqhpipgplpagqlrdprgsdiagttstveeqiewmyrqenpvpvgniyrrwiqiglqkcvrmynptnildikqgpkesfqsyvdrfykslraeqtdaavknwmtqtllvqsnpdcklvlkglgmnptleemltacqgiggpgqkarlmaealkeamrpapipfaaaqqkraikcwncgkeghs…	aqqkra	pdrqag	365	430	-17	0	0.944058	1	-0.0559423
POL_HV2ST	P20876	1463	Human immunodeficiency virus type 2 (ISOLATE ST)	Lentivirus	Molecular characterization of an attenuated human immunodeficiency virus type 2 isolate	J. Virol. 64 (2), 890-901 (1990)	p7	383	431	mgarnsvlrgkkadelekirlrpggkkkyrlkhivwaaneldrfglaeslleskegcqkiltvldplvptgsenlkslfntvcviwcihaeekakdteeakqkvqrhlvaetkttekmpstsrptappsgnggnfpvqqvagnythvplsprtlnawvklveekkfgaevvpgfqalsegctpydinqmlncvgdhqaamqiireiineeaadwdaqhpipgplpagqlreprgsdiagttstveeqiqwmfrpqnpvpvgsiyrrwiqiglqkcvrmynptnildikqgpkepfqsyvdrfykslraeqtdpavknwmtqtllvqnanpdcklvlkglginptleemltacqgvggpgqkarlmaealkeamapapipfaaaqqrrtikcwncgkegh…	aqqrrt	perqag	383	431	0	0	0.909254	1	-0.0907461
POL_SIVMK	P05897	1446	Simian immunodeficiency virus - mac K6W	Lentivirus	Sequence of simian immunodeficiency virus and its relationship to the human immunodeficiency viruses	Nature 328 (6130), 539-543 (1987)	p7	365	433	mgarnsvlsgkkadelekirlrpggkkkymlkhvvwaaneldrfglaesllenkegcqkilsvlaplvptgsenlkslyntvcviwcihaeekvkhteeakqivqrhlvvetgtaetmpktsrptapssgrggnypvqqiggnyvhlplsprtlnawvklieekkfgaevvpgfqalsegctpydinqmlncvgdhqaamqiirdiineeaadwdlqhpqpapqqgqlrepsgsdiagttssvdeqiqwmyrqqnpipvgniyrrwiqlglqkcvrmynptnildvkqgpkepfqsyvdrfykslraeqtdaavknwmtqtlliqnanpdcklvlkglgvnptleemltacqgvggpgqkarlmaealkealapvpipfaaaqkrgprkpikcwncgke…	aealke	pdrqag	365	433	0	0	0.941386	1	-0.0586141
POL_SIVV1	P27973	1470	Simian immunodeficiency virus (AGM155 ISOLATE)	Lentivirus	Simian immunodeficiency viruses from African green monkeys display unusual genetic diversity	J. Virol. 64 (3), 1086-1092 (1990)	p7	373	439	mgaatsalnrrqldefehirlrpngkkkyqikhliwagkkmdrfglheklleteegckkiievlspleptgsegmkslynlvcvllcvhqekkvkdteealaivrqcchlvdkektavtppggqqknntggtatpggsqnfpaqqqgnawvhvplsprtlnawvkaveekkfgaeivpmfqalsegctpydinqmlnvlgdhqgalqivkeiineeaaqwdvthpppagplpagqlrdpggsdiagttstvqeqlewiytanprvdvgaiyrrwiilglqkcvkmynpvsvldirqgpkepfkdyvdrfykairaeqasgevkqwmteslliqnanpdckvilkglgmhptleemltacqgvggpsykakvmaemmqnlqsqnmvqqgggrgrprpppk…	aemmqn	crgqvn	373	439	0	0	0.918782	1	-0.0812181
POL_SIVVG	P27980	1465	Simian immunodeficiency virus (AGM3 ISOLATE)	Lentivirus	Complete nucleotide sequence of a simian immunodeficiency virus from African green monkeys: a novel type of intragroup divergence	Virology 176 (1), 216-221 (1990)	p7	377	443	mgaatsalnrrqldkfehirlrptgkkkyqikhliwagkemerfglherlleseegckkiievlypleptgseglkslfnlvcvlfcvhkdkevkdteeavaivrqcchlvekernaernttetssgqkkndkgvtvppggsqnfpaqqqgnawihvplsprtlnawvkaveekkfgaeivpmfqalsegctpydinqmlnvlgdhqgalqivkeiineeaaqwdiahpppagplpagqlrdprgsdiagttstvqeqlewiytanprvdvgaiyrrwiilglqkcvkmynpvsvldirqgpkeafkdyvdrfykairaeqasgevkqwmteslliqnanpdckvilkglgmhptleemltacqgvggpsykakvmaemmqnmqsqnmmqqggqrgrpr…	aemmqn	crgqvn	377	443	0	0	0.938151	1	-0.0618486
POL_SIVS4	P12502	1449	Simian immunodeficiency virus (F236/SMH4 ISOLATE) (SOOTY MANGABEY)	Lentivirus	An African primate lentivirus (SIVsm) closely related to HIV-2	Nature 339 (6223), 389-392 (1989)	p7	366	434	mgarnsvlsgkeadelekvrlrpngkkkymlkhvvwaaneldrfglaeslldnkegcqkilsvlaplvptgsenlkslyntvcviwcihaeekvkhteeakqivqrhlvvetgtadrmpatsrptappsgrggnypvqqvggnyvhlplsprtlnawvklveekkfgaevvpgfqalsegctpydinqmlncvgehqaamqiireiineeaadwdlqhpqpgplpagqlreprgsdiagttstvdeqiqwmyrqqnpipvgniyrrwiqlglqkcvrmynptnildvkqgpkepfqsyvdrfykslraeqtdpavknwmtqtlliqnanpdcklvlkglgmnptleemltacqgvggpgqkarlmaealkealrpdqlpfaavqqkgqrktikcwncgk…	aealke	perqag	366	434	0	0	0.891338	1	-0.108662
POL_SIVG1	Q02836	1472	Simian immunodeficiency virus (isolate AGM / clone GRI-1)	Lentivirus	A highly divergent proviral DNA clone of SIV from a distinct species of African green monkey	Virology 182 (1), 397-402 (1991)	p7	367	432	mggghsalsgrsldtfekirlrpngkkkyqikhliwagkemerfglheklletkegcqkiievltpleptgseglkalfnlccviwcihaeqkvkdteeavvtvkqhyhlvdknekaakkknettappggesrnypvvnqnnawvhqplsprtlnawvkcveekrwgaevvpmfqalsegclsydvnqmlnvigdhqgalqilkevineeaaewdrthrppagplpagqlrdptgsdiagttssiqeqiewtfnanpridvgaqyrkwvilglqkvvqmynpqkvldirqgpkepfqdyvdrfykalraeqapqdvknwmtqtlliqnanpdcklilkglgmnptleemliacqgvggpqhkaklmvemmsngqnmvqvgpqkkgprgplkcfncgkfg…	vemmsn	kngqan	964	1087	597	655	0.0309861	0.333333	-0.302347
POL_SIVGB	P22382	1441	Simian immunodeficiency virus (ISOLATE GB1)	Lentivirus	Sequence of a novel simian immunodeficiency virus from a wild-caught African mandrill	Nature 341 (6242), 539-541 (1989)	p7	354	432	mgngnsallgtdldkfekirlkrggkkcyrlkhlcwckgeldrfglsdklletqqgcekilsvcwplydqgsdnlkalvgtvcvvacihagieikstqdalkklkvitrkeekqedesknfpvqrdaagqyqytpispriiqtwvktveekkwkpeviplfsaltegaishdlnimlnavgdhqgamqvlkdvineqaaewdlthpqqqpaqpggglrtpsgsdiagttstveeqlawmnmqqnainvgtiykswiilgmnrlvkshcpisitdvrqgpkeafkdyvdrfynvmraeqasgevkmwmqqhllienanpeckqilrslgkgatleemleacqgvggpqhkarlmaemmrtvvgqsqnfvqqrgpqrgpvrqptgrkpicfncnkeghvar…	aemmrt	qqqrvn	1331	1437	977	1005	0	0.444444	-0.444444
POL_SIVM1	P05896	1448	Simian immunodeficiency virus (MM142-83 ISOLATE)	Lentivirus	Sequence of simian immunodeficiency virus from macaque and its relationship to other human and simian retroviruses	Nature 328 (6130), 543-547 (1987)	p7	365	433	mgarnsvlsgkkadelekirlrpggkkkymlkhvvwaaneldrfglaesllenkegcqkilsvlaplvptgsenlkslyntvcviwcihaeekvkhteeakqivqrhlvmetgtaetmpktsrptapfsgrggnypvqqiggnythlplsprtlnawvklieekkfgaevvsgfqalsegclpydinqmlncvgdhqaamqiirdiineeaadwdlqhpqqapqqgqlrepsgsdiagttstveeqiqwmyrqqnpipvgniyrrwiqlglqkcvrmynptnildvkqgpkepfqsyvdrfykslraeqtdpavknwmtqtlliqnanpdcklvlkglgtnptleemltacqgvggpgqkarlmaealkealapapipfaaaqqkgprkpikcwncgke…	aealke	pnrqag	365	433	0	0	0.819156	0.833333	-0.0141772
POL_SIVSP	P19505	1449	Simian immunodeficiency virus (PBJ/BC13 ISOLATE) (SOOTY MANGABEY)	Lentivirus	Sequence analysis and acute pathogenicity of molecularly cloned SIVSMM-PBj14	Nature 345 (6276), 636-640 (1990)	p7	366	434	mgarnsvlsgkkadelekirlrpggkkryqlkhivwaaneldrfglaesllenkegcqkilsvlaplvptgsenlkslyntvcvlwcihaeekvkhteeakqivqrhlvvetgtadkmpatsrptappsgkggnypvqqiggnythlplsprtlnawvklieekkfgaevvpgfqalsegctpydinqmlncvgehqaamqiireiineeaadwdlqhpqpgpippgqlreprgsdiagttstvdeqiqwmyrqqnpipvgniyrrwiqlglqkcvrmynptnildvkqgpkepfqsyvdrfykslraeqtdpavknwmtqtlliqnanpdcklvlkglginptleemltacqgvggpgqkarlmaealkdaltqgplpfaavqqkgqrkiikcwncgk…	aealkd	perqag	366	434	0	0	0.922148	0.833333	0.0888143
POL_SIVVT	P05895	1467	Simian immunodeficiency virus (TYO-1 ISOLATE)	Lentivirus	Sequence of simian immunodeficiency virus from African green monkey, a new member of the HIV/SIV group	Nature 333 (6172), 457-461 (1988)	p7	377	443	mgaatsalnrrqldkfehirlrptgkkkyqikhliwagkemerfglherlleseegckkiievlypleptgseglkslfnlvcvlfcvhkdkevkdteeavaivrqcchlvekernaernttetssgqkkndkgvtvppggsqnfpaqqqgnawihvplsprtlnawvkaveekkfgaeivpmfqalsegctpydinqmlnvlgdhqgalqivkeiineeaaqwdiahpppagplpagqlrdprgsdiagttstvqeqlewiytanprvdvgaiyrrwiilglqkcvkmynpvsvldirqgpkeafkdyvdrfykairaeqasgevkqwmteslliqnanpdckvilkglgmhptleemltacqgvggpsykakvmaemmqnmqsqnmmqqggqrgrpr…	aemmqn	crgqvn	377	443	0	0	0.92961	1	-0.0703901
GAG_SIVCZ	P17282	508	SIVcpz GAB1	Lentivirus	Genetic organization of a chimpanzee lentivirus related to HIV-1	Nature 345 (6273), 356-359 (1990)	p7	388	442	mgarasvltggkldrwekvrlrpggrkrymmkhlvwasrelerfacdpglmeskegctkllqqlepalktgseglrslfntlavlwcihsditvedtqkaleqlkrhhgeqqsktesnsgsreggasqgasasagisgnyplvqnaqgqmvhqaisprtlnawvkvveekafspevipmfsalsegalpqdvntmlnavgghqgamqvlkevineeaaewdrlhpthagpiapgqlreprgsdiagttstlqeqigwttanppipvgdvyrrwvilglnkvvrmycpvsildirqgpkepfrdyvdrfyktlraeqasqevknwmtdtllvqnanpdckqilkalgpgatleemmtacqgvggpshkarvlaeamsmvqnqgradvffqkgqgagpkrk…	fqkgqg	tgrqvn	372	442	-16	0	0.845545	1	-0.154455
POL_SIVCZ	P17283	1384	SIVcpz GAB1	Lentivirus	Genetic organization of a chimpanzee lentivirus related to HIV-1	Nature 345 (6273), 356-359 (1990)	p7	313	383	mgarasvltggkldrwekvrlrpggrkrymmkhlvwasrelerfakrhhgeqqsktesnsgsreggasqgasasagisgnyplvqnaqgqmvhqaisprtlnawvkvveekafspevipmfsalsegalpqdvntmlnavgghqgamqvlkevineeaaewdrlhpthagpiapgqlreprgsdiagttstlqeqigwttanppipvgdvyrrwvilglnkvvrmycpvsildirqgpkepfrdyvdrfyktlraeqasqevknwmtdtllvqnanpdckqilkalgpgatleemmtacqgvggpshkarvlaeamsmvqnqgradvffqkgqgagpkrkikcfncgkeghlarnckaprrkgcwrcgqeghqmkdctgrqvnffrerlafpqrearql…	aeamsm	tgrqvn	329	383	16	0	0.972461	1	-0.0275392
POL_SIVTN	Q8AII1	1462	SIVcpz TAN1	Lentivirus	Amplification of a complete simian immunodeficiency virus genome from fecal RNA of a wild chimpanzee	J. Virol. 77 (3), 2233-2242 (2003)	p7	390	463	mgarasvlrgdkldtwesirlksrgrkkylikhlvwagselqrfamnpglmenvegcwkiilqlqpsvdigspeiislfnticvlycvhagervqdteeavkivkmkltvqknnstatssgqrqnagekeetvppsgntgntgratetpsgsrlypvitdaqgvarhqpisprtlnawvrvieekgfnpevipmfsalsegatpydlnsmlnavgehqaamqmlkevineeaaewdrahpahagpqqagmlreptgadiagttstlqeqvlwmttpqaqggvpvgdiykrwiilglnklvrmyspvsildikqgpkepfrdyvdrfyktiraeqasqpvktwmtetllvqnanpdckhilkalgqgatleemltacqgvggpshkakilaeamasatag…	aeamas	nstgvn	221	309	-169	-154	0.526732	0.444444	0.082288

## Sheet: 7
LOCUS	ACCESSION	LENGTH	ORGANISM	GENUS	TITEL	JOURNAL	NC NAME	NC INIT	NC TERM	SEQUENCE	Ip	In	WSVM&RF+SA Init	WSVM&RF+SA Term	WSVM&RF+SA Init bias	WSVM&RF+SA Term bias	DecProduct/alpha	AlignProduct	DecProduct/alpha-AlignProduct
GAG_JSRV	P31622	612	Jaagsiekte sheep retrovirus	Beta	Nucleotide sequence of the jaagsiekte retrovirus, an exogenous and endogenous type D and B retrovirus of sheep and goats	J. Virol. 66 (8), 4930-4939 (1992)	p14	477	579	mghthsrqlfvhmlsvmlkhrgitvsktklinflsfieevcpwfpregtvnletwkkvgeqirthytlhgpekvpvetlsfwtlirdcldfdndelkrlgnllkqeedplhtpdsvpsydpppppppslkmhpsdnddslsstdeaeldeeaakyhqedwgflaqekgaltskdelvecfknltialqnagiqlpsnnntfpsappfppaytptvmagldpppgfpppskhmsplqkalrqaqrlgevvsdfslafpvfennnqryyeslpfkqlkelkiacsqygptapftiamieslgtqalppndwkqtaraclsggdyllwkseffeqcariadvnrqqgiqtsyemligegpyqatdtqlnflpgayaqisnaarqawkklpssstktedlskv…	maaalqg	lapkqcy	478	531	1	-48	0.954596	0.408163	0.546433
GAG_MPMV	P07567	657	Mason-Pfizer monkey virus	Beta	Nucleotide sequence of Mason-Pfizer monkey virus: an immunosuppressive D-type retrovirus	Cell 45 (3), 375-385 (1986)	p14	527	621	mgqelsqheryveqlkqalktrgvkvkyadllkffdfvkdtcpwfpqegtidikrwrrvgdcfqdyyntfgpekvpvtafsywnlikelidkkevnpqvmaavaqteeilksnsqtdltktsqnpdldlisldsddegakssslqdkglsstkkpkrfpvlltaqtskdpedpnpsevdwdgledeaakyhnpdwppfltrpppynkatpsaptvmavvnpkeelkekiaqleeqikleelhqalisklqklktgnetvthpdtagglsrtphwpgqhipkgkccasrekeeqipkdifpvtetvdgqgqawrhhngfdfavikelktaasqygatapytlaivesvadnwltptdwntlvravlsggdhllwkseffencrdtakrnqqagngwdfdm…	aafsgqt	qapkqay	526	621	-1	0	0.898906	1	-0.101094
GAG_SRV1	P04022	658	Simian retrovirus 1	Beta	Nucleotide sequence of SRV-1, a type D simian acquired immune deficiency syndrome retrovirus	Science 231 (4745), 1567-1572 (1986)	p14	527	622	mgqelsqheryveqlkqalktrgvkvkyadllkffdfvkdtcpwfpqegtidikrwrrvgdcfqdyyntfgpekvpvtafsywnlikelidkkevnpqvmaavaqteeilktsshtelttkpsqnpdldlisldsddegakgsslkdknlsctkkpkrfpvlltaqtsadpedpnpsevdwdgledeaakyhnpdwppfltrpppynkatpsaptvmavvnpkeelkekiaqleeqikleelhqalisklqklktgnetvtspetaggfsrtphwpgqhipkgkccasrekeeqtpkdifpvtetvdgqgqawrhhngfdftvikelktaasqygatapytlaivesvadnwltptdwntlvravlsggdhllwkseffencretakrnqqagngwdfd…	aaafsgq	qapkqay	528	622	1	0	0.893604	1	-0.106396
GAG_SRV2	P51516	654	Simian retrovirus 2	Beta	Sequence relationships of type D retroviruses which cause simian acquired immunodeficiency syndrome	Virology 157 (2), 317-329 (1987)	p14	524	618	mgqelsqhelyveqlkkalktrgvkvkgndllkffdfvkdtcpwfpqegtidikrwrrvgdcfqdyyntfgpekipvtafsywnlikdlidkkeadpqvmaavtqtekilkvssqtdlrdnshnkdmdlislesddeeakapsekmtmsnkspkkypamlasqnnntdkdpdlsevdwdgledeaakyhnpdwppflsrpppynrtaatapavmavvnpkeelkekisqleeqikleelhqsliirlqklktgnervtssgnieshsrtpkwpgqclpkgkylinknteeyppkdifpvtetmdgqgqawrhhngfdftvikelktavsqygatapytlaivesiadnwltptdwntlvravlsggdhliwkseffencrdtakrnqqagngwdfdmlt…	aaafsgq	qapkqay	525	618	1	0	0.879901	1	-0.120099
POL_HTL1L	P0C211	1462	HTLV-1 isolate Mel 15	Delta	Complete nucleotide sequence of a highly divergent human T-cell leukemia (lymphotropic) virus type I (HTLV-I) variant from melanesia: genetic and phylogenetic relationship to HTLV-I strains from other geographical regions	J. Virol. 67 (2), 1015-1023 (1993)	p15-pro	345	449	mgqifprsanpiprpprglathhwlnflqaayrlepgpssydfhqlktvlkmaletpvwmcpinysllasllpkgypgqvneilqvliqtqtqipshpappppsspthdppdsdpqipppyveptapqvlpvmhphgvppthrpwqmkdlqaikqevsqaapgspqfmqtirlavqqfdptakdlqdllqylcsslvaslhhqqldsliseaetrgitgynplagplrvqannpqqqglrreyqqlwltafaalpgsakdpswasilqgleepyhtfverlnvaldnglpegtpkdpilrslaysnankecqkllqarghtnsplgdmlracqawtprdktkvlvvqpkkpppnqpcfrcgkaghwsrdcaqprpppgpcplcqdpthwkrdcprlkpa…	vvqpkkp	kdpasil	345	449	0	0	0.868528	0.857143	0.0113853
POL_HTL32	Q0R5R2	1440	HTLV-3 strain 2026ND	Delta	Ancient origin and molecular features of the novel human T-lymphotropic virus type 3 revealed by complete genome analysis	J. Virol. 80 (15), 7427-7438 (2006)	p15-pro	338	430	mgktysspinpipkapkglaihhwlnflqaayrlqpgpsefdfhqlrkflklaiktpvwlnpinysvlaglipknypgrvheivailiqetpareappsaplaedpqkpppypeqaqeasqclpilhphgapaahrpwqmkdlqaikqevsssapgspqfmqtirlavqqfdptakdlhdllqylcsslvaslhhqqletliaqaetqgitgynplagplriqannpnqqglrkeyqnlwlsafsalpgntkdptwaailqgpeepfgsfverlnvaldnglpegtpkdpilrslaysnankecqkllqargqtnsplgemlracqtwtprdknkilmvqpkktpppnqpcfrcgqvghwsrdckqprpppgpcpvcqdpthwkrdcpqlktdtrdsed…	mvqpkkt	asprtil	338	430	0	0	0.839496	0.734694	0.104802
POL_HTL3P	Q4U0X6	1440	Human T-cell leukemia virus 3 (strain Pyl43)	Delta	Human T-cell lymphotropic virus type 3: complete nucleotide sequence and characterization of the human tax3 protein	J. Virol. 80 (19), 9876-9888 (2006)	p15-pro	338	430	mgktysspvnpipkapkglaihhwlnflqaayrlqpgpsefdfhqlrkflklaiktpvwlnpinysvlarlipknypgrvheivailiqetpareappsappaddpqkpppypehaqvepqclpvlhphgapathrpwqmkdlqaikqevsssapgspqfmqtvrlavqqfdptakdlhdllqylcsslvaslhhqqletliaqaetqgitgynplagplrvqannpnqqglrreyqnlwlsafsalpgntkdptwaailqgpeepfcsfverlnvaldnglpegtpkdpilrslaysnankecqkllqargqtnsplgemlracqtwtprdknkilmiqpkktpppnqpcfrcgqaghwsrdckqprpppgpcplcqdpahwkqdcpqlkadtkgsed…	miqpkkt	tsprtil	338	430	0	0	0	0.734694	-0.734694
POL_HTL1C	P14078	1462	Human T-cell lymphotrophic virus type 1 (Caribbean isolate)	Delta	Molecular cloning and complete nucleotide sequence of an adult T cell leukaemia virus/human T cell leukaemia virus type I (ATLV/HTLV-I) isolate of Caribbean origin: relationship to other members of the ATLV/HTLV-I subgroup	J. Gen. Virol. 69 (PT 7), 1695-1710 (1988)	p15-pro	345	449	mgqifsrsaspiprpprglaahhwlnflqaayrlepgpssydfhqlkkflkialetpvwicpinysllasllpkgypgrvneilhiliqtqaqipsrpappppsssthdppdsdpqipppyveptapqvlpvmhphgappnhrpwqmkdlqaikqevsqaapgspqfmqtirlavqqfdptakdlqdllqylcsslvaslhhqqldsliseaetrgitgynplagplrvqannpqqqglrreyqqlwlaafaalpgsakdpswasilqgleepyhafverlnialdnglpegtpkdpilrslaysnankecqkllqarghtnsplgdmlracqawtpkdktkvlvvqpkkpppnqpcfrcgkaghwsrdctqprpppgpcplcqdpthwkrdcprlkpt…	vvqpkkp	qdptsil	345	449	0	0	1.01017	0.857143	0.153031
GAG_HTL1M	P14077	429	Human T-cell lymphotrophic virus type 1 (isolate MT-2)	Delta	Nucleotide sequence of the core (gag) gene from HTLV-1 isolate MT-2	Nucleic Acids Res. 17 (19), 7998 (1989)	p15-gag	345	429	mgqifsrsaspiprpprglaahhwlnflqaayrlepgpssydfhqlkkflkialetpvwicpinysllasllpkgypgrvneilhiliqtqaqipsrpappppsspthdppdsdpqipppyveptapqvlpvmhphgappnhrpwqmkdlqaikqevsqaapgspqfmqtirlavqqfdptakdlqdllqylcsslvaslhhqqldsliseaetrgitsynplagplrvqannpqqqglrreyqqlwlaafaalpgsakdpswasilqgleepyhafverlnialdnglpegtpkdpilrslaysnankecqkllqarghtnsplgdmlracqtwtpkdktkvlvvqpkkpppnqpcfrcgkaghwsrdctqprpppgpcplcqdpthwkrdcprlkpt…	vvqpkkp	nsiggev	345	429	0	0	0.910241	1	-0.0897587
GAG_HTL1A	P03345	429	Human T-cell lymphotrophic virus type 1 (strain ATK)	Delta	Human adult T-cell leukemia virus: complete nucleotide sequence of the provirus genome integrated in leukemia cell DNA	Proc. Natl. Acad. Sci. U.S.A. 80 (12), 3618-3622 (1983)	p15-gag	345	429	mgqifsrsaspiprpprglaahhwlnflqaayrlepgpssydfhqlkkflkialetparicpinysllasllpkgypgrvneilhiliqtqaqipsrpappppsspthdppdsdpqipppyveptapqvlpvmhphgappnhrpwqmkdlqaikqevsqaapgspqfmqtirlavqqfdptakdlqdllqylcsslvaslhhqqldsliseaetrgitgynplagplrvqannpqqqglrreyqqlwlaafaalpgsakdpswasilqgleepyhafverlnialdnglpegtpkdpilrslaysnankecqkllqarghtnsplgdmlracqtwtpkdktkvlvvqpkkpppnqpcfrcgkaghwsrdctqprpppgpcplcqdpthwkrdcprlkpt…	vvqpkkp	nsiggev	345	429	0	0	0.901429	1	-0.0985715
POL_HTL1A	P03362	1462	Human T-cell lymphotrophic virus type 1 (strain ATK)	Delta	Human adult T-cell leukemia virus: complete nucleotide sequence of the provirus genome integrated in leukemia cell DNA	Proc. Natl. Acad. Sci. U.S.A. 80 (12), 3618-3622 (1983)	p15-pro	345	449	mgqifsrsaspiprpprglaahhwlnflqaayrlepgpssydfhqlkkflkialetparicpinysllasllpkgypgrvneilhiliqtqaqipsrpappppsspthdppdsdpqipppyveptapqvlpvmhphgappnhrpwqmkdlqaikqevsqaapgspqfmqtirlavqqfdptakdlqdllqylcsslvaslhhqqldsliseaetrgitgynplagplrvqannpqqqglrreyqqlwlaafaalpgsakdpswasilqgleepyhafverlnialdnglpegtpkdpilrslaysnankecqkllqarghtnsplgdmlracqtwtpkdktkvlvvqpkkpppnqpcfrcgkaghwsrdctqprpppgpcplcqdpthwkrdcprlkpt…	vvqpkkp	qdpasil	345	449	0	0	0.916393	1	-0.0836074
PRO_HTL1A	P10274	651	Human T-cell lymphotrophic virus type 1 (strain ATK)	Delta	Human adult T-cell leukemia virus: complete nucleotide sequence of the provirus genome integrated in leukemia cell DNA	Proc. Natl. Acad. Sci. U.S.A. 80 (12), 3618-3622 (1983)	p15-pro	345	449	mgqifsrsaspiprpprglaahhwlnflqaayrlepgpssydfhqlkkflkialetparicpinysllasllpkgypgrvneilhiliqtqaqipsrpappppsspthdppdsdpqipppyveptapqvlpvmhphgappnhrpwqmkdlqaikqevsqaapgspqfmqtirlavqqfdptakdlqdllqylcsslvaslhhqqldsliseaetrgitgynplagplrvqannpqqqglrreyqqlwlaafaalpgsakdpswasilqgleepyhafverlnialdnglpegtpkdpilrslaysnankecqkllqarghtnsplgdmlracqtwtpkdktkvlvvqpkkpppnqpcfrcgkaghwsrdctqprpppgpcplcqdpthwkrdcprlkpt…	vvqpkkp	qdpasil	345	449	0	0	0.927786	1	-0.072214
POL_HTLV2	P03363	1461	Human T-lymphotropic virus 2	Delta	Complete nucleotide sequence of an infectious clone of human T-cell leukemia virus type II: an open reading frame for the protease gene	Proc. Natl. Acad. Sci. U.S.A. 82 (10), 3101-3105 (1985)	p15-pro	351	446	mgqihglsptpipkaprglsthhwlnflqaayrlqprpsdfdfqqlrrflklalktpiwlnpidysllaslipkgypgrvveiinilvknqvspsapaapvptpicptttpppppppspeahvpppyveptttqcfpilhppgapsahrpwqmkdlqaikqevsssalgspqfmqtlrlavqqfdptakdlqdllqylcsslvvslhhqqlntliteaetrgmtgynpmagplrmqannpaqqglrreyqnlwlaafstlpgntrdpswaailqgleepycafverlnvaldnglpegtpkepilrslaysnankecqkilqarghtnsplgemlrtcqawtpkdktkvlvvqprrppptqpcfrcgkvghwsrdctqprpppgpcplcqdpshwkrdc…	vvqprrp	dqdisil	351	433	0	-13	0	0.408163	-0.408163
GAG_WDSV	Q88937	582	Walleye dermal sarcoma virus	Epsilon	Nucleotide sequence and protein analysis of a complex piscine retrovirus, walleye dermal sarcoma virus	J. Virol. 69 (9), 5320-5331 (1995)	p14	458	582	mgnssstpppsalknsdlfktmlrtqysgsvktrrinqdikkqyplwpdqgtcatkhweqavlipldsvseetakvlnflrvkiqarkgetarqmtahtikklivgtidknkqqteilqktdesdeemdttntmlfiarnkreriaqqqqadlaaqqqvlllqreqqreqrekdikkrdekkkkllpdttqkveqtdigeasssdasaqkpistdnnpdlkvdgvltrsqhttvpsnitikkdgtsvqyqhpirnyptgegnltaqvrnpfrplelqqlrkdcpalpegipqlaewltqtmaiyncdeadveqlarvifptpvrqiagvinghaaantaakiqnyvtacrqhypavcdwgtiqaftykppqtaheyvkhaeiifknnsglewqhatvpf…	ampaqtm	lpgtypa	458	576	0	-6	0	0.428571	-0.428571
POL_WDSV	O92815	1752	Walleye dermal sarcoma virus	Epsilon	Nucleotide sequence and protein analysis of a complex piscine retrovirus, walleye dermal sarcoma virus	J. Virol. 69 (9), 5320-5331 (1995)	p14	458	584	mgnssstpppsalknsdlfktmlrtqysgsvktrrinqdikkqyplwpdqgtcatkhweqavlipldsvseetakvlnflrvkiqarkgetarqmtahtikklivgtidknkqqteilqktdesdeemdttntmlfiarnkreriaqqqqadlaaqqqvlllqreqqreqrekdikkrdekkkkllpdttqkveqtdigeasssdasaqkpistdnnpdlkvdgvltrsqhttvpsnitikkdgtsvqyqhpirnyptgegnltaqvrnpfrplelqqlrkdcpalpegipqlaewltqtmaiyncdeadveqlarvifptpvrqiagvinghaaantaakiqnyvtacrqhypavcdwgtiqaftykppqtaheyvkhaeiifknnsglewqhatvpf…	ampaqtm	gtypaxd	458	582	0	-2	0.3108	1	-0.6892
GAG_MLVCB	P27460	536	Cas-Br-E murine leukemia virus	Gamma	Complete nucleotide sequence of the neurotropic murine retrovirus CAS-BR-E	Nucleic Acids Res. 19 (7), 1707 (1991)	p10	477	536	mgqtvttplsltldhwkdvertahnqsvdvkkrrwvtfcsvewptfnvgwpqdgtfnrdiitqvkikvfspgphghpdqvpyivtwealafdpppwvkpfvhpkpplppsapsllpepplstsprsslypaltpslgakpkpqvlpdsggplidlltedpppyrdpgpppsdrdrddgeaapageapdpspmasrlrgrrelpvadsttsqafplrsggngqlqywpfsssdlynwknnnpsfsedpgkltaliesvllthqptwddcqqllgtlltgeekqrvllearkavrgedgrptqlpneindafplerpdwdyntqrgrnhlvlyrqlllaglqnagrsptnlakvkgitqgpnespsaflerlkeayrrytpydpedpgqetnvsmsfiwqs…	atvvsgq	sllaldd	477	532	0	-4	0.679752	1	-0.320248
GAG_MLVFP	P26805	538	Friend murine leukemia virus (ISOLATE PVC-211)	Gamma	Complete nucleotide sequence of a neuropathogenic variant of Friend murine leukemia virus PVC-211	Nucleic Acids Res. 20 (12), 3249 (1992)	p10	479	538	mgqtattplsltldhwkdvertahnqsvevrkrrwvtfcsaewptfnvgwprdgtfnpdiitqvkikvfspgphghpdqvpyivtwealavdpppwvkpfvhpkpplllppsapslppepplstppqsslypaltsplntkprpqvlpdsggplidlltedpppyrdpgppspdgkgdsgevaptegapdsspmvsrlrgrreppvadsttsqafplrlggngqfqywpfsssdlynwknnnpsfsedpgkltaliesvllthqptwddcqqllgtlltgeekqrvllearkavrgedgrptqlpndindafplerpdwdyntqrgrnhlvhyrqlllaglqnagrsptnlakvkgitqgpnespsaflerlkeayrrytpydpedpgqetnvsmsfiw…	atvvsgq	slltldd	479	538	0	0	0.984625	1	-0.0153748
GAG_GALV	P21416	520	Gibbon ape leukemia virus	Gamma	Genetic organization of gibbon ape leukemia virus	Virology 173 (1), 205-213 (1989)	p10	455	520	mgqdnstpisltlnhwrdvrtrahnlsveikkgkwqtfcssewptfgvgwppegtfnlsvifavkkivfqengghpdqvpyivvwqdlaqnpppwvpasakvavvsdtrrpvagrpsapprppiypatddllllseptpppypaalppplapqaigppsgqmpdssdpegpaagtrsrrarspadnsgpdstvilplraigppaepnglvplqywpfssadlynwksnhpsfsenpagltglleslmfshqptwddcqqllqilftteererillearknvlgdngaptqlenlineafplnrphwdyntaagrerllvyrrtlvaglkgaarrptnlakvrevlqgpaeppsvflerlmeayrrytpfdpssegqqaavamafigqsapdikkklqrl…	aavvsre	kvlaldn	455	520	0	0	0	0.408163	-0.408163
GAG_KORV	Q9TTC2	521	Koala retrovirus	Gamma	The nucleotide sequence of koala (Phascolarctos cinereus) retrovirus: a novel type C endogenous virus related to Gibbon ape leukemia virus	J. Virol. 74 (9), 4264-4272 (2000)	p10	456	521	mgqgestplsltldhwkdvktrahnlsveirkgkwqtfcssewptfevgwppegtfnpsiisavkrivfqetgghpdqvpyiivwqdlsnspppwvpplakiavasgqdngrksaggrpsapsrlpiypetdslfllsepppyptspppppaphaarpapglmaeglgsegpaagtrsrrprsptgdtgpdstvalplravgppaepnglvplqywpfssadlynwksnhpsfsenptgltglleslmfshqptwddcqqllqvlftteererillearknvlgvngaptqlenlineafplnrpqwdhntaegrerllvyrrtlvaglkgaarrptnlakvrevlqgpteppsvflerlmeayrrytpfdpssegqkaavamsfigqsapdikkklqr…	aavvsek	nvltlgd	456	521	0	0	0	0.510204	-0.510204
GAG_MLVMS	P03332	538	Moloney murine leukemia virus isolate Shinnick	Gamma	Nucleotide sequence of Moloney murine leukaemia virus	Nature 293 (5833), 543-548 (1981)	p10	479	538	mgqtvttplsltlghwkdveriahnqsvdvkkrrwvtfcsaewptfnvgwprdgtfnrdlitqvkikvfspgphghpdqvpyivtwealafdpppwvkpfvhpkpppplppsapslplepprstpprsslypaltpslgakpkpqvlsdsggplidlltedpppyrdprpppsdrdgnggeatpageapdpspmasrlrgrreppvadsttsqafplraggngqlqywpfsssdlynwknnnpsfsedpgkltaliesvlithqptwddcqqllgtlltgeekqrvllearkavrgddgrptqlpnevdaafplerpdwdyttqagrnhlvhyrqlllaglqnagrsptnlakvkgitqgpnespsaflerlkeayrrytpydpedpgqetnvsmsfiw…	atvvsgq	slltldd	479	538	0	0	0.98163	1	-0.0183697
POL_MLVMS	P03355	1738	Moloney murine leukemia virus isolate Shinnick	Gamma	Nucleotide sequence of Moloney murine leukaemia virus	Nature 293 (5833), 543-548 (1981)	p10	479	534	mgqtvttplsltlghwkdveriahnqsvdvkkrrwvtfcsaewptfnvgwprdgtfnrdlitqvkikvfspgphghpdqvpyivtwealafdpppwvkpfvhpkpppplppsapslplepprstpprsslypaltpslgakpkpqvlsdsggplidlltedpppyrdprpppsdrdgnggeatpageapdpspmasrlrgrreppvadsttsqafplraggngqlqywpfsssdlynwknnnpsfsedpgkltaliesvlithqptwddcqqllgtlltgeekqrvllearkavrgddgrptqlpnevdaafplerpdwdyttqagrnhlvhyrqlllaglqnagrsptnlakvkgitqgpnespsaflerlkeayrrytpydpedpgqetnvsmsfiw…	atvvsgq	rpqtsll	479	538	0	4	0.979324	1	-0.020676
GAG_MSVMO	P03334	538	Moloney murine sarcoma virus	Gamma	Complete nucleotide sequence and organization of the Moloney murine sarcoma virus genome	Science 214 (4519), 445-450 (1981)	p10	479	538	mgqtvttplsltldhwkdverlahnqsvdvkkrrwvtfcsaewptfnvgwprdgtfnrdlitqvkikvfspgphghpdqvpyivtwealafdpppwvkpfvhpkppppllpsapslplepplstppqsslypaltpslgakpkpqvlsdsggplidlltedpppyrdprpppsdrdgdsgeatpageapdpspmasrlrgrreppvadsttsqafplrtggngqlqywpfsssdlynwknnnpsfsedpgkltaliesvlithqptwddcqqllgtlltgeekqrvllearkavrgddgrptqlpnevdaafplerpdweyttqagrnhlvhyrqlliaglqnagrsptnlakvkgitqgpnespsaflerlkeayrrytpydpedpgqetnvsmsfiw…	atvvsgq	slltldd	479	538	0	0	0.986725	1	-0.0132752
GAG_MLVBM	P29167	537	Murine leukemia virus (strain BM5 ECO)	Gamma	Characteristics and contributions of defective, ecotropic, and mink cell focus-inducing viruses involved in a retrovirus-induced immunodeficiency syndrome of mice	J. Virol. 65 (8), 4232-4241 (1991)	p10	478	537	mgqtvttplsltlehwgdvqriasnqsvgvkkrrwvtfcsaewptfgvgwpqdgtfnldiilqvkskvfspgphghpdqvpyivtweaiayepppwvkpfvspklslsptapilpsgpstqppprsalypaftpsikprpskpqvlsddggplidlltedpppygeqgpsspdgdgdreeatstseipapspmvsrlrgkrdppaadsttsrafplrlggngqlqywpfsssdlynwknnnpsfsedpgkltaliesvltthqptwddcqqllgtlltgeekqrvllearkavrgndgrptqlpnevnsafplerpdwdyttpegrnhlvlyrqlllaglqnagrsptnlakvkgitqgpnespsaflerlkeayrrytpydpedpgqetnvsmsfiwq…	atvvtgq	slltldd	478	537	0	0	0.985312	1	-0.0146879
GAG_MLVDE	P29168	536	Murine leukemia virus (strain DEF27)	Gamma	Characteristics and contributions of defective, ecotropic, and mink cell focus-inducing viruses involved in a retrovirus-induced immunodeficiency syndrome of mice	J. Virol. 65 (8), 4232-4241 (1991)	p10	477	536	mgqtittplsltlehwrdvqciasnqsvdvkrrrwvtfcsvewpsfdvgwpldgtfnldiilqvkskvfcpgphghpdqvpyivtwealayhpppwvkpfvspkpfplstlpfsppgpsahppsrsdlytalipsiktkppksrvlptnggplidlltenppnlgeqgpplpkgpvkkrrpppprysppgpmvsrlrgnrdppaadsttsrafplrlggngqlqywpfsssdlynwknnnpsfsedpgkltaliesvltthqptwddcqqllgtlltgeekqrvllearkavrgndgrptqlpnevnsafplerpdwdyttpegrnhlvlyrqlllaglqnagrsptnlakvkgitqgpsespsaflerlkeayrrytpydpedpgqetnvsmsfiwqs…	atvvtgq	slltlgd	477	536	0	0	0.923128	1	-0.0768722
POL_XMRV3	Q2F7J3	1733	Xenotropic MuLV-related virus VP35	Gamma	Identification of a novel Gammaretrovirus in prostate tumors of patients homozygous for R462Q RNASEL variant	PLoS Pathog. 2 (3), E25 (2006)	p10	477	532	mgqtvttplsltlqhwgdvqriasnqsvdvkkrrwvtfcsaewptfnvgwpqdgtfnlgvisqvksrvfcpgphghpdqvpyivtwealaydpppwvkpfvspkppplptapvlppgpsaqppsrsalypaltlsikskppkpqvlpdsggplidlltedpppygvqpsssarenneeeaattsevsppspmvsrlrgrrdppaadsttsqafplrmggdgqlqywpfsssdlynwknnnpsfsedpgkltaliesvlithqptwddcqqllgtlltgeekqrvlleagkavrgndgrptqlpnevnaafplerpdwdytttegrnhlvlyrqlllaglqnagrsptnlakvkgitqgpnespsaflerlkeayrrytpydpedpgqetnvsmsfiwqs…	atvvigq	rpqtsll	477	536	0	4	0.929284	1	-0.0707159
POL_XMRV4	Q2F7J0	1733	Xenotropic MuLV-related virus VP42	Gamma	Identification of a novel Gammaretrovirus in prostate tumors of patients homozygous for R462Q RNASEL variant	PLoS Pathog. 2 (3), E25 (2006)	p10	477	532	mgqtvttplsltlqhwgdvqriasnqsvdvkkrrwvtfcsaewptfnvgwpqdgtfnlgiisqvksrvfcpgphghpdqvpyivtwealaydpppwvkpfvspkppplptapvlppgpsaqppsrsalypaltpsikskppkpqvlpdsggplidlltedpppygaqpsssarenneeeaattsevsppspmvsrlrgrrdppaadsttsqafplrmggdgqlqywpfsssdlynwknnnpsfsedpgkltaliesvlithqptwddcqqllgtlltgeekqrvllearkavrgndgrptqlpnevnaafplerpdwgytttegrnhlvlyrqlllaglqnagrsptnlakvkgitqgpnespsaflerlkeayrrytpydpedpgqetnvsmsfiwqs…	atvvigq	rpqtsll	477	536	0	4	0.936998	1	-0.0630019
GAG_XMRV6	Q27ID9	536	Xenotropic MuLV-related virus VP62	Gamma	Identification of a novel Gammaretrovirus in prostate tumors of patients homozygous for R462Q RNASEL variant	PLoS Pathog. 2 (3), E25 (2006)	p10	477	536	mgqtvttplsltlqhwgdvqriasnqsvdvkkrrwvtfcsaewptfnvgwpqdgtfnlgvisqvksrvfcpgphghpdqvpyivtwealaydpppwvkpfvspkppplptapvlppgpsaqppsrsalypaltpsikskppkpqvlpdsggplidlltedpppygaqpsssarenneeeaattsevsppspmvsrlrgrrdppaadsttsqafplrmggdgqlqywpfsssdlynwknnnpsfsedpgkltaliesvlithqptwddcqqllgtlltgeekqrvllearkavrgndgrptqlpnevnaafplerpdwdytttegrnhlvlyrqlllaglqnagrsptnlakvkgitqgpnespsaflerlkeayrrytpydpedpgqetnvsmsfiwqs…	atvvigq	slltlgd	477	536	0	0	0.908026	1	-0.0919738
POL_XMRV6	A1Z651	1733	Xenotropic MuLV-related virus VP62	Gamma	Identification of a novel Gammaretrovirus in prostate tumors of patients homozygous for R462Q RNASEL variant	PLoS Pathog. 2 (3), E25 (2006)	p10	477	532	mgqtvttplsltlqhwgdvqriasnqsvdvkkrrwvtfcsaewptfnvgwpqdgtfnlgvisqvksrvfcpgphghpdqvpyivtwealaydpppwvkpfvspkppplptapvlppgpsaqppsrsalypaltpsikskppkpqvlpdsggplidlltedpppygaqpsssarenneeeaattsevsppspmvsrlrgrrdppaadsttsqafplrmggdgqlqywpfsssdlynwknnnpsfsedpgkltaliesvlithqptwddcqqllgtlltgeekqrvllearkavrgndgrptqlpnevnaafplerpdwdytttegrnhlvlyrqlllaglqnagrsptnlakvkgitqgpnespsaflerlkeayrrytpydpedpgqetnvsmsfiwqs…	atvvigq	rpqtsll	477	536	0	4	0.932157	1	-0.0678427
GAG_HV1A2	P03349	502	HIV-1 M:B_ARV2/SF2	Lentivirus	Nucleotide sequence and expression of an AIDS-associated retrovirus (ARV-2)	Science 227 (4686), 484-492 (1985)	p7	380	434	mgarasvlsggeldkwekirlrpggkkkyklkhivwasrelerfavnpglletsegcrqilgqlqpslqtgseelrslyntvatlycvhqridvkdtkealekieeeqnkskkkaqqaaaaagtgnssqvsqnypivqnlqgqmvhqaisprtlnawvkvveekafspevipmfsalsegatpqdlntmlntvgghqaamqmlketineeaaewdrvhpvhagpiapgqmreprgsdiagttstlqeqigwmtnnppipvgeiykrwiilglnkivrmysptsildirqgpkepfrdyvdrfyktlraeqasqdvknwmtetllvqnanpdcktilkalgpaatleemmtacqgvggpghkarvlaeamsqvtnpanimmqrgnfrnqrktvkcfncgk…	mqrgnfr	cterqan	380	434	0	0	0.971456	1	-0.0285444
POL_HV1A2	P03369	1437	HIV-1 M:B_ARV2/SF2	Lentivirus	Nucleotide sequence and expression of an AIDS-associated retrovirus (ARV-2)	Science 227 (4686), 484-492 (1985)	p7	380	434	mgarasvlsggeldkwekirlrpggkkkyklkhivwasrelerfavnpglletsegcrqilgqlqpslqtgseelrslyntvatlycvhqridvkdtkealekieeeqnkskkkaqqaaaaagtgnssqvsqnypivqnlqgqmvhqaisprtlnawvkvveekafspevipmfsalsegatpqdlntmlntvgghqaamqmlketineeaaewdrvhpvhagpiapgqmreprgsdiagttstlqeqigwmtnnppipvgeiykrwiilglnkivrmysptsildirqgpkepfrdyvdrfyktlraeqasqdvknwmtetllvqnanpdcktilkalgpaatleemmtacqgvggpghkarvlaeamsqvtnpanimmqrgnfrnqrktvkcfncgk…	mqrgnfr	cterqan	380	434	0	0	0.979443	1	-0.0205565
GAG_HV1H2	P04591	500	HIV-1 M:B_HXB2R	Lentivirus	Complete nucleotide sequences of functional clones of the AIDS virus	AIDS Res. Hum. Retroviruses 3 (1), 57-69 (1987)	p7	378	432	mgarasvlsggeldrwekirlrpggkkkyklkhivwasrelerfavnpglletsegcrqilgqlqpslqtgseelrslyntvatlycvhqrieikdtkealdkieeeqnkskkkaqqaaadtghsnqvsqnypivqniqgqmvhqaisprtlnawvkvveekafspevipmfsalsegatpqdlntmlntvgghqaamqmlketineeaaewdrvhpvhagpiapgqmreprgsdiagttstlqeqigwmtnnppipvgeiykrwiilglnkivrmysptsildirqgpkepfrdyvdrfyktlraeqasqevknwmtetllvqnanpdcktilkalgpaatleemmtacqgvggpghkarvlaeamsqvtnsatimmqrgnfrnqrkivkcfncgkeg…	mqrgnfr	cterqan	378	432	0	0	0.974647	1	-0.025353
POL_HV1H2	P04585	1435	HIV-1 M:B_HXB2R	Lentivirus	Complete nucleotide sequences of functional clones of the AIDS virus	AIDS Res. Hum. Retroviruses 3 (1), 57-69 (1987)	p7	378	432	mgarasvlsggeldrwekirlrpggkkkyklkhivwasrelerfavnpglletsegcrqilgqlqpslqtgseelrslyntvatlycvhqrieikdtkealdkieeeqnkskkkaqqaaadtghsnqvsqnypivqniqgqmvhqaisprtlnawvkvveekafspevipmfsalsegatpqdlntmlntvgghqaamqmlketineeaaewdrvhpvhagpiapgqmreprgsdiagttstlqeqigwmtnnppipvgeiykrwiilglnkivrmysptsildirqgpkepfrdyvdrfyktlraeqasqevknwmtetllvqnanpdcktilkalgpaatleemmtacqgvggpghkarvlaeamsqvtnsatimmqrgnfrnqrkivkcfncgkeg…	mqrgnfr	cterqan	378	432	0	0	0.9719	1	-0.0281
POL_HV192	O12158	1431	HIV-1 M:C_92BR025	Lentivirus	Molecular cloning and analysis of functional envelope genes from human immunodeficiency virus type 1 sequence subtypes A through G. The WHO and NIAID Networks for HIV Isolation and Characterization	J. Virol. 70 (3), 1651-1667 (1996)	p7	375	429	mgarasilrggkldaweriklkpggkkhymmkhlvwasrelerfaldpglletsegckqimkqlqpalqtgtkelislhntvatlycvhekidvrdtkealdkikeeqnksqqktqqaeaadkgkvsqnypivqnlqgqmvhqpisartlnawvkvveekafspevipmftalsegatpqdlntmlntvgghqaamqmlkdtineeaaewdrlhpvhagpvapgqmreprgsdiagttstlqeqitwmtnnppvpvgdiykrwiilglnkivrmyspvsildikqgpkepfrdyvdrffktlraeqatqdvknwmtdtllvqnanpdcktilralgpgasleemmtacqgvggpghkarvlaeamskvnntnimmqrsnckgpkrtikcfncgkeghla…	mqrsnck	cterqan	362	429	-13	0	0.963252	0.857143	0.10611
POL_HV1ET	Q75002	1439	HIV-1 M:C_ETH2220	Lentivirus	Full-length sequence of an ethiopian human immunodeficiency virus type 1 (HIV-1) isolate of genetic subtype C	AIDS Res. Hum. Retroviruses 12 (14), 1329-1339 (1996)	p7	375	429	mgarasilrgekldawekiklrpggkkhymlkhlvwanrelekfalnpdlldtsagckqiikqlqpalqtgteelkslfntvatlycvhqkieikdtkealdkieeeqnesqqktqqagaadrgkdsqnypivqnmqgqmvhqpisartlnawvkvveekafspevipmftalsegatpqdlntmlntvgghqaamqmlkdtineeaaewdrlhpvhagpvapgqmrdprgsdiagttstlqeqiawmtgnppvpvgdiykrwiilglnkivrmyspvsildikqgpkepfrdyvdrffktlraeqatqdvknwmtdtllvqnanpdcktilralgpgasleemmtacqgvggpahkarvlaeamsqvnnttimmqksnfkgpkraikcfncgkeghla…	mqksnfk	cterqan	375	429	0	0	0.976868	1	-0.0231321
GAG_HV1MP	Q9QBZ6	492	HIV-1 M:F2_MP255C	Lentivirus	Near-full-length genome sequencing of divergent African HIV type 1 subtype F viruses leads to the identification of a new HIV type 1 subtype designated K	AIDS Res. Hum. Retroviruses 16 (2), 139-151 (2000)	p7	373	427	mgarasvlsggkldawekirlkpggkkryrlkhlvwasrelerfalnpsllettegckkiigqlqsslqtgseelkslynavvvlyyvhqridvrdtkealdklqeeqdksqqkeqqkaadkevsqnypivqniqgqmvhqalsprtlnawvkvieekafspevipmfsalsegatpqdlntmlntvgghqaamqmlkdtineeaaewdrlhpvhagpippgqmreprgsdiagttstlqeqitwmtgnppvpvgeiykrwiilglnkivrmyspvsildikqgpkepfrdyvdrffktlraeqatqevknwmtetllvqnsnpdcktilkalgpgatleemmtacqgvggpghkarilaeamskatstaimmqksnfkgqkrivkcfncgkeghiarn…	mqksnfk	cterqan	373	427	0	0	0.976065	1	-0.0239346
POL_HV1MP	Q9QBZ5	1430	HIV-1 M:F2_MP255C	Lentivirus	Near-full-length genome sequencing of divergent African HIV type 1 subtype F viruses leads to the identification of a new HIV type 1 subtype designated K	AIDS Res. Hum. Retroviruses 16 (2), 139-151 (2000)	p7	373	427	mgarasvlsggkldawekirlkpggkkryrlkhlvwasrelerfalnpsllettegckkiigqlqsslqtgseelkslynavvvlyyvhqridvrdtkealdklqeeqdksqqkeqqkaadkevsqnypivqniqgqmvhqalsprtlnawvkvieekafspevipmfsalsegatpqdlntmlntvgghqaamqmlkdtineeaaewdrlhpvhagpippgqmreprgsdiagttstlqeqitwmtgnppvpvgeiykrwiilglnkivrmyspvsildikqgpkepfrdyvdrffktlraeqatqevknwmtetllvqnsnpdcktilkalgpgatleemmtacqgvggpghkarilaeamskatstaimmqksnfkgqkrivkcfncgkeghiarn…	mqksnfk	cterqan	373	427	0	0	0.975349	1	-0.0246514
GAG_HV1M2	Q9QBZ2	496	HIV-1 M:F2_MP257C	Lentivirus	Near-full-length genome sequencing of divergent African HIV type 1 subtype F viruses leads to the identification of a new HIV type 1 subtype designated K	AIDS Res. Hum. Retroviruses 16 (2), 139-151 (2000)	p7	377	431	mgarasvlsggkldawekirlrpggkkkyrlkhivwasrelkrfalnpgllettegckkiigqlqpslqtgseelkslfntivvlyyvhqkievrdtkealdklqeeqdkhqqktqqatadkgvskgvsqnypilqnlqgqmvhqslsprtlnawvkvieekafspevipmfsalsegatpqdlntmlntvgghqaamqmlkdtineeaaewdrlhpvhagpippgqmreprgsdiagttstlqeqiawmtsnppvpvgeiykrwiilglnkivrmyspvsildikqgpkepfrdyvdrffktlraeqatqevkgwmtetllvqnanpdcktilkalgpgatleemmtacqgvggpshkarilaeamskatgaaimmqksnfkgqrrivkcfncgkegh…	mqksnfk	cterqan	377	431	0	0	0.979203	1	-0.0207971
POL_HV1M2	Q9QBZ1	1434	HIV-1 M:F2_MP257C	Lentivirus	Near-full-length genome sequencing of divergent African HIV type 1 subtype F viruses leads to the identification of a new HIV type 1 subtype designated K	AIDS Res. Hum. Retroviruses 16 (2), 139-151 (2000)	p7	377	431	mgarasvlsggkldawekirlrpggkkkyrlkhivwasrelkrfalnpgllettegckkiigqlqpslqtgseelkslfntivvlyyvhqkievrdtkealdklqeeqdkhqqktqqatadkgvskgvsqnypilqnlqgqmvhqslsprtlnawvkvieekafspevipmfsalsegatpqdlntmlntvgghqaamqmlkdtineeaaewdrlhpvhagpippgqmreprgsdiagttstlqeqiawmtsnppvpvgeiykrwiilglnkivrmyspvsildikqgpkepfrdyvdrffktlraeqatqevkgwmtetllvqnanpdcktilkalgpgatleemmtacqgvggpshkarilaeamskatgaaimmqksnfkgqrrivkcfncgkegh…	mqksnfk	cterqan	377	431	0	0	0.974665	1	-0.0253353
POL_HV19N	O41798	1435	HIV-1 M:G_92NG083	Lentivirus	A comprehensive panel of near-full-length clones and reference sequences for non-subtype B isolates of human immunodeficiency virus type 1	J. Virol. 72 (7), 5680-5698 (1998)	p7	379	433	mgarasvlsggkldswekirlrpggrkkyklkhivwasrelgrfalnrdlletaegcvqimkqlqpaltgteelrslfntvatlycvhqkievkdtkeapeevekiqknsqqeiqqaaknegnsnpvsqnypivqnaqgqmihqaispwtlnawvkvveekafspevipmfsalsegatpqdlntmlntvgghqaamqmlkdtindeaaewdrihpqqagpippgqirepsgsdiagttstlqeqirwmtsnppipvgeiykrwiilglnkivrmyspvsildirqgpkepfrdyvdrffktlraeqatqevkgwmtdtllvqnanpdcktilralgpgatleemmtacqgvggpshkarvlaeamsqasgaaaaaimmqksnfkgprriikcfncgke…	mqksnfk	cterqan	379	433	0	0	0.97384	1	-0.0261603
GAG_HV196	Q9QBY4	495	HIV-1 M:K_96CM-MP535	Lentivirus	Near-full-length genome sequencing of divergent African HIV type 1 subtype F viruses leads to the identification of a new HIV type 1 subtype designated K	AIDS Res. Hum. Retroviruses 16 (2), 139-151 (2000)	p7	373	427	mgarasvlsggkldawekirlrpggkkkyklkhlvwasrelerfalnpgllettegcrqiitqiqpsiqtgseeikslyntiavlyfvhqkievkdtkealdkleeeqnksqrktqqeaadkgvsqnypivqnlqgqmvhqalsprtlnawvkvieekafspevipmftalsegatpqdlntmlntvgghqaamqmlkdtindeaaewdrlhpvhagpippgqmreprgsdiagttstlqeqiawmtsnppvpvgeiykrwiilglnkivrmyspvsildirqgpkepfrdyvdrffktlraeqatqevknwmtdtllvqnanpdcktilkalgpgasleemmtacqgvggpshkarilaeamsqvtnpvvmmqkgnfkghrkivkcfncgkeghiarn…	mqkgnfk	cterqan	373	427	0	0	0.975429	1	-0.0245714
POL_HV196	Q9QBY3	1430	HIV-1 M:K_96CM-MP535	Lentivirus	Near-full-length genome sequencing of divergent African HIV type 1 subtype F viruses leads to the identification of a new HIV type 1 subtype designated K	AIDS Res. Hum. Retroviruses 16 (2), 139-151 (2000)	p7	373	427	mgarasvlsggkldawekirlrpggkkkyklkhlvwasrelerfalnpgllettegcrqiitqiqpsiqtgseeikslyntiavlyfvhqkievkdtkealdkleeeqnksqrktqqeaadkgvsqnypivqnlqgqmvhqalsprtlnawvkvieekafspevipmftalsegatpqdlntmlntvgghqaamqmlkdtindeaaewdrlhpvhagpippgqmreprgsdiagttstlqeqiawmtsnppvpvgeiykrwiilglnkivrmyspvsildirqgpkepfrdyvdrffktlraeqatqevknwmtdtllvqnanpdcktilkalgpgasleemmtacqgvggpshkarilaeamsqvtnpvvmmqkgnfkghrkivkcfncgkeghiarn…	mqkgnfk	cterqan	373	427	0	0	0.963836	1	-0.0361638
GAG_HV197	Q9QC00	495	HIV-1 M:K_97ZR-EQTB11	Lentivirus	Near-full-length genome sequencing of divergent African HIV type 1 subtype F viruses leads to the identification of a new HIV type 1 subtype designated K	AIDS Res. Hum. Retroviruses 16 (2), 139-151 (2000)	p7	373	427	mgarasvlsggkldkwekiqlrpggkkkyrlkhlvwasrelerfalnpnlletvegcrqiirqlqpslqtgseelrslfntvatlywvhqsiqvrdtkealdkleeeqnrtqqktqqgkadkgvsqnypivqnlqgqmvhqalsprtlnawvkvieekafspevipmfsalsegatpqdlntmlntvgghqaamqmlkdtineeaaewdrmhpvqagpippgqireprgsdiagttstlqeqitwmtsnppipvgeiykrwiilglnkivrmyspvsildirqgpkepfrdyvdrffrvlraeqatqevknwmtetllvqnanpdcrtilkalgsgatleemmtacqgvggpghkarvlaeamsqvtnsavmmqrgnfkgqrriikcfncgkeghlarn…	mqrgnfk	cserqan	373	427	0	0	0.963538	1	-0.0364621
POL_HV197	Q9QBZ9	1429	HIV-1 M:K_97ZR-EQTB11	Lentivirus	Near-full-length genome sequencing of divergent African HIV type 1 subtype F viruses leads to the identification of a new HIV type 1 subtype designated K	AIDS Res. Hum. Retroviruses 16 (2), 139-151 (2000)	p7	373	427	mgarasvlsggkldkwekiqlrpggkkkyrlkhlvwasrelerfalnpnlletvegcrqiirqlqpslqtgseelrslfntvatlywvhqsiqvrdtkealdkleeeqnrtqqktqqgkadkgvsqnypivqnlqgqmvhqalsprtlnawvkvieekafspevipmfsalsegatpqdlntmlntvgghqaamqmlkdtineeaaewdrmhpvqagpippgqireprgsdiagttstlqeqitwmtsnppipvgeiykrwiilglnkivrmyspvsildirqgpkepfrdyvdrffrvlraeqatqevknwmtetllvqnanpdcrtilkalgsgatleemmtacqgvggpghkarvlaeamsqvtnsavmmqrgnfkgqrriikcfncgkeghlarn…	mqrgnfk	cserqan	373	427	0	0	0.953417	1	-0.0465827
POL_HV1AN	Q77373	1435	HIV-1 O_ANT70	Lentivirus	Genomic cloning and complete sequence analysis of a highly divergent African human immunodeficiency virus isolate	J. Virol. 68 (3), 1586-1596 (1994)	p7	382	435	mgasasvltgskldaweqirlkpgskkkyrlkhlvwasrelerfacnpelletaegnekllqqlepalktgsdslqslwnaivvlwcvhnrykigdtqqaiqklkevmgsrksadaakedtsarqagqnypivsnaqgqmvhqaisprtlnawvkaveekafnpeiipmfmalsegaisydintmlnaigghqgalqvlkevineeavewdrthpppvgplppgqireptgsdiagttstqqeqihwttrpnqpipvgdiyrkwivlglnkmvkmyspvsildikqgpkepfrdyvdrfyktlraeqatqevknwmtetllvqnanpdckqilkslgpgatleemmvacqgvggpthkarvlaeamataqqdlkggytavfmqrgqnpirkgtikcfnc…	mqrgqnp	dcrngkq	382	493	0	58	0	0.428571	-0.428571
POL_HV1MV	Q79666	1446	HIV-1 O_MVP5180	Lentivirus	A new subtype of human immunodeficiency virus type 1 (MVP-5180) from Cameroon	J. Virol. 68 (3), 1581-1585 (1994)	p7	382	437	mgarasvltgskldawerirlrpgskkayrlkhlvwasreleryacnpglletaegteqllqqlepalktgsedlkslwnaiavlwcvhnrfdirdtqqaiqklkevmasrksaeaakeetsprqtsqnypivtnaqgqmvhqaisprtlnawvkaveekafnpeiipmfmalsegavpydintmlnaigghqgalqvlkevineeaaewdrthppamgplppgqireptgsdiagttstqqeqiiwttrgansipvgdiyrkwivlglnkmvkmyspvsildirqgpkepfrdyvdrfyktlraeqatqevknwmtetllvqnsnpdckqilkalgpeatleemmvacqgvggpthkakilaeamasaqqdlkggytavfmqrgqnpnrkgpikcfnc…	mqrgqnp	kngrqan	363	437	-19	0	0.776518	0.714286	0.0622321
POL_HV2EH	Q89928	1464	HIV-2 B_EHO	Lentivirus	Nucleotide sequence of the HIV-2 EHO genome, a divergent HIV-2 isolate	AIDS Res. Hum. Retroviruses 11 (7), 873-874 (1995)	p7	378	429	mgargsvlsgkktdelekvrlrpggkkrymlkhivwavnelerfglaesrlgskegcrkirkvlgplvptgsenlkslyntvcvifclhaeekvkdteeakkiaqrhlaadtekmpamskpskptsrlaypvqqiagnyshlplsprtlnawvklveekkfgaevvpgfqalsegctpydinqmlncvgehqaamqiireiineeaadwdqqhpspgpmpagqlreprgsdiagttstveeqiqwmyrpqnpvpvgniyrrwiqlglqkcvrmynptnildikqgpkepfqsyvdrfykslraeqtdpavknwmtqtlliqnanpdcklvlkglgmnptleemltacqgiggpgqkarlmaealkealtpstnpfaaaqpragkrtvtcwncgkaghta…	aqpragk	cperqag	361	429	-17	0	0.90069	1	-0.0993102
POL_HV2UC	Q76634	1471	HIV-2 B_UC1	Lentivirus	Distinguishing features of an infectious molecular clone of the highly divergent and noncytopathic human immunodeficiency virus type 2 UC1 strain	J. Virol. 67 (2), 1006-1014 (1993)	p7	378	430	mgarssvlsgkktdelekvrlrpggkkryclkhiiwavneldrfglaeslleskegchkiltvlaplvptgsenlkslfntvcviyclhaeekvkdteeakkiaqrhlaadtekmpatsrptappsggnypvqqiagnyvhmplsprtlnawvklveekkfgaevvpgfqalsegctpydinqmlncvgdhqaamqiireiineeaadwdqqhpipgplpagqlrdprgsdiagttstveeqiqwmyraqnpvpvgniyrrwiqiglqkcvrmynptnildikqgpkepfqsyvdrfykslraeqtdpavknwmtqtlliqnanpdcklvlkglgmnptleemltacqgiggpgqkarlmaealkealtpapipfaaaqqkagkrgtvtcwncgkvght…	aqqkagk	cperqag	361	430	-17	0	0.911331	1	-0.0886695
GAG_HV1ND	P18800	497	Human immunodeficiency virus type 1 (NDK ISOLATE)	Lentivirus	Nucleotide sequence of HIV1-NDK: a highly cytopathic strain of the human immunodeficiency virus	Gene 81 (2), 275-284 (1989)	p7	376	430	mgarasvlsggkldtwerirlrpggkkkyalkhliwasrelerftlnpglletsegckqiigqlqpsiqtgseeirslyntvatlycvherievkdtkeavekmeeeqnkskkktqqaaadssqvsqnypivqnlqgqmvhqaisprtlnawvkvieekafspevipmfsalsegatpqdlntmlntvgghqaamqmlketindeaaewdrlhpvhagpvapgqmreprgsdiagttstlqeqiawmtsnppipvgeiykrwiilglnkivrmyspvsildirqgpkepfrdyvdrfyktlraeqasqdvknwmtetllvqnanpdcktilkalgpqatleemmtacqgvggpghkarvlaeamsqvtgsatavmmqrgnfkgprksikcfncgkeght…	mqrgnfk	cterqan	376	430	0	0	0.982589	1	-0.0174108
POL_HV1ND	P18802	1432	Human immunodeficiency virus type 1 (NDK ISOLATE)	Lentivirus	Nucleotide sequence of HIV1-NDK: a highly cytopathic strain of the human immunodeficiency virus	Gene 81 (2), 275-284 (1989)	p7	375	430	mgarasvlsggkldtwerirlrpggkkkyalkhliwasrelerftlnpglletsegckqiigqlqpsiqtgseeirslyntvatlycvherievkdtkeavekmeeeqnkskkktqqaaadssqvsqnypivqnlqgqmvhqaisprtlnawvkvieekafspevipmfsalsegatpqdlntmlntvgghqaamqmlketindeaaewdrlhpvhagpvapgqmreprgsdiagttstlqeqiawmtsnppipvgeiykrwiilglnkivrmyspvsildirqgpkepfrdyvdrfyktlraeqasqdvknwmtetllvqnanpdcktilkalgpqatleemmtacqgvggpghkarvlaeamsqvtgsatavmmqrgnfkgprksikcfncgkeght…	mmqrgnf	cterqan	376	430	1	0	0.982066	1	-0.0179338
GAG_HV1OY	P20889	499	Human immunodeficiency virus type 1 (OYI ISOLATE)	Lentivirus	A highly defective HIV-1 strain isolated from a healthy Gabonese individual presenting an atypical western blot	AIDS 3 (11), 707-715 (1989)	p7	377	431	mgarasvlsggeldkwekirlrpggkkkyqlkhivwasrelerfainpglletsegcrqilgqlqpslktgseeirslyntvatlycvhqkievkdtkealdkieeeqnkskkkaqqtaadtgnssqvsqnypivqnlqgqmvhqpisprtlnawvkvveekafspevipmfsalaegatpqdlntmlntvgghqaamqmlketineeaaewdrlhpvhagpiapgqmreprgsdiagttstlqeqigwmtnnppipvgeiykrwiilglnkivrmysptsildirqgpkepfrdyvdrfyktlraeqasqdvknwmtetllvqnanpdcktilkalgpaatleemmtacqgvggpghkarvlaeamsqvnsvtvmmqkgnfknqrktvkcfncgkegh…	mqkgnfk	cterqan	377	431	0	0	0.982983	1	-0.0170174
POL_HV1OY	P20892	1434	Human immunodeficiency virus type 1 (OYI ISOLATE)	Lentivirus	A highly defective HIV-1 strain isolated from a healthy Gabonese individual presenting an atypical western blot	AIDS 3 (11), 707-715 (1989)	p7	377	431	mgarasvlsggeldkwekirlrpggkkkyqlkhivwasrelerfainpglletsegcrqilgqlqpslktgseeirslyntvatlycvhqkievkdtkealdkieeeqnkskkkaqqtaadtgnssqvsqnypivqnlqgqmvhqpisprtlnawvkvveekafspevipmfsalaegatpqdlntmlntvgghqaamqmlketineeaaewdrlhpvhagpiapgqmreprgsdiagttstlqeqigwmtnnppipvgeiykrwiilglnkivrmysptsildirqgpkepfrdyvdrfyktlraeqasqdvknwmtetllvqnanpdcktilkalgpaatleemmtacqgvggpghkarvlaeamsqvnsvtvmmqkgnfknqrktvkcfncgkegh…	mqkgnfk	cterqan	377	431	0	0	0.977347	1	-0.0226525
GAG_HV1RH	P05890	501	Human immunodeficiency virus type 1 (RF/HAT ISOLATE)	Lentivirus	Identification and characterization of conserved and variable regions in the envelope gene of HTLV-III/LAV, the retrovirus of AIDS	Cell 45 (5), 637-648 (1986)	p7	378	434	mgarasvlsggkldkwekirlrprgkkryklkhivwasrelerfavnpslletaegcrqilgqlqpalqtgseelkslynavatlycvhqnievrdtkealdkieeeqnkskkkaqqaaadtgngsqvsqnypivqnlqgqmvhqaisprtlnawvkvveekafspevipmfsalsegatpqdlntmlntvgghqaamqmlketineeaaewdrlhpvhagpiapgqmreprgsdiagttstlqeqigwmtnnppipvgeiykrwiilglnkivrmyspisildirqgpkepfrdyvdrfyktlraeqasqdvknwmtetflvqnanpdcktilkalgpaatleemmtacqgvggpshkarilaeamsqvtnsatimlqkgnfrdqrkivkcfncgkvg…	lqkgnfr	negrqan	378	434	0	0	0.963695	1	-0.0363051
POL_HV1RH	P05959	1436	Human immunodeficiency virus type 1 (RF/HAT ISOLATE)	Lentivirus	Identification and characterization of conserved and variable regions in the envelope gene of HTLV-III/LAV, the retrovirus of AIDS	Cell 45 (5), 637-648 (1986)	p7	378	434	mgarasvlsggkldkwekirlrprgkkryklkhivwasrelerfavnpslletaegcrqilgqlqpalqtgseelkslynavatlycvhqnievrdtkealdkieeeqnkskkkaqqaaadtgngsqvsqnypivqnlqgqmvhqaisprtlnawvkvveekafspevipmfsalsegatpqdlntmlntvgghqaamqmlketineeaaewdrlhpvhagpiapgqmreprgsdiagttstlqeqigwmtnnppipvgeiykrwiilglnkivrmyspisildirqgpkepfrdyvdrfyktlraeqasqdvknwmtetflvqnanpdcktilkalgpaatleemmtacqgvggpshkarilaeamsqvtnsatimlqkgnfrdqrkivkcfncgkvg…	lqkgnfr	negrqan	378	434	0	0	0.967533	1	-0.0324667
GAG_HV1B1	P03347	512	Human immunodeficiency virus type 1 BH10	Lentivirus	Complete nucleotide sequence of the AIDS virus, HTLV-III	Nature 313 (6000), 277-284 (1985)	p7	378	432	mgarasvlsggeldrwekirlrpggkkkyklkhivwasrelerfavnpglletsegcrqilgqlqpslqtgseelrslyntvatlycvhqrieikdtkealdkieeeqnkskkkaqqaaadtghssqvsqnypivqniqgqmvhqaisprtlnawvkvveekafspevipmfsalsegatpqdlntmlntvgghqaamqmlketineeaaewdrvhpvhagpiapgqmreprgsdiagttstlqeqigwmtnnppipvgeiykrwiilglnkivrmysptsildirqgpkepfrdyvdrfyktlraeqasqevknwmtetllvqnanpdcktilkalgpaatleemmtacqgvggpghkarvlaeamsqvtntatimmqrgnfrnqrkmvkcfncgkeg…	mqrgnfr	cterqan	378	432	0	0	0.981192	1	-0.0188081
POL_HV1B1	P03366	1447	Human immunodeficiency virus type 1 BH10	Lentivirus	Complete nucleotide sequence of the AIDS virus, HTLV-III	Nature 313 (6000), 277-284 (1985)	p7	378	432	mgarasvlsggeldrwekirlrpggkkkyklkhivwasrelerfavnpglletsegcrqilgqlqpslqtgseelrslyntvatlycvhqrieikdtkealdkieeeqnkskkkaqqaaadtghssqvsqnypivqniqgqmvhqaisprtlnawvkvveekafspevipmfsalsegatpqdlntmlntvgghqaamqmlketineeaaewdrvhpvhagpiapgqmreprgsdiagttstlqeqigwmtnnppipvgeiykrwiilglnkivrmysptsildirqgpkepfrdyvdrfyktlraeqasqevknwmtetllvqnanpdcktilkalgpaatleemmtacqgvggpghkarvlaeamsqvtntatimmqrgnfrnqrkmvkcfncgkeg…	mqrgnfr	cterqan	378	432	0	0	0.969417	1	-0.0305828
POL_HV2BE	P18096	1550	Human immunodeficiency virus type 2 (ISOLATE BEN)	Lentivirus	A novel proviral clone of HIV-2: biological and phylogenetic relationship to other primate immunodeficiency viruses	Virology 177 (1), 305-311 (1990)	p7	383	431	mgarnsvlrgkkadelekvrlrpggkkkyrlkhivwaaneldkfglaeslleskegcqkilrvldplvptgsenlkslfntvcviwclhaeekvkdteeakklaqrhlvaetgtaekmpntsrptappsgkrgnypvqqaggnyvhvplsprtlnawvklveekkfgaevvpgfqalsegctpydinqmlncvgdhqaamqiireiineeaadwdsqhpipgplpagqlrdprgsdiagttstvdeqiqwmyrpqnpvpvgniyrrwiqiglqkcvrkynptnildikqgpkepfqsyvdrfykslraeqtdpavknwmtqtlliqnanpdcklvlkglgmnptleemltacqgvggpgqkarlmaealkeamgpspipfaaaqqrkairywncgkegh…	aqqrkai	cperqag	366	431	-17	0	0.891919	1	-0.108081
POL_HV2CA	P24107	1462	Human immunodeficiency virus type 2 (ISOLATE CAM2)	Lentivirus	Nucleotide sequence of a Guinea-Bissau-derived human immunodeficiency virus type 2 proviral clone (HIV-2CAM2)	J. Gen. Virol. 72 (PT 3), 721-724 (1991)	p7	383	431	mgarnsvlrgkkadelekvrlrpggkkkyklkhivwaaneldrfglaeslleskegcqrilkvldplvptgsenlkslfntvcviwcihaeekvkdteeakrialrhlaaetgtaekmpdtsrptappsgkggnypvqsiggnythvplsprtlnawvklveekkfgaevvpgfqalsegctpydinqmlncvgdhqaamqiireiineeaadwdanhpipgplpagqlrdprgsdiagttstveeqiqwmfraqnpvpvgniyrrwiqiglqkcvrmynptnildikqgpkesfqsyvdrfykslraeqtdpavknwmtqtllvqnanpdcklvlkglgmnptleemltacqgvggpgqkarlmaealkeamgpppipfaaaqqrrtikcwncgkegh…	aqqrrti	cpdrqag	383	431	0	0	0.90619	1	-0.0938104
POL_HV2D1	P17757	1462	Human immunodeficiency virus type 2 (ISOLATE D194)	Lentivirus	Molecular cloning of two west African human immunodeficiency virus type 2 isolates that replicate well in macrophages: a Gambian isolate, from a patient with neurologic acquired immunodeficiency syndrome, and a highly divergent Ghanian isolate	Proc. Natl. Acad. Sci. U.S.A. 86 (7), 2383-2387 (1989)	p7	383	431	mgarnsvlrgkkadelekvrlrpngkkryrlkhvvwaaneldrfglaeslleskegcqkilkvleplvptgsenlkslfntvcviwclhaeekvkdteeakklaqrhlvaetgtaekmpnisrptappsgkggnfpvqqaggnyihvplsprtlnawvklveekkfgaevvpgfqalsegctpydinqmlncvgdhqaamqiireiineeaadwdaqhpipgplpagqlrdprgsdiagttstvdeqiqwmyrqpnpvpvgniyrrwiqiglqkcvrmynptnildvkqgpkesfqsyvdrfykslraeqtdpavknwmtqtlliqnanpdcklvlkglgmnptleemltacqgvggpsqkarlmaealkealtpapipfaaaqqrraircwncgkegh…	aqqrrai	cperqag	366	431	-17	0	0.899742	1	-0.100258
POL_HV2D2	P15833	1465	Human immunodeficiency virus type 2 (ISOLATE D205,7)	Lentivirus	A highly divergent HIV-2-related isolate	Nature 342 (6252), 948-950 (1989)	p7	378	430	mgargsvlsgkktdelekvrlrpggkkkymlkhvvwavneldrfglaeslleskegcqkilkvlaplvptgsenlkslfnivcvifclhaeekvkdteeakkiaqrhlaadtekmpatnkptappsggnypvqqlagnyvhlplsprtlnawvklveekkfgaevvpgfqalsegctpydinqmlncvgehqaamqiireiineeaadwdqqhpspgpmpagqlrdprgsdiagttstveeqiqwmyraqnpvpvgniyrrwiqlglqkcvrmynptnildikqgpkepfqsyvdrfykslraeqtdpavknwmtqtlliqnanpdcklvlkglgmnptleemltacqgiggpgqkarlmaealkealtpapipfaavqqkagkrgtvtcwncgkqght…	vqqkagk	cperqag	361	430	-17	0	0.9086	1	-0.0913996
POL_HV2G1	P18042	1464	Human immunodeficiency virus type 2 (ISOLATE GHANA-1)	Lentivirus	Genomic divergence of HIV-2 from Ghana	AIDS Res. Hum. Retroviruses 5 (6), 593-604 (1989)	p7	384	432	mgarnsvlrgkkadelekirlrpsgkkkyrlkhivwaaneldkfglaeslleskegcqkiltvldplvptgsenlkslfntvcviwclhaeekvkdteeakklvqrhlgaetgtaekmpstsrptappsgrgrnfpvqqtgggnyihvplsprtlnawvklvedkkfgaevvpgfqalsegctpydinqmlncvgdhqaamqiireiindeaadwdaqhpipgplpagqlrdprgsdiagttstveeqiqwmyrpqnpvpvgniyrrwiqiglqkcvrmynptnildvkqgpkepfqsyvdrfykslraeqtdpavknwmtqtlliqnanpdcklvlkglgmnptleemltacqgvggpgqkarlmaealkealtpppipfaaaqqrkvircwncgkeg…	aqqrkvi	cperqag	367	432	-17	0	0.886602	1	-0.113398
POL_HV2KR	Q74120	1463	Human immunodeficiency virus type 2 (isolate KR)	Lentivirus	Direct Submission	Submitted (??-APR-1995)	p7	383	431	mgarssvlrgkkvdelekirlrpggkkkyrlkhivwaanelgkfglaeslleskegcqkiitvldplvptgsenlkslfntvcviwclhaeekvkdtegakqivqrhlvaetgtadkmpstsrpaappsgrggnypvqqiagnyshvplsprtlnawvklveekkfgaevvpgfqalsegctpydinqmlncvgdhqaamqiireiineeaadwdvqhpipgplpagqlreprgsdiagttstveeqiqwmfraqnpipvgniyrrwiqiglqkcvrmynptnildvkqgpkepfqsyvdrfykslraeqtdpavknwmtqtllvqnanpdcklvlkglgmnptleemltacqgiggpgqkarlmaealkealapapipfaaaqqrrtikcwncgkdgh…	aqqrrti	cperqag	383	431	0	0	0.908974	1	-0.0910264
POL_HV2NZ	P05962	1461	Human immunodeficiency virus type 2 (ISOLATE NIH-Z)	Lentivirus	Genetic variability between isolates of human immunodeficiency virus (HIV) type 2 is comparable to the variability among HIV type 1	Proc. Natl. Acad. Sci. U.S.A. 85 (16), 5941-5945 (1988)	p7	381	429	mgarnsvlrgkkadelekirlrpggkkkyklkhivwaaneldrfglaeslleskegcqkiltvldplvptgsenlkslfntvcviwcihaeekvkdtegakqivqrhlvaetgtaekmpntsrptappsgknfpvqqvagnythiplspgtlnawvklveekkfgaevvpgfqalsegctpydinqmlncvgdhqaamqiireiineeaadwdvahpipgplpagqlreprgsdiagttstveeqiqwmfrpqnpvpvgniyrrwiqiglqkcvrmynptnildinqgpkepfqsyvdrfykslraeqtdpavknwmtqtlliqnanpdcklvlkglgmnptleemlttcqgvggpgqkarlmaealkevmapapipfaaaqqrktfkcwncgkeghsa…	aqqrktf	cpdrqag	381	429	0	0	0.916024	0.857143	0.0588811
POL_HV2RO	P04584	1464	Human immunodeficiency virus type 2 (ISOLATE ROD)	Lentivirus	Genome organization and transactivation of the human immunodeficiency virus type 2	Nature 326 (6114), 662-669 (1987)	p7	383	431	mgarnsvlrgkkadelerirlrpggkkkyrlkhivwaankldrfglaeslleskegcqkiltvldpmvptgsenlkslfntvcviwcihaeekvkdtegakqivrrhlvaetgtaekmpstsrptapssekggnypvqhvggnythiplsprtlnawvklveekkfgaevvpgfqalsegctpydinqmlncvgdhqaamqiireiineeaaewdvqhpipgplpagqlreprgsdiagttstveeqiqwmfrpqnpvpvgniyrrwiqiglqkcvrmynptnildikqgpkepfqsyvdrfykslraeqtdpavknwmtqtllvqnanpdcklvlkglgmnptleemltacqgvggpgqkarlmaealkevigpapipfaaaqqrkafkcwncgkegh…	aqqrkaf	cpdrqag	383	431	0	0	0.91196	0.857143	0.0548167
POL_HV2SB	P12451	1462	Human immunodeficiency virus type 2 (ISOLATE SBLISY)	Lentivirus	Molecular and biological characterization of a replication competent human immunodeficiency type 2 (HIV-2) proviral clone	Proc. Natl. Acad. Sci. U.S.A. 86 (7), 2433-2437 (1989)	p7	382	430	mgaknsvlrgkkadelekirlrpggkkkyrlkhivwaaneldrfglteslleskegcqkiisvleplvptgsenlkslynttcviwclhaeekvkdteeakrivgrhlvaetetaekmpnisrptappsgkggnfpvqqiggnyvhlplsprtlnawvklveekkfgaevvpgfqalsegctpydinqmlncvgdhqaamqiireiineeaadwdvqhpipgplpagqlrdprgsdiagttstveeqiewmyrqenpvpvgniyrrwiqiglqkcvrmynptnildikqgpkesfqsyvdrfykslraeqtdaavknwmtqtllvqsnpdcklvlkglgmnptleemltacqgiggpgqkarlmaealkeamrpapipfaaaqqkraikcwncgkeghs…	aqqkrai	cpdrqag	365	430	-17	0	0.916059	1	-0.0839411
POL_HV2ST	P20876	1463	Human immunodeficiency virus type 2 (ISOLATE ST)	Lentivirus	Molecular characterization of an attenuated human immunodeficiency virus type 2 isolate	J. Virol. 64 (2), 890-901 (1990)	p7	383	431	mgarnsvlrgkkadelekirlrpggkkkyrlkhivwaaneldrfglaeslleskegcqkiltvldplvptgsenlkslfntvcviwcihaeekakdteeakqkvqrhlvaetkttekmpstsrptappsgnggnfpvqqvagnythvplsprtlnawvklveekkfgaevvpgfqalsegctpydinqmlncvgdhqaamqiireiineeaadwdaqhpipgplpagqlreprgsdiagttstveeqiqwmfrpqnpvpvgsiyrrwiqiglqkcvrmynptnildikqgpkepfqsyvdrfykslraeqtdpavknwmtqtllvqnanpdcklvlkglginptleemltacqgvggpgqkarlmaealkeamapapipfaaaqqrrtikcwncgkegh…	aqqrrti	cperqag	383	431	0	0	0.914957	1	-0.0850425
POL_SIVMK	P05897	1446	Simian immunodeficiency virus - mac K6W	Lentivirus	Sequence of simian immunodeficiency virus and its relationship to the human immunodeficiency viruses	Nature 328 (6130), 539-543 (1987)	p7	365	433	mgarnsvlsgkkadelekirlrpggkkkymlkhvvwaaneldrfglaesllenkegcqkilsvlaplvptgsenlkslyntvcviwcihaeekvkhteeakqivqrhlvvetgtaetmpktsrptapssgrggnypvqqiggnyvhlplsprtlnawvklieekkfgaevvpgfqalsegctpydinqmlncvgdhqaamqiirdiineeaadwdlqhpqpapqqgqlrepsgsdiagttssvdeqiqwmyrqqnpipvgniyrrwiqlglqkcvrmynptnildvkqgpkepfqsyvdrfykslraeqtdaavknwmtqtlliqnanpdcklvlkglgvnptleemltacqgvggpgqkarlmaealkealapvpipfaaaqkrgprkpikcwncgke…	aealkea	cpdrqag	365	433	0	0	0.926731	1	-0.0732694
POL_SIVV1	P27973	1470	Simian immunodeficiency virus (AGM155 ISOLATE)	Lentivirus	Simian immunodeficiency viruses from African green monkeys display unusual genetic diversity	J. Virol. 64 (3), 1086-1092 (1990)	p7	373	439	mgaatsalnrrqldefehirlrpngkkkyqikhliwagkkmdrfglheklleteegckkiievlspleptgsegmkslynlvcvllcvhqekkvkdteealaivrqcchlvdkektavtppggqqknntggtatpggsqnfpaqqqgnawvhvplsprtlnawvkaveekkfgaeivpmfqalsegctpydinqmlnvlgdhqgalqivkeiineeaaqwdvthpppagplpagqlrdpggsdiagttstvqeqlewiytanprvdvgaiyrrwiilglqkcvkmynpvsvldirqgpkepfkdyvdrfykairaeqasgevkqwmteslliqnanpdckvilkglgmhptleemltacqgvggpsykakvmaemmqnlqsqnmvqqgggrgrprpppk…	aemmqnl	dcrgqvn	373	439	0	0	0.992164	0.857143	0.135021
POL_SIVVG	P27980	1465	Simian immunodeficiency virus (AGM3 ISOLATE)	Lentivirus	Complete nucleotide sequence of a simian immunodeficiency virus from African green monkeys: a novel type of intragroup divergence	Virology 176 (1), 216-221 (1990)	p7	377	443	mgaatsalnrrqldkfehirlrptgkkkyqikhliwagkemerfglherlleseegckkiievlypleptgseglkslfnlvcvlfcvhkdkevkdteeavaivrqcchlvekernaernttetssgqkkndkgvtvppggsqnfpaqqqgnawihvplsprtlnawvkaveekkfgaeivpmfqalsegctpydinqmlnvlgdhqgalqivkeiineeaaqwdiahpppagplpagqlrdprgsdiagttstvqeqlewiytanprvdvgaiyrrwiilglqkcvkmynpvsvldirqgpkeafkdyvdrfykairaeqasgevkqwmteslliqnanpdckvilkglgmhptleemltacqgvggpsykakvmaemmqnmqsqnmmqqggqrgrpr…	aemmqnm	dcrgqvn	377	443	0	0	0.982883	1	-0.0171167
POL_SIVS4	P12502	1449	Simian immunodeficiency virus (F236/SMH4 ISOLATE) (SOOTY MANGABEY)	Lentivirus	An African primate lentivirus (SIVsm) closely related to HIV-2	Nature 339 (6223), 389-392 (1989)	p7	366	434	mgarnsvlsgkeadelekvrlrpngkkkymlkhvvwaaneldrfglaeslldnkegcqkilsvlaplvptgsenlkslyntvcviwcihaeekvkhteeakqivqrhlvvetgtadrmpatsrptappsgrggnypvqqvggnyvhlplsprtlnawvklveekkfgaevvpgfqalsegctpydinqmlncvgehqaamqiireiineeaadwdlqhpqpgplpagqlreprgsdiagttstvdeqiqwmyrqqnpipvgniyrrwiqlglqkcvrmynptnildvkqgpkepfqsyvdrfykslraeqtdpavknwmtqtlliqnanpdcklvlkglgmnptleemltacqgvggpgqkarlmaealkealrpdqlpfaavqqkgqrktikcwncgk…	aealkea	cperqag	366	434	0	0	0.893899	1	-0.106101
POL_SIVG1	Q02836	1472	Simian immunodeficiency virus (isolate AGM / clone GRI-1)	Lentivirus	A highly divergent proviral DNA clone of SIV from a distinct species of African green monkey	Virology 182 (1), 397-402 (1991)	p7	367	432	mggghsalsgrsldtfekirlrpngkkkyqikhliwagkemerfglheklletkegcqkiievltpleptgseglkalfnlccviwcihaeqkvkdteeavvtvkqhyhlvdknekaakkknettappggesrnypvvnqnnawvhqplsprtlnawvkcveekrwgaevvpmfqalsegclsydvnqmlnvigdhqgalqilkevineeaaewdrthrppagplpagqlrdptgsdiagttssiqeqiewtfnanpridvgaqyrkwvilglqkvvqmynpqkvldirqgpkepfqdyvdrfykalraeqapqdvknwmtqtlliqnanpdcklilkglgmnptleemliacqgvggpqhkaklmvemmsngqnmvqvgpqkkgprgplkcfncgkfg…	vemmsng	ckngqan	964	1061	597	629	0	0.326531	-0.326531
POL_SIVGB	P22382	1441	Simian immunodeficiency virus (ISOLATE GB1)	Lentivirus	Sequence of a novel simian immunodeficiency virus from a wild-caught African mandrill	Nature 341 (6242), 539-541 (1989)	p7	354	432	mgngnsallgtdldkfekirlkrggkkcyrlkhlcwckgeldrfglsdklletqqgcekilsvcwplydqgsdnlkalvgtvcvvacihagieikstqdalkklkvitrkeekqedesknfpvqrdaagqyqytpispriiqtwvktveekkwkpeviplfsaltegaishdlnimlnavgdhqgamqvlkdvineqaaewdlthpqqqpaqpggglrtpsgsdiagttstveeqlawmnmqqnainvgtiykswiilgmnrlvkshcpisitdvrqgpkeafkdyvdrfynvmraeqasgevkmwmqqhllienanpeckqilrslgkgatleemleacqgvggpqhkarlmaemmrtvvgqsqnfvqqrgpqrgpvrqptgrkpicfncnkeghvar…	aemmrtv	aqqqrvn	1331	1437	977	1005	0	0.326531	-0.326531
POL_SIVM1	P05896	1448	Simian immunodeficiency virus (MM142-83 ISOLATE)	Lentivirus	Sequence of simian immunodeficiency virus from macaque and its relationship to other human and simian retroviruses	Nature 328 (6130), 543-547 (1987)	p7	365	433	mgarnsvlsgkkadelekirlrpggkkkymlkhvvwaaneldrfglaesllenkegcqkilsvlaplvptgsenlkslyntvcviwcihaeekvkhteeakqivqrhlvmetgtaetmpktsrptapfsgrggnypvqqiggnythlplsprtlnawvklieekkfgaevvsgfqalsegclpydinqmlncvgdhqaamqiirdiineeaadwdlqhpqqapqqgqlrepsgsdiagttstveeqiqwmyrqqnpipvgniyrrwiqlglqkcvrmynptnildvkqgpkepfqsyvdrfykslraeqtdpavknwmtqtlliqnanpdcklvlkglgtnptleemltacqgvggpgqkarlmaealkealapapipfaaaqqkgprkpikcwncgke…	aealkea	cpnrqag	365	433	0	0	0.828387	0.857143	-0.0287554
POL_SIVSP	P19505	1449	Simian immunodeficiency virus (PBJ/BC13 ISOLATE) (SOOTY MANGABEY)	Lentivirus	Sequence analysis and acute pathogenicity of molecularly cloned SIVSMM-PBj14	Nature 345 (6276), 636-640 (1990)	p7	366	434	mgarnsvlsgkkadelekirlrpggkkryqlkhivwaaneldrfglaesllenkegcqkilsvlaplvptgsenlkslyntvcvlwcihaeekvkhteeakqivqrhlvvetgtadkmpatsrptappsgkggnypvqqiggnythlplsprtlnawvklieekkfgaevvpgfqalsegctpydinqmlncvgehqaamqiireiineeaadwdlqhpqpgpippgqlreprgsdiagttstvdeqiqwmyrqqnpipvgniyrrwiqlglqkcvrmynptnildvkqgpkepfqsyvdrfykslraeqtdpavknwmtqtlliqnanpdcklvlkglginptleemltacqgvggpgqkarlmaealkdaltqgplpfaavqqkgqrkiikcwncgk…	aealkda	cperqag	366	434	0	0	0.89441	0.857143	0.0372671
POL_SIVVT	P05895	1467	Simian immunodeficiency virus (TYO-1 ISOLATE)	Lentivirus	Sequence of simian immunodeficiency virus from African green monkey, a new member of the HIV/SIV group	Nature 333 (6172), 457-461 (1988)	p7	377	443	mgaatsalnrrqldkfehirlrptgkkkyqikhliwagkemerfglherlleseegckkiievlypleptgseglkslfnlvcvlfcvhkdkevkdteeavaivrqcchlvekernaernttetssgqkkndkgvtvppggsqnfpaqqqgnawihvplsprtlnawvkaveekkfgaeivpmfqalsegctpydinqmlnvlgdhqgalqivkeiineeaaqwdiahpppagplpagqlrdprgsdiagttstvqeqlewiytanprvdvgaiyrrwiilglqkcvkmynpvsvldirqgpkeafkdyvdrfykairaeqasgevkqwmteslliqnanpdckvilkglgmhptleemltacqgvggpsykakvmaemmqnmqsqnmmqqggqrgrpr…	aemmqnm	dcrgqvn	377	443	0	0	1.00197	1	0.00196872
GAG_SIVCZ	P17282	508	SIVcpz GAB1	Lentivirus	Genetic organization of a chimpanzee lentivirus related to HIV-1	Nature 345 (6273), 356-359 (1990)	p7	388	442	mgarasvltggkldrwekvrlrpggrkrymmkhlvwasrelerfacdpglmeskegctkllqqlepalktgseglrslfntlavlwcihsditvedtqkaleqlkrhhgeqqsktesnsgsreggasqgasasagisgnyplvqnaqgqmvhqaisprtlnawvkvveekafspevipmfsalsegalpqdvntmlnavgghqgamqvlkevineeaaewdrlhpthagpiapgqlreprgsdiagttstlqeqigwttanppipvgdvyrrwvilglnkvvrmycpvsildirqgpkepfrdyvdrfyktlraeqasqevknwmtdtllvqnanpdckqilkalgpgatleemmtacqgvggpshkarvlaeamsmvqnqgradvffqkgqgagpkrk…	fqkgqga	ctgrqvn	372	442	-16	0	0.957866	1	-0.0421341
POL_SIVCZ	P17283	1384	SIVcpz GAB1	Lentivirus	Genetic organization of a chimpanzee lentivirus related to HIV-1	Nature 345 (6273), 356-359 (1990)	p7	313	383	mgarasvltggkldrwekvrlrpggrkrymmkhlvwasrelerfakrhhgeqqsktesnsgsreggasqgasasagisgnyplvqnaqgqmvhqaisprtlnawvkvveekafspevipmfsalsegalpqdvntmlnavgghqgamqvlkevineeaaewdrlhpthagpiapgqlreprgsdiagttstlqeqigwttanppipvgdvyrrwvilglnkvvrmycpvsildirqgpkepfrdyvdrfyktlraeqasqevknwmtdtllvqnanpdckqilkalgpgatleemmtacqgvggpshkarvlaeamsmvqnqgradvffqkgqgagpkrkikcfncgkeghlarnckaprrkgcwrcgqeghqmkdctgrqvnffrerlafpqrearql…	aeamsmv	ctgrqvn	329	383	16	0	0.907349	1	-0.0926513
POL_SIVTN	Q8AII1	1462	SIVcpz TAN1	Lentivirus	Amplification of a complete simian immunodeficiency virus genome from fecal RNA of a wild chimpanzee	J. Virol. 77 (3), 2233-2242 (2003)	p7	390	463	mgarasvlrgdkldtwesirlksrgrkkylikhlvwagselqrfamnpglmenvegcwkiilqlqpsvdigspeiislfnticvlycvhagervqdteeavkivkmkltvqknnstatssgqrqnagekeetvppsgntgntgratetpsgsrlypvitdaqgvarhqpisprtlnawvrvieekgfnpevipmfsalsegatpydlnsmlnavgehqaamqmlkevineeaaewdrahpahagpqqagmlreptgadiagttstlqeqvlwmttpqaqggvpvgdiykrwiilglnklvrmyspvsildikqgpkepfrdyvdrfyktiraeqasqpvktwmtetllvqnanpdckhilkalgqgatleemltacqgvggpshkakilaeamasatag…	aeamasa	nnstgvn	1343	1416	953	953	0	0.326531	-0.326531

## Sheet: 8
LOCUS	ACCESSION	LENGTH	ORGANISM	GENUS	TITEL	JOURNAL	NC NAME	NC INIT	NC TERM	SEQUENCE	Ip	In	WSVM&RF+SA Init	WSVM&RF+SA Term	WSVM&RF+SA Init bias	WSVM&RF+SA Term bias	DecProduct/alpha	AlignProduct	DecProduct/alpha-AlignProduct
GAG_JSRV	P31622	612	Jaagsiekte sheep retrovirus	Beta	Nucleotide sequence of the jaagsiekte retrovirus, an exogenous and endogenous type D and B retrovirus of sheep and goats	J. Virol. 66 (8), 4930-4939 (1992)	p14	477	579	mghthsrqlfvhmlsvmlkhrgitvsktklinflsfieevcpwfpregtvnletwkkvgeqirthytlhgpekvpvetlsfwtlirdcldfdndelkrlgnllkqeedplhtpdsvpsydpppppppslkmhpsdnddslsstdeaeldeeaakyhqedwgflaqekgaltskdelvecfknltialqnagiqlpsnnntfpsappfppaytptvmagldpppgfpppskhmsplqkalrqaqrlgevvsdfslafpvfennnqryyeslpfkqlkelkiacsqygptapftiamieslgtqalppndwkqtaraclsggdyllwkseffeqcariadvnrqqgiqtsyemligegpyqatdtqlnflpgayaqisnaarqawkklpssstktedlskv…	maaalqgk	plapkqcy	242	304	-235	-275	0.612987	0.375	0.237987
GAG_MPMV	P07567	657	Mason-Pfizer monkey virus	Beta	Nucleotide sequence of Mason-Pfizer monkey virus: an immunosuppressive D-type retrovirus	Cell 45 (3), 375-385 (1986)	p14	527	621	mgqelsqheryveqlkqalktrgvkvkyadllkffdfvkdtcpwfpqegtidikrwrrvgdcfqdyyntfgpekvpvtafsywnlikelidkkevnpqvmaavaqteeilksnsqtdltktsqnpdldlisldsddegakssslqdkglsstkkpkrfpvlltaqtskdpedpnpsevdwdgledeaakyhnpdwppfltrpppynkatpsaptvmavvnpkeelkekiaqleeqikleelhqalisklqklktgnetvthpdtagglsrtphwpgqhipkgkccasrekeeqipkdifpvtetvdgqgqawrhhngfdfavikelktaasqygatapytlaivesvadnwltptdwntlvravlsggdhllwkseffencrdtakrnqqagngwdfdm…	aafsgqtv	pqapkqay	526	621	-1	0	0.909191	1	-0.0908095
GAG_SRV1	P04022	658	Simian retrovirus 1	Beta	Nucleotide sequence of SRV-1, a type D simian acquired immune deficiency syndrome retrovirus	Science 231 (4745), 1567-1572 (1986)	p14	527	622	mgqelsqheryveqlkqalktrgvkvkyadllkffdfvkdtcpwfpqegtidikrwrrvgdcfqdyyntfgpekvpvtafsywnlikelidkkevnpqvmaavaqteeilktsshtelttkpsqnpdldlisldsddegakgsslkdknlsctkkpkrfpvlltaqtsadpedpnpsevdwdgledeaakyhnpdwppfltrpppynkatpsaptvmavvnpkeelkekiaqleeqikleelhqalisklqklktgnetvtspetaggfsrtphwpgqhipkgkccasrekeeqtpkdifpvtetvdgqgqawrhhngfdftvikelktaasqygatapytlaivesvadnwltptdwntlvravlsggdhllwkseffencretakrnqqagngwdfd…	aaafsgqt	pqapkqay	528	622	1	0	0.91828	1	-0.0817201
GAG_SRV2	P51516	654	Simian retrovirus 2	Beta	Sequence relationships of type D retroviruses which cause simian acquired immunodeficiency syndrome	Virology 157 (2), 317-329 (1987)	p14	524	618	mgqelsqhelyveqlkkalktrgvkvkgndllkffdfvkdtcpwfpqegtidikrwrrvgdcfqdyyntfgpekipvtafsywnlikdlidkkeadpqvmaavtqtekilkvssqtdlrdnshnkdmdlislesddeeakapsekmtmsnkspkkypamlasqnnntdkdpdlsevdwdgledeaakyhnpdwppflsrpppynrtaatapavmavvnpkeelkekisqleeqikleelhqsliirlqklktgnervtssgnieshsrtpkwpgqclpkgkylinknteeyppkdifpvtetmdgqgqawrhhngfdftvikelktavsqygatapytlaivesiadnwltptdwntlvravlsggdhliwkseffencrdtakrnqqagngwdfdmlt…	aaafsgqt	pqapkqay	525	618	1	0	0.909406	1	-0.0905943
POL_HTL1L	P0C211	1462	HTLV-1 isolate Mel 15	Delta	Complete nucleotide sequence of a highly divergent human T-cell leukemia (lymphotropic) virus type I (HTLV-I) variant from melanesia: genetic and phylogenetic relationship to HTLV-I strains from other geographical regions	J. Virol. 67 (2), 1015-1023 (1993)	p15-pro	345	449	mgqifprsanpiprpprglathhwlnflqaayrlepgpssydfhqlktvlkmaletpvwmcpinysllasllpkgypgqvneilqvliqtqtqipshpappppsspthdppdsdpqipppyveptapqvlpvmhphgvppthrpwqmkdlqaikqevsqaapgspqfmqtirlavqqfdptakdlqdllqylcsslvaslhhqqldsliseaetrgitgynplagplrvqannpqqqglrreyqqlwltafaalpgsakdpswasilqgleepyhtfverlnvaldnglpegtpkdpilrslaysnankecqkllqarghtnsplgdmlracqawtprdktkvlvvqpkkpppnqpcfrcgkaghwsrdcaqprpppgpcplcqdpthwkrdcprlkpa…	vvqpkkpp	nkdpasil	345	449	0	0	0.890806	0.875	0.0158058
POL_HTL32	Q0R5R2	1440	HTLV-3 strain 2026ND	Delta	Ancient origin and molecular features of the novel human T-lymphotropic virus type 3 revealed by complete genome analysis	J. Virol. 80 (15), 7427-7438 (2006)	p15-pro	338	430	mgktysspinpipkapkglaihhwlnflqaayrlqpgpsefdfhqlrkflklaiktpvwlnpinysvlaglipknypgrvheivailiqetpareappsaplaedpqkpppypeqaqeasqclpilhphgapaahrpwqmkdlqaikqevsssapgspqfmqtirlavqqfdptakdlhdllqylcsslvaslhhqqletliaqaetqgitgynplagplriqannpnqqglrkeyqnlwlsafsalpgntkdptwaailqgpeepfgsfverlnvaldnglpegtpkdpilrslaysnankecqkllqargqtnsplgemlracqtwtprdknkilmvqpkktpppnqpcfrcgqvghwsrdckqprpppgpcpvcqdpthwkrdcpqlktdtrdsed…	mvqpkktp	lasprtil	338	430	0	0	0.650332	0.765625	-0.115293
POL_HTL3P	Q4U0X6	1440	Human T-cell leukemia virus 3 (strain Pyl43)	Delta	Human T-cell lymphotropic virus type 3: complete nucleotide sequence and characterization of the human tax3 protein	J. Virol. 80 (19), 9876-9888 (2006)	p15-pro	338	430	mgktysspvnpipkapkglaihhwlnflqaayrlqpgpsefdfhqlrkflklaiktpvwlnpinysvlarlipknypgrvheivailiqetpareappsappaddpqkpppypehaqvepqclpvlhphgapathrpwqmkdlqaikqevsssapgspqfmqtvrlavqqfdptakdlhdllqylcsslvaslhhqqletliaqaetqgitgynplagplrvqannpnqqglrreyqnlwlsafsalpgntkdptwaailqgpeepfcsfverlnvaldnglpegtpkdpilrslaysnankecqkllqargqtnsplgemlracqtwtprdknkilmiqpkktpppnqpcfrcgqaghwsrdckqprpppgpcplcqdpahwkqdcpqlkadtkgsed…	miqpkktp	ltsprtil	338	430	0	0	0.131013	0.765625	-0.634612
POL_HTL1C	P14078	1462	Human T-cell lymphotrophic virus type 1 (Caribbean isolate)	Delta	Molecular cloning and complete nucleotide sequence of an adult T cell leukaemia virus/human T cell leukaemia virus type I (ATLV/HTLV-I) isolate of Caribbean origin: relationship to other members of the ATLV/HTLV-I subgroup	J. Gen. Virol. 69 (PT 7), 1695-1710 (1988)	p15-pro	345	449	mgqifsrsaspiprpprglaahhwlnflqaayrlepgpssydfhqlkkflkialetpvwicpinysllasllpkgypgrvneilhiliqtqaqipsrpappppsssthdppdsdpqipppyveptapqvlpvmhphgappnhrpwqmkdlqaikqevsqaapgspqfmqtirlavqqfdptakdlqdllqylcsslvaslhhqqldsliseaetrgitgynplagplrvqannpqqqglrreyqqlwlaafaalpgsakdpswasilqgleepyhafverlnialdnglpegtpkdpilrslaysnankecqkllqarghtnsplgdmlracqawtpkdktkvlvvqpkkpppnqpcfrcgkaghwsrdctqprpppgpcplcqdpthwkrdcprlkpt…	vvqpkkpp	nqdptsil	345	449	0	0	0.971157	0.875	0.0961572
GAG_HTL1M	P14077	429	Human T-cell lymphotrophic virus type 1 (isolate MT-2)	Delta	Nucleotide sequence of the core (gag) gene from HTLV-1 isolate MT-2	Nucleic Acids Res. 17 (19), 7998 (1989)	p15-gag	345	429	mgqifsrsaspiprpprglaahhwlnflqaayrlepgpssydfhqlkkflkialetpvwicpinysllasllpkgypgrvneilhiliqtqaqipsrpappppsspthdppdsdpqipppyveptapqvlpvmhphgappnhrpwqmkdlqaikqevsqaapgspqfmqtirlavqqfdptakdlqdllqylcsslvaslhhqqldsliseaetrgitsynplagplrvqannpqqqglrreyqqlwlaafaalpgsakdpswasilqgleepyhafverlnialdnglpegtpkdpilrslaysnankecqkllqarghtnsplgdmlracqtwtpkdktkvlvvqpkkpppnqpcfrcgkaghwsrdctqprpppgpcplcqdpthwkrdcprlkpt…	vvqpkkpp	knsiggev	345	429	0	0	0.283345	1	-0.716655
GAG_HTL1A	P03345	429	Human T-cell lymphotrophic virus type 1 (strain ATK)	Delta	Human adult T-cell leukemia virus: complete nucleotide sequence of the provirus genome integrated in leukemia cell DNA	Proc. Natl. Acad. Sci. U.S.A. 80 (12), 3618-3622 (1983)	p15-gag	345	429	mgqifsrsaspiprpprglaahhwlnflqaayrlepgpssydfhqlkkflkialetparicpinysllasllpkgypgrvneilhiliqtqaqipsrpappppsspthdppdsdpqipppyveptapqvlpvmhphgappnhrpwqmkdlqaikqevsqaapgspqfmqtirlavqqfdptakdlqdllqylcsslvaslhhqqldsliseaetrgitgynplagplrvqannpqqqglrreyqqlwlaafaalpgsakdpswasilqgleepyhafverlnialdnglpegtpkdpilrslaysnankecqkllqarghtnsplgdmlracqtwtpkdktkvlvvqpkkpppnqpcfrcgkaghwsrdctqprpppgpcplcqdpthwkrdcprlkpt…	vvqpkkpp	knsiggev	345	429	0	0	0.29248	1	-0.70752
POL_HTL1A	P03362	1462	Human T-cell lymphotrophic virus type 1 (strain ATK)	Delta	Human adult T-cell leukemia virus: complete nucleotide sequence of the provirus genome integrated in leukemia cell DNA	Proc. Natl. Acad. Sci. U.S.A. 80 (12), 3618-3622 (1983)	p15-pro	345	449	mgqifsrsaspiprpprglaahhwlnflqaayrlepgpssydfhqlkkflkialetparicpinysllasllpkgypgrvneilhiliqtqaqipsrpappppsspthdppdsdpqipppyveptapqvlpvmhphgappnhrpwqmkdlqaikqevsqaapgspqfmqtirlavqqfdptakdlqdllqylcsslvaslhhqqldsliseaetrgitgynplagplrvqannpqqqglrreyqqlwlaafaalpgsakdpswasilqgleepyhafverlnialdnglpegtpkdpilrslaysnankecqkllqarghtnsplgdmlracqtwtpkdktkvlvvqpkkpppnqpcfrcgkaghwsrdctqprpppgpcplcqdpthwkrdcprlkpt…	vvqpkkpp	nqdpasil	345	449	0	0	0.927071	1	-0.0729292
PRO_HTL1A	P10274	651	Human T-cell lymphotrophic virus type 1 (strain ATK)	Delta	Human adult T-cell leukemia virus: complete nucleotide sequence of the provirus genome integrated in leukemia cell DNA	Proc. Natl. Acad. Sci. U.S.A. 80 (12), 3618-3622 (1983)	p15-pro	345	449	mgqifsrsaspiprpprglaahhwlnflqaayrlepgpssydfhqlkkflkialetparicpinysllasllpkgypgrvneilhiliqtqaqipsrpappppsspthdppdsdpqipppyveptapqvlpvmhphgappnhrpwqmkdlqaikqevsqaapgspqfmqtirlavqqfdptakdlqdllqylcsslvaslhhqqldsliseaetrgitgynplagplrvqannpqqqglrreyqqlwlaafaalpgsakdpswasilqgleepyhafverlnialdnglpegtpkdpilrslaysnankecqkllqarghtnsplgdmlracqtwtpkdktkvlvvqpkkpppnqpcfrcgkaghwsrdctqprpppgpcplcqdpthwkrdcprlkpt…	vvqpkkpp	nqdpasil	345	449	0	0	0.909003	1	-0.090997
POL_HTLV2	P03363	1461	Human T-lymphotropic virus 2	Delta	Complete nucleotide sequence of an infectious clone of human T-cell leukemia virus type II: an open reading frame for the protease gene	Proc. Natl. Acad. Sci. U.S.A. 82 (10), 3101-3105 (1985)	p15-pro	351	446	mgqihglsptpipkaprglsthhwlnflqaayrlqprpsdfdfqqlrrflklalktpiwlnpidysllaslipkgypgrvveiinilvknqvspsapaapvptpicptttpppppppspeahvpppyveptttqcfpilhppgapsahrpwqmkdlqaikqevsssalgspqfmqtlrlavqqfdptakdlqdllqylcsslvvslhhqqlntliteaetrgmtgynpmagplrmqannpaqqglrreyqnlwlaafstlpgntrdpswaailqgleepycafverlnvaldnglpegtpkepilrslaysnankecqkilqarghtnsplgemlrtcqawtpkdktkvlvvqprrppptqpcfrcgkvghwsrdctqprpppgpcplcqdpshwkrdc…	vvqprrpp	pdqdisil	351	476	0	30	0.462636	0.375	0.0876357
GAG_WDSV	Q88937	582	Walleye dermal sarcoma virus	Epsilon	Nucleotide sequence and protein analysis of a complex piscine retrovirus, walleye dermal sarcoma virus	J. Virol. 69 (9), 5320-5331 (1995)	p14	458	582	mgnssstpppsalknsdlfktmlrtqysgsvktrrinqdikkqyplwpdqgtcatkhweqavlipldsvseetakvlnflrvkiqarkgetarqmtahtikklivgtidknkqqteilqktdesdeemdttntmlfiarnkreriaqqqqadlaaqqqvlllqreqqreqrekdikkrdekkkkllpdttqkveqtdigeasssdasaqkpistdnnpdlkvdgvltrsqhttvpsnitikkdgtsvqyqhpirnyptgegnltaqvrnpfrplelqqlrkdcpalpegipqlaewltqtmaiyncdeadveqlarvifptpvrqiagvinghaaantaakiqnyvtacrqhypavcdwgtiqaftykppqtaheyvkhaeiifknnsglewqhatvpf…	ampaqtmn	wlpgtypa	458	571	0	-11	0	0.5	-0.5
POL_WDSV	O92815	1752	Walleye dermal sarcoma virus	Epsilon	Nucleotide sequence and protein analysis of a complex piscine retrovirus, walleye dermal sarcoma virus	J. Virol. 69 (9), 5320-5331 (1995)	p14	458	584	mgnssstpppsalknsdlfktmlrtqysgsvktrrinqdikkqyplwpdqgtcatkhweqavlipldsvseetakvlnflrvkiqarkgetarqmtahtikklivgtidknkqqteilqktdesdeemdttntmlfiarnkreriaqqqqadlaaqqqvlllqreqqreqrekdikkrdekkkkllpdttqkveqtdigeasssdasaqkpistdnnpdlkvdgvltrsqhttvpsnitikkdgtsvqyqhpirnyptgegnltaqvrnpfrplelqqlrkdcpalpegipqlaewltqtmaiyncdeadveqlarvifptpvrqiagvinghaaantaakiqnyvtacrqhypavcdwgtiqaftykppqtaheyvkhaeiifknnsglewqhatvpf…	ampaqtmn	pgtypaxd	458	582	0	-2	0.127266	1	-0.872734
GAG_MLVCB	P27460	536	Cas-Br-E murine leukemia virus	Gamma	Complete nucleotide sequence of the neurotropic murine retrovirus CAS-BR-E	Nucleic Acids Res. 19 (7), 1707 (1991)	p10	477	536	mgqtvttplsltldhwkdvertahnqsvdvkkrrwvtfcsvewptfnvgwpqdgtfnrdiitqvkikvfspgphghpdqvpyivtwealafdpppwvkpfvhpkpplppsapsllpepplstsprsslypaltpslgakpkpqvlpdsggplidlltedpppyrdpgpppsdrdrddgeaapageapdpspmasrlrgrrelpvadsttsqafplrsggngqlqywpfsssdlynwknnnpsfsedpgkltaliesvllthqptwddcqqllgtlltgeekqrvllearkavrgedgrptqlpneindafplerpdwdyntqrgrnhlvlyrqlllaglqnagrsptnlakvkgitqgpnespsaflerlkeayrrytpydpedpgqetnvsmsfiwqs…	atvvsgqk	tsllaldd	477	532	0	-4	0.965155	1	-0.0348455
GAG_MLVFP	P26805	538	Friend murine leukemia virus (ISOLATE PVC-211)	Gamma	Complete nucleotide sequence of a neuropathogenic variant of Friend murine leukemia virus PVC-211	Nucleic Acids Res. 20 (12), 3249 (1992)	p10	479	538	mgqtattplsltldhwkdvertahnqsvevrkrrwvtfcsaewptfnvgwprdgtfnpdiitqvkikvfspgphghpdqvpyivtwealavdpppwvkpfvhpkpplllppsapslppepplstppqsslypaltsplntkprpqvlpdsggplidlltedpppyrdpgppspdgkgdsgevaptegapdsspmvsrlrgrreppvadsttsqafplrlggngqfqywpfsssdlynwknnnpsfsedpgkltaliesvllthqptwddcqqllgtlltgeekqrvllearkavrgedgrptqlpndindafplerpdwdyntqrgrnhlvhyrqlllaglqnagrsptnlakvkgitqgpnespsaflerlkeayrrytpydpedpgqetnvsmsfiw…	atvvsgqr	aslltldd	479	538	0	0	0.816419	0.875	-0.0585811
GAG_GALV	P21416	520	Gibbon ape leukemia virus	Gamma	Genetic organization of gibbon ape leukemia virus	Virology 173 (1), 205-213 (1989)	p10	455	520	mgqdnstpisltlnhwrdvrtrahnlsveikkgkwqtfcssewptfgvgwppegtfnlsvifavkkivfqengghpdqvpyivvwqdlaqnpppwvpasakvavvsdtrrpvagrpsapprppiypatddllllseptpppypaalppplapqaigppsgqmpdssdpegpaagtrsrrarspadnsgpdstvilplraigppaepnglvplqywpfssadlynwksnhpsfsenpagltglleslmfshqptwddcqqllqilftteererillearknvlgdngaptqlenlineafplnrphwdyntaagrerllvyrrtlvaglkgaarrptnlakvrevlqgpaeppsvflerlmeayrrytpfdpssegqqaavamafigqsapdikkklqrl…	aavvsreg	akvlaldn	455	520	0	0	0	0.375	-0.375
GAG_KORV	Q9TTC2	521	Koala retrovirus	Gamma	The nucleotide sequence of koala (Phascolarctos cinereus) retrovirus: a novel type C endogenous virus related to Gibbon ape leukemia virus	J. Virol. 74 (9), 4264-4272 (2000)	p10	456	521	mgqgestplsltldhwkdvktrahnlsveirkgkwqtfcssewptfevgwppegtfnpsiisavkrivfqetgghpdqvpyiivwqdlsnspppwvpplakiavasgqdngrksaggrpsapsrlpiypetdslfllsepppyptspppppaphaarpapglmaeglgsegpaagtrsrrprsptgdtgpdstvalplravgppaepnglvplqywpfssadlynwksnhpsfsenptgltglleslmfshqptwddcqqllqvlftteererillearknvlgvngaptqlenlineafplnrpqwdhntaegrerllvyrrtlvaglkgaarrptnlakvrevlqgpteppsvflerlmeayrrytpfdpssegqkaavamsfigqsapdikkklqr…	aavvsekg	tnvltlgd	415	521	-41	0	0.834274	0.5625	0.271774
GAG_MLVMS	P03332	538	Moloney murine leukemia virus isolate Shinnick	Gamma	Nucleotide sequence of Moloney murine leukaemia virus	Nature 293 (5833), 543-548 (1981)	p10	479	538	mgqtvttplsltlghwkdveriahnqsvdvkkrrwvtfcsaewptfnvgwprdgtfnrdlitqvkikvfspgphghpdqvpyivtwealafdpppwvkpfvhpkpppplppsapslplepprstpprsslypaltpslgakpkpqvlsdsggplidlltedpppyrdprpppsdrdgnggeatpageapdpspmasrlrgrreppvadsttsqafplraggngqlqywpfsssdlynwknnnpsfsedpgkltaliesvlithqptwddcqqllgtlltgeekqrvllearkavrgddgrptqlpnevdaafplerpdwdyttqagrnhlvhyrqlllaglqnagrsptnlakvkgitqgpnespsaflerlkeayrrytpydpedpgqetnvsmsfiw…	atvvsgqk	tslltldd	479	538	0	0	0.974664	1	-0.0253358
POL_MLVMS	P03355	1738	Moloney murine leukemia virus isolate Shinnick	Gamma	Nucleotide sequence of Moloney murine leukaemia virus	Nature 293 (5833), 543-548 (1981)	p10	479	534	mgqtvttplsltlghwkdveriahnqsvdvkkrrwvtfcsaewptfnvgwprdgtfnrdlitqvkikvfspgphghpdqvpyivtwealafdpppwvkpfvhpkpppplppsapslplepprstpprsslypaltpslgakpkpqvlsdsggplidlltedpppyrdprpppsdrdgnggeatpageapdpspmasrlrgrreppvadsttsqafplraggngqlqywpfsssdlynwknnnpsfsedpgkltaliesvlithqptwddcqqllgtlltgeekqrvllearkavrgddgrptqlpnevdaafplerpdwdyttqagrnhlvhyrqlllaglqnagrsptnlakvkgitqgpnespsaflerlkeayrrytpydpedpgqetnvsmsfiw…	atvvsgqk	prpqtsll	479	538	0	4	0.966482	1	-0.0335176
GAG_MSVMO	P03334	538	Moloney murine sarcoma virus	Gamma	Complete nucleotide sequence and organization of the Moloney murine sarcoma virus genome	Science 214 (4519), 445-450 (1981)	p10	479	538	mgqtvttplsltldhwkdverlahnqsvdvkkrrwvtfcsaewptfnvgwprdgtfnrdlitqvkikvfspgphghpdqvpyivtwealafdpppwvkpfvhpkppppllpsapslplepplstppqsslypaltpslgakpkpqvlsdsggplidlltedpppyrdprpppsdrdgdsgeatpageapdpspmasrlrgrreppvadsttsqafplrtggngqlqywpfsssdlynwknnnpsfsedpgkltaliesvlithqptwddcqqllgtlltgeekqrvllearkavrgddgrptqlpnevdaafplerpdweyttqagrnhlvhyrqlliaglqnagrsptnlakvkgitqgpnespsaflerlkeayrrytpydpedpgqetnvsmsfiw…	atvvsgqr	tslltldd	479	538	0	0	0.970765	1	-0.0292351
GAG_MLVBM	P29167	537	Murine leukemia virus (strain BM5 ECO)	Gamma	Characteristics and contributions of defective, ecotropic, and mink cell focus-inducing viruses involved in a retrovirus-induced immunodeficiency syndrome of mice	J. Virol. 65 (8), 4232-4241 (1991)	p10	478	537	mgqtvttplsltlehwgdvqriasnqsvgvkkrrwvtfcsaewptfgvgwpqdgtfnldiilqvkskvfspgphghpdqvpyivtweaiayepppwvkpfvspklslsptapilpsgpstqppprsalypaftpsikprpskpqvlsddggplidlltedpppygeqgpsspdgdgdreeatstseipapspmvsrlrgkrdppaadsttsrafplrlggngqlqywpfsssdlynwknnnpsfsedpgkltaliesvltthqptwddcqqllgtlltgeekqrvllearkavrgndgrptqlpnevnsafplerpdwdyttpegrnhlvlyrqlllaglqnagrsptnlakvkgitqgpnespsaflerlkeayrrytpydpedpgqetnvsmsfiwq…	atvvtgqr	tslltldd	478	537	0	0	0.972797	1	-0.027203
GAG_MLVDE	P29168	536	Murine leukemia virus (strain DEF27)	Gamma	Characteristics and contributions of defective, ecotropic, and mink cell focus-inducing viruses involved in a retrovirus-induced immunodeficiency syndrome of mice	J. Virol. 65 (8), 4232-4241 (1991)	p10	477	536	mgqtittplsltlehwrdvqciasnqsvdvkrrrwvtfcsvewpsfdvgwpldgtfnldiilqvkskvfcpgphghpdqvpyivtwealayhpppwvkpfvspkpfplstlpfsppgpsahppsrsdlytalipsiktkppksrvlptnggplidlltenppnlgeqgpplpkgpvkkrrpppprysppgpmvsrlrgnrdppaadsttsrafplrlggngqlqywpfsssdlynwknnnpsfsedpgkltaliesvltthqptwddcqqllgtlltgeekqrvllearkavrgndgrptqlpnevnsafplerpdwdyttpegrnhlvlyrqlllaglqnagrsptnlakvkgitqgpsespsaflerlkeayrrytpydpedpgqetnvsmsfiwqs…	atvvtgqr	tslltlgd	477	536	0	0	0.943921	1	-0.056079
POL_XMRV3	Q2F7J3	1733	Xenotropic MuLV-related virus VP35	Gamma	Identification of a novel Gammaretrovirus in prostate tumors of patients homozygous for R462Q RNASEL variant	PLoS Pathog. 2 (3), E25 (2006)	p10	477	532	mgqtvttplsltlqhwgdvqriasnqsvdvkkrrwvtfcsaewptfnvgwpqdgtfnlgvisqvksrvfcpgphghpdqvpyivtwealaydpppwvkpfvspkppplptapvlppgpsaqppsrsalypaltlsikskppkpqvlpdsggplidlltedpppygvqpsssarenneeeaattsevsppspmvsrlrgrrdppaadsttsqafplrmggdgqlqywpfsssdlynwknnnpsfsedpgkltaliesvlithqptwddcqqllgtlltgeekqrvlleagkavrgndgrptqlpnevnaafplerpdwdytttegrnhlvlyrqlllaglqnagrsptnlakvkgitqgpnespsaflerlkeayrrytpydpedpgqetnvsmsfiwqs…	atvvigqr	prpqtsll	477	536	0	4	0.928473	1	-0.0715273
POL_XMRV4	Q2F7J0	1733	Xenotropic MuLV-related virus VP42	Gamma	Identification of a novel Gammaretrovirus in prostate tumors of patients homozygous for R462Q RNASEL variant	PLoS Pathog. 2 (3), E25 (2006)	p10	477	532	mgqtvttplsltlqhwgdvqriasnqsvdvkkrrwvtfcsaewptfnvgwpqdgtfnlgiisqvksrvfcpgphghpdqvpyivtwealaydpppwvkpfvspkppplptapvlppgpsaqppsrsalypaltpsikskppkpqvlpdsggplidlltedpppygaqpsssarenneeeaattsevsppspmvsrlrgrrdppaadsttsqafplrmggdgqlqywpfsssdlynwknnnpsfsedpgkltaliesvlithqptwddcqqllgtlltgeekqrvllearkavrgndgrptqlpnevnaafplerpdwgytttegrnhlvlyrqlllaglqnagrsptnlakvkgitqgpnespsaflerlkeayrrytpydpedpgqetnvsmsfiwqs…	atvvigqr	prpqtsll	477	536	0	4	0.939583	1	-0.0604171
GAG_XMRV6	Q27ID9	536	Xenotropic MuLV-related virus VP62	Gamma	Identification of a novel Gammaretrovirus in prostate tumors of patients homozygous for R462Q RNASEL variant	PLoS Pathog. 2 (3), E25 (2006)	p10	477	536	mgqtvttplsltlqhwgdvqriasnqsvdvkkrrwvtfcsaewptfnvgwpqdgtfnlgvisqvksrvfcpgphghpdqvpyivtwealaydpppwvkpfvspkppplptapvlppgpsaqppsrsalypaltpsikskppkpqvlpdsggplidlltedpppygaqpsssarenneeeaattsevsppspmvsrlrgrrdppaadsttsqafplrmggdgqlqywpfsssdlynwknnnpsfsedpgkltaliesvlithqptwddcqqllgtlltgeekqrvllearkavrgndgrptqlpnevnaafplerpdwdytttegrnhlvlyrqlllaglqnagrsptnlakvkgitqgpnespsaflerlkeayrrytpydpedpgqetnvsmsfiwqs…	atvvigqr	tslltlgd	477	536	0	0	0.917021	1	-0.0829794
POL_XMRV6	A1Z651	1733	Xenotropic MuLV-related virus VP62	Gamma	Identification of a novel Gammaretrovirus in prostate tumors of patients homozygous for R462Q RNASEL variant	PLoS Pathog. 2 (3), E25 (2006)	p10	477	532	mgqtvttplsltlqhwgdvqriasnqsvdvkkrrwvtfcsaewptfnvgwpqdgtfnlgvisqvksrvfcpgphghpdqvpyivtwealaydpppwvkpfvspkppplptapvlppgpsaqppsrsalypaltpsikskppkpqvlpdsggplidlltedpppygaqpsssarenneeeaattsevsppspmvsrlrgrrdppaadsttsqafplrmggdgqlqywpfsssdlynwknnnpsfsedpgkltaliesvlithqptwddcqqllgtlltgeekqrvllearkavrgndgrptqlpnevnaafplerpdwdytttegrnhlvlyrqlllaglqnagrsptnlakvkgitqgpnespsaflerlkeayrrytpydpedpgqetnvsmsfiwqs…	atvvigqr	prpqtsll	477	536	0	4	0.914532	1	-0.0854676
GAG_HV1A2	P03349	502	HIV-1 M:B_ARV2/SF2	Lentivirus	Nucleotide sequence and expression of an AIDS-associated retrovirus (ARV-2)	Science 227 (4686), 484-492 (1985)	p7	380	434	mgarasvlsggeldkwekirlrpggkkkyklkhivwasrelerfavnpglletsegcrqilgqlqpslqtgseelrslyntvatlycvhqridvkdtkealekieeeqnkskkkaqqaaaaagtgnssqvsqnypivqnlqgqmvhqaisprtlnawvkvveekafspevipmfsalsegatpqdlntmlntvgghqaamqmlketineeaaewdrvhpvhagpiapgqmreprgsdiagttstlqeqigwmtnnppipvgeiykrwiilglnkivrmysptsildirqgpkepfrdyvdrfyktlraeqasqdvknwmtetllvqnanpdcktilkalgpaatleemmtacqgvggpghkarvlaeamsqvtnpanimmqrgnfrnqrktvkcfncgk…	mqrgnfrn	dcterqan	380	434	0	0	0.980134	1	-0.0198662
POL_HV1A2	P03369	1437	HIV-1 M:B_ARV2/SF2	Lentivirus	Nucleotide sequence and expression of an AIDS-associated retrovirus (ARV-2)	Science 227 (4686), 484-492 (1985)	p7	380	434	mgarasvlsggeldkwekirlrpggkkkyklkhivwasrelerfavnpglletsegcrqilgqlqpslqtgseelrslyntvatlycvhqridvkdtkealekieeeqnkskkkaqqaaaaagtgnssqvsqnypivqnlqgqmvhqaisprtlnawvkvveekafspevipmfsalsegatpqdlntmlntvgghqaamqmlketineeaaewdrvhpvhagpiapgqmreprgsdiagttstlqeqigwmtnnppipvgeiykrwiilglnkivrmysptsildirqgpkepfrdyvdrfyktlraeqasqdvknwmtetllvqnanpdcktilkalgpaatleemmtacqgvggpghkarvlaeamsqvtnpanimmqrgnfrnqrktvkcfncgk…	mqrgnfrn	dcterqan	380	434	0	0	0.990154	1	-0.0098461
GAG_HV1H2	P04591	500	HIV-1 M:B_HXB2R	Lentivirus	Complete nucleotide sequences of functional clones of the AIDS virus	AIDS Res. Hum. Retroviruses 3 (1), 57-69 (1987)	p7	378	432	mgarasvlsggeldrwekirlrpggkkkyklkhivwasrelerfavnpglletsegcrqilgqlqpslqtgseelrslyntvatlycvhqrieikdtkealdkieeeqnkskkkaqqaaadtghsnqvsqnypivqniqgqmvhqaisprtlnawvkvveekafspevipmfsalsegatpqdlntmlntvgghqaamqmlketineeaaewdrvhpvhagpiapgqmreprgsdiagttstlqeqigwmtnnppipvgeiykrwiilglnkivrmysptsildirqgpkepfrdyvdrfyktlraeqasqevknwmtetllvqnanpdcktilkalgpaatleemmtacqgvggpghkarvlaeamsqvtnsatimmqrgnfrnqrkivkcfncgkeg…	mqrgnfrn	dcterqan	378	432	0	0	0.978002	1	-0.0219978
POL_HV1H2	P04585	1435	HIV-1 M:B_HXB2R	Lentivirus	Complete nucleotide sequences of functional clones of the AIDS virus	AIDS Res. Hum. Retroviruses 3 (1), 57-69 (1987)	p7	378	432	mgarasvlsggeldrwekirlrpggkkkyklkhivwasrelerfavnpglletsegcrqilgqlqpslqtgseelrslyntvatlycvhqrieikdtkealdkieeeqnkskkkaqqaaadtghsnqvsqnypivqniqgqmvhqaisprtlnawvkvveekafspevipmfsalsegatpqdlntmlntvgghqaamqmlketineeaaewdrvhpvhagpiapgqmreprgsdiagttstlqeqigwmtnnppipvgeiykrwiilglnkivrmysptsildirqgpkepfrdyvdrfyktlraeqasqevknwmtetllvqnanpdcktilkalgpaatleemmtacqgvggpghkarvlaeamsqvtnsatimmqrgnfrnqrkivkcfncgkeg…	mqrgnfrn	dcterqan	364	432	-14	0	1.00229	1	0.00229338
POL_HV192	O12158	1431	HIV-1 M:C_92BR025	Lentivirus	Molecular cloning and analysis of functional envelope genes from human immunodeficiency virus type 1 sequence subtypes A through G. The WHO and NIAID Networks for HIV Isolation and Characterization	J. Virol. 70 (3), 1651-1667 (1996)	p7	375	429	mgarasilrggkldaweriklkpggkkhymmkhlvwasrelerfaldpglletsegckqimkqlqpalqtgtkelislhntvatlycvhekidvrdtkealdkikeeqnksqqktqqaeaadkgkvsqnypivqnlqgqmvhqpisartlnawvkvveekafspevipmftalsegatpqdlntmlntvgghqaamqmlkdtineeaaewdrlhpvhagpvapgqmreprgsdiagttstlqeqitwmtnnppvpvgdiykrwiilglnkivrmyspvsildikqgpkepfrdyvdrffktlraeqatqdvknwmtdtllvqnanpdcktilralgpgasleemmtacqgvggpghkarvlaeamskvnntnimmqrsnckgpkrtikcfncgkeghla…	mqrsnckg	dcterqan	362	429	-13	0	0.972538	0.75	0.222538
POL_HV1ET	Q75002	1439	HIV-1 M:C_ETH2220	Lentivirus	Full-length sequence of an ethiopian human immunodeficiency virus type 1 (HIV-1) isolate of genetic subtype C	AIDS Res. Hum. Retroviruses 12 (14), 1329-1339 (1996)	p7	375	429	mgarasilrgekldawekiklrpggkkhymlkhlvwanrelekfalnpdlldtsagckqiikqlqpalqtgteelkslfntvatlycvhqkieikdtkealdkieeeqnesqqktqqagaadrgkdsqnypivqnmqgqmvhqpisartlnawvkvveekafspevipmftalsegatpqdlntmlntvgghqaamqmlkdtineeaaewdrlhpvhagpvapgqmrdprgsdiagttstlqeqiawmtgnppvpvgdiykrwiilglnkivrmyspvsildikqgpkepfrdyvdrffktlraeqatqdvknwmtdtllvqnanpdcktilralgpgasleemmtacqgvggpahkarvlaeamsqvnnttimmqksnfkgpkraikcfncgkeghla…	mqksnfkg	dcterqan	375	429	0	0	0.985511	1	-0.0144886
GAG_HV1MP	Q9QBZ6	492	HIV-1 M:F2_MP255C	Lentivirus	Near-full-length genome sequencing of divergent African HIV type 1 subtype F viruses leads to the identification of a new HIV type 1 subtype designated K	AIDS Res. Hum. Retroviruses 16 (2), 139-151 (2000)	p7	373	427	mgarasvlsggkldawekirlkpggkkryrlkhlvwasrelerfalnpsllettegckkiigqlqsslqtgseelkslynavvvlyyvhqridvrdtkealdklqeeqdksqqkeqqkaadkevsqnypivqniqgqmvhqalsprtlnawvkvieekafspevipmfsalsegatpqdlntmlntvgghqaamqmlkdtineeaaewdrlhpvhagpippgqmreprgsdiagttstlqeqitwmtgnppvpvgeiykrwiilglnkivrmyspvsildikqgpkepfrdyvdrffktlraeqatqevknwmtetllvqnsnpdcktilkalgpgatleemmtacqgvggpghkarilaeamskatstaimmqksnfkgqkrivkcfncgkeghiarn…	mqksnfkg	dcterqan	373	427	0	0	0.964447	1	-0.0355534
POL_HV1MP	Q9QBZ5	1430	HIV-1 M:F2_MP255C	Lentivirus	Near-full-length genome sequencing of divergent African HIV type 1 subtype F viruses leads to the identification of a new HIV type 1 subtype designated K	AIDS Res. Hum. Retroviruses 16 (2), 139-151 (2000)	p7	373	427	mgarasvlsggkldawekirlkpggkkryrlkhlvwasrelerfalnpsllettegckkiigqlqsslqtgseelkslynavvvlyyvhqridvrdtkealdklqeeqdksqqkeqqkaadkevsqnypivqniqgqmvhqalsprtlnawvkvieekafspevipmfsalsegatpqdlntmlntvgghqaamqmlkdtineeaaewdrlhpvhagpippgqmreprgsdiagttstlqeqitwmtgnppvpvgeiykrwiilglnkivrmyspvsildikqgpkepfrdyvdrffktlraeqatqevknwmtetllvqnsnpdcktilkalgpgatleemmtacqgvggpghkarilaeamskatstaimmqksnfkgqkrivkcfncgkeghiarn…	mqksnfkg	dcterqan	373	427	0	0	0.992329	1	-0.00767148
GAG_HV1M2	Q9QBZ2	496	HIV-1 M:F2_MP257C	Lentivirus	Near-full-length genome sequencing of divergent African HIV type 1 subtype F viruses leads to the identification of a new HIV type 1 subtype designated K	AIDS Res. Hum. Retroviruses 16 (2), 139-151 (2000)	p7	377	431	mgarasvlsggkldawekirlrpggkkkyrlkhivwasrelkrfalnpgllettegckkiigqlqpslqtgseelkslfntivvlyyvhqkievrdtkealdklqeeqdkhqqktqqatadkgvskgvsqnypilqnlqgqmvhqslsprtlnawvkvieekafspevipmfsalsegatpqdlntmlntvgghqaamqmlkdtineeaaewdrlhpvhagpippgqmreprgsdiagttstlqeqiawmtsnppvpvgeiykrwiilglnkivrmyspvsildikqgpkepfrdyvdrffktlraeqatqevkgwmtetllvqnanpdcktilkalgpgatleemmtacqgvggpshkarilaeamskatgaaimmqksnfkgqrrivkcfncgkegh…	mqksnfkg	dcterqan	377	431	0	0	0.955305	1	-0.0446953
POL_HV1M2	Q9QBZ1	1434	HIV-1 M:F2_MP257C	Lentivirus	Near-full-length genome sequencing of divergent African HIV type 1 subtype F viruses leads to the identification of a new HIV type 1 subtype designated K	AIDS Res. Hum. Retroviruses 16 (2), 139-151 (2000)	p7	377	431	mgarasvlsggkldawekirlrpggkkkyrlkhivwasrelkrfalnpgllettegckkiigqlqpslqtgseelkslfntivvlyyvhqkievrdtkealdklqeeqdkhqqktqqatadkgvskgvsqnypilqnlqgqmvhqslsprtlnawvkvieekafspevipmfsalsegatpqdlntmlntvgghqaamqmlkdtineeaaewdrlhpvhagpippgqmreprgsdiagttstlqeqiawmtsnppvpvgeiykrwiilglnkivrmyspvsildikqgpkepfrdyvdrffktlraeqatqevkgwmtetllvqnanpdcktilkalgpgatleemmtacqgvggpshkarilaeamskatgaaimmqksnfkgqrrivkcfncgkegh…	mqksnfkg	dcterqan	377	431	0	0	0.967011	1	-0.0329892
POL_HV19N	O41798	1435	HIV-1 M:G_92NG083	Lentivirus	A comprehensive panel of near-full-length clones and reference sequences for non-subtype B isolates of human immunodeficiency virus type 1	J. Virol. 72 (7), 5680-5698 (1998)	p7	379	433	mgarasvlsggkldswekirlrpggrkkyklkhivwasrelgrfalnrdlletaegcvqimkqlqpaltgteelrslfntvatlycvhqkievkdtkeapeevekiqknsqqeiqqaaknegnsnpvsqnypivqnaqgqmihqaispwtlnawvkvveekafspevipmfsalsegatpqdlntmlntvgghqaamqmlkdtindeaaewdrihpqqagpippgqirepsgsdiagttstlqeqirwmtsnppipvgeiykrwiilglnkivrmyspvsildirqgpkepfrdyvdrffktlraeqatqevkgwmtdtllvqnanpdcktilralgpgatleemmtacqgvggpshkarvlaeamsqasgaaaaaimmqksnfkgprriikcfncgke…	mqksnfkg	ecterqan	363	433	-16	0	0.917792	0.875	0.0427917
GAG_HV196	Q9QBY4	495	HIV-1 M:K_96CM-MP535	Lentivirus	Near-full-length genome sequencing of divergent African HIV type 1 subtype F viruses leads to the identification of a new HIV type 1 subtype designated K	AIDS Res. Hum. Retroviruses 16 (2), 139-151 (2000)	p7	373	427	mgarasvlsggkldawekirlrpggkkkyklkhlvwasrelerfalnpgllettegcrqiitqiqpsiqtgseeikslyntiavlyfvhqkievkdtkealdkleeeqnksqrktqqeaadkgvsqnypivqnlqgqmvhqalsprtlnawvkvieekafspevipmftalsegatpqdlntmlntvgghqaamqmlkdtindeaaewdrlhpvhagpippgqmreprgsdiagttstlqeqiawmtsnppvpvgeiykrwiilglnkivrmyspvsildirqgpkepfrdyvdrffktlraeqatqevknwmtdtllvqnanpdcktilkalgpgasleemmtacqgvggpshkarilaeamsqvtnpvvmmqkgnfkghrkivkcfncgkeghiarn…	mqkgnfkg	dcterqan	373	427	0	0	0.988923	1	-0.0110766
POL_HV196	Q9QBY3	1430	HIV-1 M:K_96CM-MP535	Lentivirus	Near-full-length genome sequencing of divergent African HIV type 1 subtype F viruses leads to the identification of a new HIV type 1 subtype designated K	AIDS Res. Hum. Retroviruses 16 (2), 139-151 (2000)	p7	373	427	mgarasvlsggkldawekirlrpggkkkyklkhlvwasrelerfalnpgllettegcrqiitqiqpsiqtgseeikslyntiavlyfvhqkievkdtkealdkleeeqnksqrktqqeaadkgvsqnypivqnlqgqmvhqalsprtlnawvkvieekafspevipmftalsegatpqdlntmlntvgghqaamqmlkdtindeaaewdrlhpvhagpippgqmreprgsdiagttstlqeqiawmtsnppvpvgeiykrwiilglnkivrmyspvsildirqgpkepfrdyvdrffktlraeqatqevknwmtdtllvqnanpdcktilkalgpgasleemmtacqgvggpshkarilaeamsqvtnpvvmmqkgnfkghrkivkcfncgkeghiarn…	mqkgnfkg	dcterqan	373	427	0	0	0.988223	1	-0.0117771
GAG_HV197	Q9QC00	495	HIV-1 M:K_97ZR-EQTB11	Lentivirus	Near-full-length genome sequencing of divergent African HIV type 1 subtype F viruses leads to the identification of a new HIV type 1 subtype designated K	AIDS Res. Hum. Retroviruses 16 (2), 139-151 (2000)	p7	373	427	mgarasvlsggkldkwekiqlrpggkkkyrlkhlvwasrelerfalnpnlletvegcrqiirqlqpslqtgseelrslfntvatlywvhqsiqvrdtkealdkleeeqnrtqqktqqgkadkgvsqnypivqnlqgqmvhqalsprtlnawvkvieekafspevipmfsalsegatpqdlntmlntvgghqaamqmlkdtineeaaewdrmhpvqagpippgqireprgsdiagttstlqeqitwmtsnppipvgeiykrwiilglnkivrmyspvsildirqgpkepfrdyvdrffrvlraeqatqevknwmtetllvqnanpdcrtilkalgsgatleemmtacqgvggpghkarvlaeamsqvtnsavmmqrgnfkgqrriikcfncgkeghlarn…	mqrgnfkg	dcserqan	373	427	0	0	0.985149	1	-0.0148512
POL_HV197	Q9QBZ9	1429	HIV-1 M:K_97ZR-EQTB11	Lentivirus	Near-full-length genome sequencing of divergent African HIV type 1 subtype F viruses leads to the identification of a new HIV type 1 subtype designated K	AIDS Res. Hum. Retroviruses 16 (2), 139-151 (2000)	p7	373	427	mgarasvlsggkldkwekiqlrpggkkkyrlkhlvwasrelerfalnpnlletvegcrqiirqlqpslqtgseelrslfntvatlywvhqsiqvrdtkealdkleeeqnrtqqktqqgkadkgvsqnypivqnlqgqmvhqalsprtlnawvkvieekafspevipmfsalsegatpqdlntmlntvgghqaamqmlkdtineeaaewdrmhpvqagpippgqireprgsdiagttstlqeqitwmtsnppipvgeiykrwiilglnkivrmyspvsildirqgpkepfrdyvdrffrvlraeqatqevknwmtetllvqnanpdcrtilkalgsgatleemmtacqgvggpghkarvlaeamsqvtnsavmmqrgnfkgqrriikcfncgkeghlarn…	mqrgnfkg	dcserqan	373	427	0	0	0.983801	1	-0.0161989
POL_HV1AN	Q77373	1435	HIV-1 O_ANT70	Lentivirus	Genomic cloning and complete sequence analysis of a highly divergent African human immunodeficiency virus isolate	J. Virol. 68 (3), 1586-1596 (1994)	p7	382	435	mgasasvltgskldaweqirlkpgskkkyrlkhlvwasrelerfacnpelletaegnekllqqlepalktgsdslqslwnaivvlwcvhnrykigdtqqaiqklkevmgsrksadaakedtsarqagqnypivsnaqgqmvhqaisprtlnawvkaveekafnpeiipmfmalsegaisydintmlnaigghqgalqvlkevineeavewdrthpppvgplppgqireptgsdiagttstqqeqihwttrpnqpipvgdiyrkwivlglnkmvkmyspvsildikqgpkepfrdyvdrfyktlraeqatqevknwmtetllvqnanpdckqilkslgpgatleemmvacqgvggpthkarvlaeamataqqdlkggytavfmqrgqnpirkgtikcfnc…	mqrgqnpi	kdcrngkq	363	441	-19	6	0.745161	0.4375	0.307661
POL_HV1MV	Q79666	1446	HIV-1 O_MVP5180	Lentivirus	A new subtype of human immunodeficiency virus type 1 (MVP-5180) from Cameroon	J. Virol. 68 (3), 1581-1585 (1994)	p7	382	437	mgarasvltgskldawerirlrpgskkayrlkhlvwasreleryacnpglletaegteqllqqlepalktgsedlkslwnaiavlwcvhnrfdirdtqqaiqklkevmasrksaeaakeetsprqtsqnypivtnaqgqmvhqaisprtlnawvkaveekafnpeiipmfmalsegavpydintmlnaigghqgalqvlkevineeaaewdrthppamgplppgqireptgsdiagttstqqeqiiwttrgansipvgdiyrkwivlglnkmvkmyspvsildirqgpkepfrdyvdrfyktlraeqatqevknwmtetllvqnsnpdckqilkalgpeatleemmvacqgvggpthkakilaeamasaqqdlkggytavfmqrgqnpnrkgpikcfnc…	mqrgqnpn	ckngrqan	382	435	0	-2	0.460018	0.65625	-0.196232
POL_HV2EH	Q89928	1464	HIV-2 B_EHO	Lentivirus	Nucleotide sequence of the HIV-2 EHO genome, a divergent HIV-2 isolate	AIDS Res. Hum. Retroviruses 11 (7), 873-874 (1995)	p7	378	429	mgargsvlsgkktdelekvrlrpggkkrymlkhivwavnelerfglaesrlgskegcrkirkvlgplvptgsenlkslyntvcvifclhaeekvkdteeakkiaqrhlaadtekmpamskpskptsrlaypvqqiagnyshlplsprtlnawvklveekkfgaevvpgfqalsegctpydinqmlncvgehqaamqiireiineeaadwdqqhpspgpmpagqlreprgsdiagttstveeqiqwmyrpqnpvpvgniyrrwiqlglqkcvrmynptnildikqgpkepfqsyvdrfykslraeqtdpavknwmtqtlliqnanpdcklvlkglgmnptleemltacqgiggpgqkarlmaealkealtpstnpfaaaqpragkrtvtcwncgkaghta…	aqpragkr	kcperqag	361	429	-17	0	0.924257	1	-0.075743
[truncated: 31 more rows]

## Sheet: 9
LOCUS	ACCESSION	LENGTH	ORGANISM	GENUS	TITEL	JOURNAL	NC NAME	NC INIT	NC TERM	SEQUENCE	Ip	In	WSVM&RF+SA Init	WSVM&RF+SA Term	WSVM&RF+SA Init bias	WSVM&RF+SA Term bias	DecProduct/alpha	AlignProduct	DecProduct/alpha-AlignProduct
[truncated: 77 more rows]

[truncated: 11 more sheets: 10, 11, 12, 13, 14, 15, 16, 17, 18, 19, 20]
