# Supplementary material for: A computational method for predicting nucleocapsid protein in retroviruses
Source: Sci Rep. 2022 Jan 11;12:524. doi: 10.1038/s41598-021-03182-2 (PMC8752852; doi:10.1038/s41598-021-03182-2)
Supplement: Supplementary file 7 — Supplementary Information S7. [file 41598_2021_3182_MOESM7_ESM.gp]

LOCUS       AAA63525                 179 aa            linear   VRL 07-MAR-1995
DEFINITION  gag protein, partial [Spleen necrosis virus].
ACCESSION   AAA63525
VERSION     AAA63525.1  GI:334989
DBSOURCE    locus SNVGAGPOL accession M54993.1
KEYWORDS    .
SOURCE      Spleen necrosis virus
  ORGANISM  Spleen necrosis virus
            Viruses; Riboviria; Pararnavirae; Artverviricota; Revtraviricetes;
            Ortervirales; Retroviridae; Orthoretrovirinae; Gammaretrovirus.
REFERENCE   1  (residues 1 to 179)
  AUTHORS   Weaver,T.A., Talbot,K.J. and Panganiban,A.T.
  TITLE     Spleen necrosis virus gag polyprotein is necessary for particle
            assembly and release but not for proteolytic processing
  JOURNAL   J. Virol. 64 (6), 2642-2652 (1990)
   PUBMED   2186174
COMMENT     Method: conceptual translation.
FEATURES             Location/Qualifiers
     source          1..179
                     /organism="Spleen necrosis virus"
                     /db_xref="taxon:11836"
                     /clone="pTW44"
                     /dev_stage="proviral"
     Protein         <1..>179
                     /product="gag protein"
     mat_peptide     1..52
                     /product="nucleocapsid protein"
     Region          27..43
                     /region_name="ZnF_C2HC"
                     /note="zinc finger; smart00343"
                     /db_xref="CDD:197667"
     mat_peptide     53..179
                     /product="neutral protease large subunit"
                     /note="internal"
     mat_peptide     59..179
                     /product="pol protein"
     Region          71..153
                     /region_name="RP_RTVL_H_like"
                     /note="Retropepsin of the RTVL_H family of human
                     endogenous retrovirus-like elements; cd06095"
                     /db_xref="CDD:133159"
     Site            order(85,87,89,107..109,146)
                     /site_type="inhibition"
                     /note="inhibitor binding site"
                     /db_xref="CDD:133159"
     Site            85..87
                     /site_type="active"
                     /note="catalytic motif [active]"
                     /db_xref="CDD:133159"
     Site            85
                     /site_type="active"
                     /note="Catalytic residue [active]"
                     /db_xref="CDD:133159"
     CDS             1..179
                     /gene="gag"
                     /coded_by="M54993.1:<1..>537"
                     /note="internal"
ORIGIN      
        1 laqesraerg skktppgkgr pplgknqcay ckeeghwkkn cpklvsgaap vlveelqxgr
       61 qgspalrepr lkvkvggqvi dflvdtgath svvqkpvgpm skesvaiiga tgnirnypks
      121 egrlvdlgrg lvthsflvip ecpdpllgrd llqklratis ftgegppeir tegkllvta
//

LOCUS       GAK6_HUMAN               666 aa            linear   PRI 02-JUN-2021
DEFINITION  RecName: Full=Endogenous retrovirus group K member 6 Gag
            polyprotein; AltName: Full=HERV-K(C7) Gag protein; AltName:
            Full=HERV-K(HML-2.HOM) Gag protein; AltName: Full=HERV-K108 Gag
            protein; AltName: Full=HERV-K_7p22.1 provirus ancestral Gag
            polyprotein; Short=Gag polyprotein.
ACCESSION   Q7LDI9
VERSION     Q7LDI9.3  GI:50400385
DBSOURCE    UniProtKB: locus GAK6_HUMAN, accession Q7LDI9;
            class: standard.
            extra accessions:Q9UKH5,Q9Y6I1,Q9YNA6,Q9YNB0
            created: Jul 19, 2004.
            sequence updated: Jan 23, 2007.
            annotation updated: Jun 2, 2021.
            xrefs: AF164614.1, AAD51797.1, AF074086.2, AAF88165.1, AAD21095.2,
            Y17832.2, CAA76878.1, Y17834.1, CAA76884.1, AC072054.10
            xrefs (non-sequence databases): SMR:Q7LDI9, IntAct:Q7LDI9,
            BioMuta:HGNC:13915, DMDM:50400385, jPOST:Q7LDI9, MassIVE:Q7LDI9,
            PeptideAtlas:Q7LDI9, PRIDE:Q7LDI9, ProteomicsDB:68855,
            GeneCards:ERVK-6, HGNC:13915, MIM:605626, neXtProt:NX_Q7LDI9,
            PhylomeDB:Q7LDI9, PathwayCommons:Q7LDI9, Pharos:Q7LDI9,
            Proteomes:UP000005640, GO:0005886, GO:0003676, GO:0005198,
            GO:0008270, GO:0016032, Gene3D:1.10.1200.30, Gene3D:1.10.150.490,
            Gene3D:1.10.375.10, InterPro:IPR003322, InterPro:IPR038124,
            InterPro:IPR000721, InterPro:IPR008916, InterPro:IPR008919,
            InterPro:IPR010999, InterPro:IPR001878, InterPro:IPR036875,
            Pfam:PF02337, Pfam:PF00607, Pfam:PF00098, SMART:SM00343,
            SUPFAM:SSF47836, SUPFAM:SSF47943, SUPFAM:SSF57756, PROSITE:PS50158
KEYWORDS    Cell membrane; ERV; Lipoprotein; Membrane; Metal-binding;
            Myristate; Reference proteome; Repeat; Ribosomal frameshifting;
            Transposable element; Zinc; Zinc-finger.
SOURCE      Homo sapiens (human)
  ORGANISM  Homo sapiens
            Eukaryota; Metazoa; Chordata; Craniata; Vertebrata; Euteleostomi;
            Mammalia; Eutheria; Euarchontoglires; Primates; Haplorrhini;
            Catarrhini; Hominidae; Homo.
REFERENCE   1  (residues 1 to 666)
  AUTHORS   Barbulescu,M., Turner,G., Seaman,M.I., Deinard,A.S., Kidd,K.K. and
            Lenz,J.
  TITLE     Many human endogenous retrovirus K (HERV-K) proviruses are unique
            to humans
  JOURNAL   Curr Biol 9 (16), 861-868 (1999)
   PUBMED   10469592
  REMARK    NUCLEOTIDE SEQUENCE [GENOMIC DNA].
REFERENCE   2  (residues 1 to 666)
  AUTHORS   Mayer,J., Sauter,M., Racz,A., Scherer,D., Mueller-Lantzsch,N. and
            Meese,E.
  TITLE     An almost-intact human endogenous retrovirus K on human chromosome
            7
  JOURNAL   Nat Genet 21 (3), 257-258 (1999)
   PUBMED   10080172
  REMARK    NUCLEOTIDE SEQUENCE [GENOMIC DNA].
REFERENCE   3  (residues 1 to 666)
  AUTHORS   Reus,K., Mayer,J., Sauter,M., Scherer,D., Muller-Lantzsch,N. and
            Meese,E.
  TITLE     Genomic organization of the human endogenous retrovirus
            HERV-K(HML-2.HOM) (ERVK6) on chromosome 7
  JOURNAL   Genomics 72 (3), 314-320 (2001)
   PUBMED   11401447
  REMARK    NUCLEOTIDE SEQUENCE [GENOMIC DNA].
REFERENCE   4  (residues 1 to 666)
  AUTHORS   Tonjes,R.R., Czauderna,F. and Kurth,R.
  TITLE     Genome-wide screening, cloning, chromosomal assignment, and
            expression of full-length human endogenous retrovirus type K
  JOURNAL   J Virol 73 (11), 9187-9195 (1999)
   PUBMED   10516026
  REMARK    NUCLEOTIDE SEQUENCE [GENOMIC DNA].
REFERENCE   5  (residues 1 to 666)
  AUTHORS   Hillier,L.W., Fulton,R.S., Fulton,L.A., Graves,T.A., Pepin,K.H.,
            Wagner-McPherson,C., Layman,D., Maas,J., Jaeger,S., Walker,R.,
            Wylie,K., Sekhon,M., Becker,M.C., O'Laughlin,M.D., Schaller,M.E.,
            Fewell,G.A., Delehaunty,K.D., Miner,T.L., Nash,W.E., Cordes,M.,
            Du,H., Sun,H., Edwards,J., Bradshaw-Cordum,H., Ali,J., Andrews,S.,
            Isak,A., Vanbrunt,A., Nguyen,C., Du,F., Lamar,B., Courtney,L.,
            Kalicki,J., Ozersky,P., Bielicki,L., Scott,K., Holmes,A.,
            Harkins,R., Harris,A., Strong,C.M., Hou,S., Tomlinson,C.,
            Dauphin-Kohlberg,S., Kozlowicz-Reilly,A., Leonard,S., Rohlfing,T.,
            Rock,S.M., Tin-Wollam,A.M., Abbott,A., Minx,P., Maupin,R.,
            Strowmatt,C., Latreille,P., Miller,N., Johnson,D., Murray,J.,
            Woessner,J.P., Wendl,M.C., Yang,S.P., Schultz,B.R., Wallis,J.W.,
            Spieth,J., Bieri,T.A., Nelson,J.O., Berkowicz,N., Wohldmann,P.E.,
            Cook,L.L., Hickenbotham,M.T., Eldred,J., Williams,D., Bedell,J.A.,
            Mardis,E.R., Clifton,S.W., Chissoe,S.L., Marra,M.A., Raymond,C.,
            Haugen,E., Gillett,W., Zhou,Y., James,R., Phelps,K., Iadanoto,S.,
            Bubb,K., Simms,E., Levy,R., Clendenning,J., Kaul,R., Kent,W.J.,
            Furey,T.S., Baertsch,R.A., Brent,M.R., Keibler,E., Flicek,P.,
            Bork,P., Suyama,M., Bailey,J.A., Portnoy,M.E., Torrents,D.,
            Chinwalla,A.T., Gish,W.R., Eddy,S.R., McPherson,J.D., Olson,M.V.,
            Eichler,E.E., Green,E.D., Waterston,R.H. and Wilson,R.K.
  TITLE     The DNA sequence of human chromosome 7
  JOURNAL   Nature 424 (6945), 157-164 (2003)
   PUBMED   12853948
  REMARK    NUCLEOTIDE SEQUENCE [LARGE SCALE GENOMIC DNA].
REFERENCE   6  (residues 1 to 666)
  AUTHORS   Sauter,M., Schommer,S., Kremmer,E., Remberger,K., Dolken,G.,
            Lemm,I., Buck,M., Best,B., Neumann-Haefelin,D. and
            Mueller-Lantzsch,N.
  TITLE     Human endogenous retrovirus K10: expression of Gag protein and
            detection of antibodies in patients with seminomas
  JOURNAL   J Virol 69 (1), 414-421 (1995)
   PUBMED   7983737
  REMARK    CHARACTERIZATION.
COMMENT     [FUNCTION] The products of the Gag polyproteins of infectious
            retroviruses perform highly complex orchestrated tasks during the
            assembly, budding, maturation, and infection stages of the viral
            replication cycle. During viral assembly, the proteins form
            membrane associations and self-associations that ultimately result
            in budding of an immature virion from the infected cell. Gag
            precursors also function during viral assembly to selectively bind
            and package two plus strands of genomic RNA. Endogenous Gag
            proteins may have kept, lost or modified their original function
            during evolution.
            [SUBCELLULAR LOCATION] Cell membrane; Lipid-anchor.
            Note=Cytoplasmic membrane (in a transfection system).
            {ECO:0000250}.
            [ALTERNATIVE PRODUCTS] Event=Ribosomal frameshifting; Named
            isoforms=1; Comment=This protein is synthesized as a Gag
            polypeptide and as a Gag-Pro-Pol polyprotein. The later is the
            precursor of the Pro and Pol proteins. It is thought, by similarity
            with type-B retroviruses, to be generated by -1 frameshifts
            occurring at the Gag-Pro and Pro-Pol genes boundaries.; Name=1;
            IsoId=Q7LDI9-1; Sequence=Displayed.
            [DOMAIN] HERV-K Gag polyprotein contains regions homologous to the
            matrix (MA), capsid (CA) and nucleocapsid (NC) proteins from
            infectious retroviruses. Evidence suggests that HERV-K(HML-2) Gag
            polyprotein can be cleaved into mature MA, CA and NC under certain
            circumstances. However, the exact boundaries as well as the size of
            processed Gag proteins have not been precisely determined yet.
            [PTM] Myristoylation is essential for retroviral assembly.
            Alteration of the glycine residue leads to a block in the budding
            of particles and an accumulation of Gag inside the cell (By
            similarity). {ECO:0000250}.
            [PTM] Specific enzymatic cleavages may yield mature proteins.
            {ECO:0000305}.
            [SIMILARITY] Belongs to the beta type-B retroviral Gag protein
            family. HERV class-II K(HML-2) gag subfamily. {ECO:0000305}.
            [CAUTION] Gag proteins of ERVK-6 tandem proviruses have been
            initially reported as being identical (AAF88165 and AAD21095).
            However, the same Gag proteins sequences, when translated from the
            human genome draft (AC072054), show conflicts with respect to each
            other. {ECO:0000305}.
            [SEQUENCE CAUTION] Sequence=AAD51797.1; Type=Frameshift;
            Note=Occurs within the codons for the last amino acids in the Gag
            and Pro open reading frames.; Evidence={ECO:0000305};
            Sequence=AC072054; Type=Erroneous termination; Note=Truncated
            C-terminus. Provirus 41574.; Evidence={ECO:0000305};
            Sequence=AC072054; Type=Erroneous termination; Note=Truncated
            C-terminus. Provirus 41575.; Evidence={ECO:0000305}.
FEATURES             Location/Qualifiers
     source          1..666
                     /organism="Homo sapiens"
                     /db_xref="taxon:9606"
     gene            1..666
                     /gene="ERVK-6"
                     /gene_synonym="ERVK6"
     Protein         1..666
                     /product="Endogenous retrovirus group K member 6 Gag
                     polyprotein"
                     /note="HERV-K(C7) Gag protein; HERV-K(HML-2.HOM) Gag
                     protein; HERV-K108 Gag protein; HERV-K_7p22.1 provirus
                     ancestral Gag polyprotein"
                     /UniProtKB_evidence="Evidence at protein level"
     Region          2..666
                     /region_name="Mature chain"
                     /note="Endogenous retrovirus group K member 6 Gag
                     polyprotein. /id=PRO_0000186745."
     Site            2
                     /site_type="lipid-binding"
                     /note="N-myristoyl glycine. /evidence=ECO:0000255."
     Region          13..93
                     /region_name="Gag_p10"
                     /note="Retroviral GAG p10 protein; pfam02337"
                     /db_xref="CDD:280495"
     Region          26
                     /region_name="Conflict"
                     /note="G -> R (in Ref. 5; in both proviruses).
                     /evidence=ECO:0000305."
     Region          165..264
                     /region_name="Region of interest in the sequence"
                     /note="Disordered. /evidence=ECO:0000256|SAM:MobiDB-lite."
     Region          187..205
                     /region_name="Compositionally biased region"
                     /note="Polar residues.
                     /evidence=ECO:0000256|SAM:MobiDB-lite."
     Region          217..253
                     /region_name="Compositionally biased region"
                     /note="Pro residues.
                     /evidence=ECO:0000256|SAM:MobiDB-lite."
     Region          223
                     /region_name="Conflict"
                     /note="P -> S (in Ref. 5; in both proviruses).
                     /evidence=ECO:0000305."
     Region          312..526
                     /region_name="Gag_p24"
                     /note="gag gene protein p24 (core nucleocapsid protein);
                     pfam00607"
                     /db_xref="CDD:279002"
     Region          419
                     /region_name="Conflict"
                     /note="V -> I (in Ref. 5; in provirus 41574).
                     /evidence=ECO:0000305."
     Region          521
                     /region_name="Conflict"
                     /note="H -> Y (in Ref. 3; CAA76878).
                     /evidence=ECO:0000305."
     Region          544..561
                     /region_name="Zinc finger region"
                     /note="CCHC-type 1.
                     /evidence=ECO:0000255|PROSITE-ProRule:PRU00047."
     Region          544..560
                     /region_name="zf-CCHC"
                     /note="Zinc knuckle; pfam00098"
                     /db_xref="CDD:278525"
     Region          578..608
                     /region_name="zf-CCHC_5"
                     /note="GAG-polyprotein viral zinc-finger; pfam14787"
                     /db_xref="CDD:291453"
     Region          580..597
                     /region_name="Zinc finger region"
                     /note="CCHC-type 2.
                     /evidence=ECO:0000255|PROSITE-ProRule:PRU00047."
     Region          598..642
                     /region_name="Region of interest in the sequence"
                     /note="Disordered. /evidence=ECO:0000256|SAM:MobiDB-lite."
ORIGIN      
        1 mgqtkskiks kyasylsfik illkrggvkv stknliklfq iieqfcpwfp eqgtldlkdw
       61 krigkelkqa grkgniiplt vwndwaiika alepfqteed svsvsdapgs ciidcnentr
      121 kksqketegl hceyvaepvm aqstqnvdyn qlqeviypet lklegkgpel vgpseskprg
      181 tsplpagqvp vtlqpqkqvk enktqppvay qywppaelqy rpppesqygy pgmppapqgr
      241 apypqpptrr lnptappsrq gsklheiidk srkegdteaw qfpvtlepmp pgegaqegep
      301 ptvearyksf sikklkdmke gvkqygpnsp ymrtlldsia hghrlipydw eilaksslsp
      361 sqflqfktww idgvqeqvrr nraanppvni dadqllgigq nwstisqqal mqneaieqvr
      421 aiclraweki qdpgstcpsf ntvrqgskep ypdfvarlqd vaqksiadek arkvivelma
      481 yenanpecqs aikplkgkvp agsdviseyv kacdgiggam hkamlmaqai tgvvlggqvr
      541 tfgrkcyncg qighlkkncp vlnkqnitiq atttgreppd lcprckkgkh wasqcrskfd
      601 kngqplsgne qrgqpqapqq tgafpiqpfv pqgfqgqqpp lsqvfqgisq lpqynncppp
      661 qaavqq
//

LOCUS       GAK10_HUMAN              666 aa            linear   PRI 02-JUN-2021
DEFINITION  RecName: Full=Endogenous retrovirus group K member 10 Gag
            polyprotein; AltName: Full=HERV-K10 Gag protein; AltName:
            Full=HERV-K107 Gag protein; AltName: Full=HERV-K_5q33.3 provirus
            ancestral Gag polyprotein; Short=Gag polyprotein.
ACCESSION   P87889
VERSION     P87889.4  GI:134035263
DBSOURCE    UniProtKB: locus GAK10_HUMAN, accession P87889;
            class: standard.
            extra accessions:P10263,P10264,Q69385,Q9UKH6
            created: Jul 19, 2004.
            sequence updated: Mar 6, 2007.
            annotation updated: Jun 2, 2021.
            xrefs: M14123.1, AAA88030.1, AAA88031.1, Y10390.1, CAA71416.1,
            AF164613.1, AAD51796.1, X72791.1, CAA51306.1, AC016577.4, FOHUE1,
            FOHUE2
            xrefs (non-sequence databases): SMR:P87889, BioMuta:HGNC:39004,
            DMDM:134035263, MassIVE:P87889, PeptideAtlas:P87889, PRIDE:P87889,
            ProteomicsDB:57782, GeneCards:ERVK-10, HGNC:39004,
            neXtProt:NX_P87889, PhylomeDB:P87889, Pharos:P87889,
            Proteomes:UP000005640, GO:0005886, GO:0003676, GO:0005198,
            GO:0008270, GO:0016032, Gene3D:1.10.1200.30, Gene3D:1.10.150.490,
            Gene3D:1.10.375.10, InterPro:IPR003322, InterPro:IPR038124,
            InterPro:IPR000721, InterPro:IPR008916, InterPro:IPR008919,
            InterPro:IPR010999, InterPro:IPR001878, InterPro:IPR036875,
            Pfam:PF02337, Pfam:PF00607, Pfam:PF00098, SMART:SM00343,
            SUPFAM:SSF47836, SUPFAM:SSF47943, SUPFAM:SSF57756, PROSITE:PS50158
KEYWORDS    Cell membrane; ERV; Lipoprotein; Membrane; Metal-binding;
            Myristate; Reference proteome; Repeat; Ribosomal frameshifting;
            Transposable element; Zinc; Zinc-finger.
SOURCE      Homo sapiens (human)
  ORGANISM  Homo sapiens
            Eukaryota; Metazoa; Chordata; Craniata; Vertebrata; Euteleostomi;
            Mammalia; Eutheria; Euarchontoglires; Primates; Haplorrhini;
            Catarrhini; Hominidae; Homo.
REFERENCE   1  (residues 1 to 666)
  AUTHORS   Ono,M., Yasunaga,T., Miyata,T. and Ushikubo,H.
  TITLE     Nucleotide sequence of human endogenous retrovirus genome related
            to the mouse mammary tumor virus genome
  JOURNAL   J Virol 60 (2), 589-598 (1986)
   PUBMED   3021993
  REMARK    NUCLEOTIDE SEQUENCE [GENOMIC DNA].
REFERENCE   2  (residues 1 to 666)
  AUTHORS   Tonjes,R.R., Boller,K., Limbach,C., Lugert,R. and Kurth,R.
  TITLE     Characterization of human endogenous retrovirus type K virus-like
            particles generated from recombinant baculoviruses
  JOURNAL   Virology 233 (2), 280-291 (1997)
   PUBMED   9217052
  REMARK    NUCLEOTIDE SEQUENCE [GENOMIC DNA].
REFERENCE   3  (residues 1 to 666)
  AUTHORS   Barbulescu,M., Turner,G., Seaman,M.I., Deinard,A.S., Kidd,K.K. and
            Lenz,J.
  TITLE     Many human endogenous retrovirus K (HERV-K) proviruses are unique
            to humans
  JOURNAL   Curr Biol 9 (16), 861-868 (1999)
   PUBMED   10469592
  REMARK    NUCLEOTIDE SEQUENCE [GENOMIC DNA].
REFERENCE   4  (residues 1 to 666)
  AUTHORS   Lower,R., Boller,K., Hasenmaier,B., Korbmacher,C.,
            Muller-Lantzsch,N., Lower,J. and Kurth,R.
  TITLE     Identification of human endogenous retroviruses with complex mRNA
            expression and particle formation
  JOURNAL   Proc Natl Acad Sci U S A 90 (10), 4480-4484 (1993)
   PUBMED   8506289
  REMARK    NUCLEOTIDE SEQUENCE [MRNA].
REFERENCE   5  (residues 1 to 666)
  AUTHORS   Schmutz,J., Martin,J., Terry,A., Couronne,O., Grimwood,J.,
            Lowry,S., Gordon,L.A., Scott,D., Xie,G., Huang,W., Hellsten,U.,
            Tran-Gyamfi,M., She,X., Prabhakar,S., Aerts,A., Altherr,M.,
            Bajorek,E., Black,S., Branscomb,E., Caoile,C., Challacombe,J.F.,
            Chan,Y.M., Denys,M., Detter,J.C., Escobar,J., Flowers,D.,
            Fotopulos,D., Glavina,T., Gomez,M., Gonzales,E., Goodstein,D.,
            Grigoriev,I., Groza,M., Hammon,N., Hawkins,T., Haydu,L., Israni,S.,
            Jett,J., Kadner,K., Kimball,H., Kobayashi,A., Lopez,F., Lou,Y.,
            Martinez,D., Medina,C., Morgan,J., Nandkeshwar,R., Noonan,J.P.,
            Pitluck,S., Pollard,M., Predki,P., Priest,J., Ramirez,L.,
            Retterer,J., Rodriguez,A., Rogers,S., Salamov,A., Salazar,A.,
            Thayer,N., Tice,H., Tsai,M., Ustaszewska,A., Vo,N., Wheeler,J.,
            Wu,K., Yang,J., Dickson,M., Cheng,J.F., Eichler,E.E., Olsen,A.,
            Pennacchio,L.A., Rokhsar,D.S., Richardson,P., Lucas,S.M.,
            Myers,R.M. and Rubin,E.M.
  TITLE     The DNA sequence and comparative analysis of human chromosome 5
  JOURNAL   Nature 431 (7006), 268-274 (2004)
   PUBMED   15372022
  REMARK    NUCLEOTIDE SEQUENCE [LARGE SCALE GENOMIC DNA].
REFERENCE   6  (residues 1 to 666)
  AUTHORS   Sauter,M., Schommer,S., Kremmer,E., Remberger,K., Dolken,G.,
            Lemm,I., Buck,M., Best,B., Neumann-Haefelin,D. and
            Mueller-Lantzsch,N.
  TITLE     Human endogenous retrovirus K10: expression of Gag protein and
            detection of antibodies in patients with seminomas
  JOURNAL   J Virol 69 (1), 414-421 (1995)
   PUBMED   7983737
  REMARK    CHARACTERIZATION.
COMMENT     On Mar 23, 2007 this sequence version replaced gi:50403761.
            [FUNCTION] The products of the Gag polyproteins of infectious
            retroviruses perform highly complex orchestrated tasks during the
            assembly, budding, maturation, and infection stages of the viral
            replication cycle. During viral assembly, the proteins form
            membrane associations and self-associations that ultimately result
            in budding of an immature virion from the infected cell. Gag
            precursors also function during viral assembly to selectively bind
            and package two plus strands of genomic RNA. Endogenous Gag
            proteins may have kept, lost or modified their original function
            during evolution.
            [SUBCELLULAR LOCATION] Cell membrane; Lipid-anchor.
            Note=Cytoplasmic membrane (in a transfection system).
            [ALTERNATIVE PRODUCTS] Event=Ribosomal frameshifting; Named
            isoforms=1; Comment=This protein is synthesized as a Gag
            polypeptide and as a Gag-Pro-Pol polyprotein. The later is the
            precursor of the Pro and Pol proteins. It is thought, by similarity
            with type-B retroviruses, to be generated by -1 frameshifts
            occurring at the Gag-Pro and Pro-Pol genes boundaries.; Name=1;
            IsoId=P87889-1; Sequence=Displayed.
            [DOMAIN] HERV-K Gag polyprotein contains regions homologous to the
            matrix (MA), capsid (CA) and nucleocapsid (NC) proteins from
            infectious retroviruses. Evidence suggests that HERV-K(HML-2) Gag
            polyprotein can be cleaved into mature MA, CA and NC under certain
            circumstances. However, the exact boundaries as well as the size of
            processed Gag proteins have not been precisely determined yet.
            [PTM] Myristoylation is essential for retroviral assembly.
            Alteration of the glycine residue leads to a block in the budding
            of particles and an accumulation of Gag inside the cell (By
            similarity). {ECO:0000250}.
            [PTM] Specific enzymatic cleavages may yield mature proteins.
            {ECO:0000305}.
            [MISCELLANEOUS] This Gag protein is encoded by a human specific
            provirus.
            [MISCELLANEOUS] Intragenic, in the sixth intron of the SCGD gene.
            [SIMILARITY] Belongs to the beta type-B retroviral Gag protein
            family. HERV class-II K(HML-2) gag subfamily. {ECO:0000305}.
            [SEQUENCE CAUTION] Sequence=AAA88030.1; Type=Frameshift;
            Evidence={ECO:0000305}; Sequence=AAA88031.1; Type=Frameshift;
            Evidence={ECO:0000305}; Sequence=AAD51796.1; Type=Frameshift;
            Note=A -1 frameshift presumed to occur within the codons for the
            last amino acids in the Gag and Pro open reading frames.;
            Evidence={ECO:0000305}.
FEATURES             Location/Qualifiers
     source          1..666
                     /organism="Homo sapiens"
                     /db_xref="taxon:9606"
     gene            1..666
                     /gene="ERVK-10"
     Protein         1..666
                     /product="Endogenous retrovirus group K member 10 Gag
                     polyprotein"
                     /note="HERV-K10 Gag protein; HERV-K107 Gag protein;
                     HERV-K_5q33.3 provirus ancestral Gag polyprotein"
                     /UniProtKB_evidence="Evidence at protein level"
     Region          2..666
                     /region_name="Mature chain"
                     /note="Endogenous retrovirus group K member 10 Gag
                     polyprotein. /id=PRO_0000186753."
     Site            2
                     /site_type="lipid-binding"
                     /note="N-myristoyl glycine. /evidence=ECO:0000255."
     Region          13..93
                     /region_name="Gag_p10"
                     /note="Retroviral GAG p10 protein; pfam02337"
                     /db_xref="CDD:280495"
     Region          55
                     /region_name="Conflict"
                     /note="S -> L (in Ref. 5; AC016577).
                     /evidence=ECO:0000305."
     Region          164..183
                     /region_name="Region of interest in the sequence"
                     /note="Disordered. /evidence=ECO:0000256|SAM:MobiDB-lite."
     Region          186
                     /region_name="Conflict"
                     /note="A -> V (in Ref. 2; CAA71416).
                     /evidence=ECO:0000305."
     Region          190
                     /region_name="Conflict"
                     /note="L -> P (in Ref. 5; AC016577).
                     /evidence=ECO:0000305."
     Region          207
                     /region_name="Conflict"
                     /note="Q -> P (in Ref. 5; AC016577).
                     /evidence=ECO:0000305."
     Region          215
                     /region_name="Conflict"
                     /note="L -> P (in Ref. 5; AC016577).
                     /evidence=ECO:0000305."
     Region          312..526
                     /region_name="Gag_p24"
                     /note="gag gene protein p24 (core nucleocapsid protein);
                     pfam00607"
                     /db_xref="CDD:279002"
     Region          436
                     /region_name="Conflict"
                     /note="T -> A (in Ref. 4; CAA51306).
                     /evidence=ECO:0000305."
     Region          472
                     /region_name="Conflict"
                     /note="G -> R (in Ref. 4; CAA51306).
                     /evidence=ECO:0000305."
     Region          544..561
                     /region_name="Zinc finger region"
                     /note="CCHC-type 1.
                     /evidence=ECO:0000255|PROSITE-ProRule:PRU00047."
     Region          544..560
                     /region_name="zf-CCHC"
                     /note="Zinc knuckle; pfam00098"
                     /db_xref="CDD:278525"
     Region          578..608
                     /region_name="zf-CCHC_5"
                     /note="GAG-polyprotein viral zinc-finger; pfam14787"
                     /db_xref="CDD:291453"
     Region          580..597
                     /region_name="Zinc finger region"
                     /note="CCHC-type 2.
                     /evidence=ECO:0000255|PROSITE-ProRule:PRU00047."
     Region          596
                     /region_name="Conflict"
                     /note="R -> C (in Ref. 2; CAA71416).
                     /evidence=ECO:0000305."
     Region          598..642
                     /region_name="Region of interest in the sequence"
                     /note="Disordered. /evidence=ECO:0000256|SAM:MobiDB-lite."
     Region          640
                     /region_name="Conflict"
                     /note="P -> L (in Ref. 5; AC016577).
                     /evidence=ECO:0000305."
     Region          659
                     /region_name="Conflict"
                     /note="S -> L (in Ref. 4; CAA51306).
                     /evidence=ECO:0000305."
ORIGIN      
        1 mgqtkskiks kyasylsfik illkrggvkv stknliklfq iieqfcpwfp eqgtsdlkdw
       61 krigkelkqa grkgniiplt vwndwaiika alepfqteed sisvsdapgs clidcnentr
      121 kksqketesl hceyvaepvm aqstqnvdyn qlqeviypet lklegkgpel mgpseskprg
      181 tsplpagqvl vrlqpqkqvk enktqpqvay qywplaelqy rpppesqygy pgmppapqgr
      241 apyhqpptrr lnpmappsrq gselheiidk srkegdteaw qfpvtlepmp pgegaqegep
      301 ptvearyksf sikmlkdmke gvkqygpnsp ymrtlldsia yghrlipydw eilaksslsp
      361 sqflqfktww idgvqeqvrr nraanppvni dadqllgigq nwstisqqal mqneaieqvr
      421 aiclraweki qdpgstcpsf ntvrqgskep ypdfvarlqd vaqksiadek agkvivelma
      481 yenanpecqs aikplkgkvp agsdviseyv kacdgiggam hkamlmaqai tgvvlggqvr
      541 tfggkcyncg qighlkkncp vlnkqnitiq atttgreppd lcprckkgkh wasqcrskfd
      601 kngqplsgne qrgqpqapqq tgafpiqpfv pqgfqgqqpp lsqvfqgisq lpqynncpsp
      661 qaavqq
//

LOCUS       YP_031678               1125 aa            linear   VRL 13-AUG-2018
DEFINITION  Gag-env fusion protein [Avian endogenous retrovirus EAV-HP].
ACCESSION   YP_031678
VERSION     YP_031678.1  GI:49248518
DBLINK      BioProject: PRJNA485481
DBSOURCE    REFSEQ: accession NC_005947.1
KEYWORDS    RefSeq.
SOURCE      Avian endogenous retrovirus EAV-HP
  ORGANISM  Avian endogenous retrovirus EAV-HP
            Viruses; Riboviria; Pararnavirae; Artverviricota; Revtraviricetes;
            Ortervirales; Retroviridae.
REFERENCE   1
  AUTHORS   Sacco,M.A., Flannery,D.M., Howes,K. and Venugopal,K.
  TITLE     Avian endogenous retrovirus EAV-HP shares regions of identity with
            avian leukosis virus subgroup J and the avian retrotransposon
            ART-CH
  JOURNAL   J. Virol. 74 (3), 1296-1306 (2000)
   PUBMED   10627540
REFERENCE   2  (residues 1 to 1125)
  CONSRTM   NCBI Genome Project
  TITLE     Direct Submission
  JOURNAL   Submitted (25-JUN-2004) National Center for Biotechnology
            Information, NIH, Bethesda, MD 20894, USA
REFERENCE   3  (residues 1 to 1125)
  AUTHORS   Sacco,M.A.
  TITLE     Direct Submission
  JOURNAL   Submitted (09-APR-1999) Sacco M.A., Immunology and Pathology,
            Institute for Animal Health, Compton, Near Newbury, Berkshire, RG20
            7NN, UNITED KINGDOM
COMMENT     PROVISIONAL REFSEQ: This record has not yet been subject to final
            NCBI review. The reference sequence is identical to CAB58116.
            Method: conceptual translation.
FEATURES             Location/Qualifiers
     source          1..1125
                     /organism="Avian endogenous retrovirus EAV-HP"
                     /proviral
                     /host="Gallus gallus domesticus(Chicken,line N)"
                     /db_xref="taxon:93465"
                     /country="United Kingdom"
                     /note="Chicken endogenous retrovirus EAV-HP1"
     Protein         1..1125
                     /product="Gag-env fusion protein"
                     /calculated_mol_wt=122486
     Region          2..87
                     /region_name="Retro_M"
                     /note="Retroviral M domain; pfam02813"
                     /db_xref="CDD:280904"
     Region          232..417
                     /region_name="Gag_p24"
                     /note="gag gene protein p24 (core nucleocapsid protein);
                     pfam00607"
                     /db_xref="CDD:395483"
     Region          <457..>512
                     /region_name="PTZ00368"
                     /note="universal minicircle sequence binding protein
                     (UMSBP); Provisional"
                     /db_xref="CDD:173561"
     Region          574..657
                     /region_name="HIV_retropepsin_like"
                     /note="Retropepsins, pepsin-like aspartate proteases;
                     cd05482"
                     /db_xref="CDD:133149"
     Site            order(582,584,586,606..608,651)
                     /site_type="active"
                     /note="inhibitor binding site [active]"
                     /db_xref="CDD:133149"
     Site            582..584
                     /site_type="active"
                     /note="catalytic motif [active]"
                     /db_xref="CDD:133149"
     Site            582
                     /site_type="active"
                     /note="Catalytic residue [active]"
                     /db_xref="CDD:133149"
     Site            order(606..609,613..616)
                     /site_type="active"
                     /note="Active site flap [active]"
                     /db_xref="CDD:133149"
     Region          697..911
                     /region_name="Avian_gp85"
                     /note="Avian retrovirus envelope protein, gp85; pfam03708"
                     /db_xref="CDD:281671"
     Region          974..1045
                     /region_name="RSV-like_HR1-HR2"
                     /note="heptad repeat 1-heptad repeat 2 region (ectodomain)
                     of the transmembrane subunit of Rous sarcoma virus (RSV),
                     and related domains; cd09949"
                     /db_xref="CDD:197372"
     Site            order(974..976,978..979,981,984..986,988..990,992..993,
                     995..996,1000,1002..1004,1006,1028,1038,1041..1042,1045)
                     /site_type="other"
                     /note="homotrimer interface [polypeptide binding]"
                     /db_xref="CDD:197372"
     Site            order(974..981,983..997,1000..1006)
                     /site_type="other"
                     /note="HR1"
                     /db_xref="CDD:197372"
     Site            1001..1009
                     /site_type="other"
                     /note="immunosuppressive region"
                     /db_xref="CDD:197372"
     Site            1037..1045
                     /site_type="other"
                     /note="HR2"
                     /db_xref="CDD:197372"
     CDS             1..1125
                     /gene="gag-env"
                     /locus_tag="AEREVgp1"
                     /coded_by="NC_005947.1:515..3892"
                     /db_xref="GOA:Q9QME4"
                     /db_xref="HSSP:1EOQ"
                     /db_xref="InterPro:IPR000721"
                     /db_xref="InterPro:IPR001878"
                     /db_xref="InterPro:IPR001969"
                     /db_xref="InterPro:IPR001995"
                     /db_xref="InterPro:IPR004028"
                     /db_xref="InterPro:IPR005166"
                     /db_xref="InterPro:IPR008916"
                     /db_xref="InterPro:IPR008919"
                     /db_xref="InterPro:IPR009007"
                     /db_xref="InterPro:IPR010999"
                     /db_xref="InterPro:IPR012344"
                     /db_xref="InterPro:IPR013084"
                     /db_xref="InterPro:IPR018061"
                     /db_xref="InterPro:IPR018154"
                     /db_xref="InterPro:IPR021109"
                     /db_xref="UniProtKB/TrEMBL:Q9QME4"
                     /db_xref="GeneID:2853315"
ORIGIN      
        1 mdqvikvlvq fckdycgkst psrkeiatvl sllnelgeld sprhvldssr wdlltlalcq
       61 ramasqkate lktwglmlga lkaaraehkl gavmsgegap gsgslefcrt gaqtgaqtta
      121 nktatereed cekdneesqr lgggattpta ppnsialspp ppypkqplyp slattseqga
      181 gpspkgkgeg rlkltdwgqi keevaqkgla atytlpvvvs eeggpiwvpl dpkgvarmie
      241 avekkglksp ltmnalealt asgpmlpydi enlmrmvlkp vqytlwreew htklkqmlit
      301 aqgdqrnpiy gsdiqrltgn apglltpqaq vcqlrpgeli attdaaidaf rklarsaept
      361 tpwteiaqgp tepfqefadr likavegsdl pravhgpvil dclyqksseg vqgilraapg
      421 rlqtpgeaik yvldkqkacp svagevaaav agvmmacrea dhrsadrqlg pcfkcgqlgh
      481 iraqcrmgtg ggvtcqqcgr kghaapqcra rrppsqgnnn grqsehgdii frpmqapdls
      541 lpmaalslst herplvkati sctnlppdfq gplsifvtal idsgadvtvv tetewpsswp
      601 aeasqsimgv ggatpsrrst nevqavvinr dgslekpall tplvarvpgt llgrdflrqi
      661 gipqyplntf kgyvtnvtac dndadlasqt aclikalntt lpwdpqeldi lgsqmikngt
      721 trtcvtfgsv cykennrsiv chnfdgnfng tggaeaelrd fiakwksddl lirpyvnqsw
      781 tmvspinves fsisrrycgf tsnetryyrg dlsnwcgskr gkwsagysng tkcssnttgc
      841 ggncttewny yaygftfgkq pevlwnngta kalppgifli cgdrawqgip rnalggpcyl
      901 gqltmlspnf ttwiaygpni tghrrsrrsl srlspdcgde lqlwsvtari fasffapgia
      961 aaqalkeier lacwsvkqan ltslilnaml edtssirhav lqnraaidfl llaqghgcqd
     1021 vegmccfnls dhsesihkal qamkehteki rveddpigdw ftrtfgdlgr wlakgvktll
     1081 fallviacll aiipclikcf qdcllrtmnq fmderikyhr ireql
//

LOCUS       CAB58116                1125 aa            linear   VRL 15-APR-2005
DEFINITION  Gag-env fusion protein [Avian endogenous retrovirus EAV-HP].
ACCESSION   CAB58116
VERSION     CAB58116.1  GI:6048192
DBSOURCE    embl accession AJ238124.1
KEYWORDS    .
SOURCE      Avian endogenous retrovirus EAV-HP
  ORGANISM  Avian endogenous retrovirus EAV-HP
            Viruses; Riboviria; Pararnavirae; Artverviricota; Revtraviricetes;
            Ortervirales; Retroviridae.
REFERENCE   1
  AUTHORS   Sacco,M.A., Flannery,D.M., Howes,K. and Venugopal,K.
  TITLE     Avian endogenous retrovirus EAV-HP shares regions of identity with
            avian leukosis virus subgroup J and the avian retrotransposon
            ART-CH
  JOURNAL   J. Virol. 74 (3), 1296-1306 (2000)
   PUBMED   10627540
REFERENCE   2  (residues 1 to 1125)
  AUTHORS   Sacco,M.A.
  TITLE     Direct Submission
  JOURNAL   Submitted (09-APR-1999) Sacco M.A., Immunology and Pathology,
            Institute for Animal Health, Compton, Near Newbury, Berkshire, RG20
            7NN, UNITED KINGDOM
FEATURES             Location/Qualifiers
     source          1..1125
                     /organism="Avian endogenous retrovirus EAV-HP"
                     /proviral
                     /host="Gallus gallus domesticus(Chicken,line N)"
                     /db_xref="taxon:93465"
                     /country="United Kingdom"
                     /note="Chicken endogenous retrovirus EAV-HP1"
     Protein         1..1125
                     /product="Gag-env fusion protein"
     Region          2..87
                     /region_name="Retro_M"
                     /note="Retroviral M domain; pfam02813"
                     /db_xref="CDD:280904"
     Region          232..417
                     /region_name="Gag_p24"
                     /note="gag gene protein p24 (core nucleocapsid protein);
                     pfam00607"
                     /db_xref="CDD:395483"
     Region          <457..>512
                     /region_name="PTZ00368"
                     /note="universal minicircle sequence binding protein
                     (UMSBP); Provisional"
                     /db_xref="CDD:173561"
     Region          574..657
                     /region_name="HIV_retropepsin_like"
                     /note="Retropepsins, pepsin-like aspartate proteases;
                     cd05482"
                     /db_xref="CDD:133149"
     Site            order(582,584,586,606..608,651)
                     /site_type="active"
                     /note="inhibitor binding site [active]"
                     /db_xref="CDD:133149"
     Site            582..584
                     /site_type="active"
                     /note="catalytic motif [active]"
                     /db_xref="CDD:133149"
     Site            582
                     /site_type="active"
                     /note="Catalytic residue [active]"
                     /db_xref="CDD:133149"
     Site            order(606..609,613..616)
                     /site_type="active"
                     /note="Active site flap [active]"
                     /db_xref="CDD:133149"
     Region          697..911
                     /region_name="Avian_gp85"
                     /note="Avian retrovirus envelope protein, gp85; pfam03708"
                     /db_xref="CDD:281671"
     Region          974..1045
                     /region_name="RSV-like_HR1-HR2"
                     /note="heptad repeat 1-heptad repeat 2 region (ectodomain)
                     of the transmembrane subunit of Rous sarcoma virus (RSV),
                     and related domains; cd09949"
                     /db_xref="CDD:197372"
     Site            order(974..976,978..979,981,984..986,988..990,992..993,
                     995..996,1000,1002..1004,1006,1028,1038,1041..1042,1045)
                     /site_type="other"
                     /note="homotrimer interface [polypeptide binding]"
                     /db_xref="CDD:197372"
     Site            order(974..981,983..997,1000..1006)
                     /site_type="other"
                     /note="HR1"
                     /db_xref="CDD:197372"
     Site            1001..1009
                     /site_type="other"
                     /note="immunosuppressive region"
                     /db_xref="CDD:197372"
     Site            1037..1045
                     /site_type="other"
                     /note="HR2"
                     /db_xref="CDD:197372"
     CDS             1..1125
                     /gene="gag-env"
                     /coded_by="AJ238124.1:515..3892"
                     /db_xref="GOA:Q9QME4"
                     /db_xref="HSSP:1EOQ"
                     /db_xref="InterPro:IPR000721"
                     /db_xref="InterPro:IPR001878"
                     /db_xref="InterPro:IPR001969"
                     /db_xref="InterPro:IPR001995"
                     /db_xref="InterPro:IPR004028"
                     /db_xref="InterPro:IPR005166"
                     /db_xref="InterPro:IPR008916"
                     /db_xref="InterPro:IPR008919"
                     /db_xref="InterPro:IPR009007"
                     /db_xref="InterPro:IPR010999"
                     /db_xref="InterPro:IPR012344"
                     /db_xref="InterPro:IPR013084"
                     /db_xref="InterPro:IPR018061"
                     /db_xref="InterPro:IPR018154"
                     /db_xref="InterPro:IPR021109"
                     /db_xref="UniProtKB/TrEMBL:Q9QME4"
ORIGIN      
        1 mdqvikvlvq fckdycgkst psrkeiatvl sllnelgeld sprhvldssr wdlltlalcq
       61 ramasqkate lktwglmlga lkaaraehkl gavmsgegap gsgslefcrt gaqtgaqtta
      121 nktatereed cekdneesqr lgggattpta ppnsialspp ppypkqplyp slattseqga
      181 gpspkgkgeg rlkltdwgqi keevaqkgla atytlpvvvs eeggpiwvpl dpkgvarmie
      241 avekkglksp ltmnalealt asgpmlpydi enlmrmvlkp vqytlwreew htklkqmlit
      301 aqgdqrnpiy gsdiqrltgn apglltpqaq vcqlrpgeli attdaaidaf rklarsaept
      361 tpwteiaqgp tepfqefadr likavegsdl pravhgpvil dclyqksseg vqgilraapg
      421 rlqtpgeaik yvldkqkacp svagevaaav agvmmacrea dhrsadrqlg pcfkcgqlgh
      481 iraqcrmgtg ggvtcqqcgr kghaapqcra rrppsqgnnn grqsehgdii frpmqapdls
      541 lpmaalslst herplvkati sctnlppdfq gplsifvtal idsgadvtvv tetewpsswp
      601 aeasqsimgv ggatpsrrst nevqavvinr dgslekpall tplvarvpgt llgrdflrqi
      661 gipqyplntf kgyvtnvtac dndadlasqt aclikalntt lpwdpqeldi lgsqmikngt
      721 trtcvtfgsv cykennrsiv chnfdgnfng tggaeaelrd fiakwksddl lirpyvnqsw
      781 tmvspinves fsisrrycgf tsnetryyrg dlsnwcgskr gkwsagysng tkcssnttgc
      841 ggncttewny yaygftfgkq pevlwnngta kalppgifli cgdrawqgip rnalggpcyl
      901 gqltmlspnf ttwiaygpni tghrrsrrsl srlspdcgde lqlwsvtari fasffapgia
      961 aaqalkeier lacwsvkqan ltslilnaml edtssirhav lqnraaidfl llaqghgcqd
     1021 vegmccfnls dhsesihkal qamkehteki rveddpigdw ftrtfgdlgr wlakgvktll
     1081 fallviacll aiipclikcf qdcllrtmnq fmderikyhr ireql
//

LOCUS       GAG_SMRVH                740 aa            linear   VRL 02-JUN-2021
DEFINITION  RecName: Full=Gag polyprotein; AltName: Full=Core polyprotein;
            AltName: Full=Pr72; Contains: RecName: Full=Matrix protein p19;
            Contains: RecName: Full=Core protein p16; Contains: RecName:
            Full=Capsid protein p35; AltName: Full=Capsid protein p34;
            Contains: RecName: Full=Probable nucleocapsid protein p10.
ACCESSION   P21411
VERSION     P21411.3  GI:120891
DBSOURCE    UniProtKB: locus GAG_SMRVH, accession P21411;
            class: standard.
            created: May 1, 1991.
            sequence updated: Jan 23, 2007.
            annotation updated: Jun 2, 2021.
            xrefs: M23385.1, AAA66451.1, FOLJHD, NP_041259.1
            xrefs (non-sequence databases): SMR:P21411, GeneID:1491964,
            KEGG:vg:1491964, Proteomes:UP000007223, GO:0019013, GO:0003676,
            GO:0039660, GO:0008270, GO:0039702, Gene3D:1.10.1200.30,
            Gene3D:1.10.150.490, Gene3D:1.10.375.10, InterPro:IPR003322,
            InterPro:IPR038124, InterPro:IPR000721, InterPro:IPR008916,
            InterPro:IPR008919, InterPro:IPR010999, InterPro:IPR036875,
            Pfam:PF02337, Pfam:PF00607, SUPFAM:SSF47836, SUPFAM:SSF47943,
            SUPFAM:SSF57756
KEYWORDS    Capsid protein; Direct protein sequencing; Host-virus interaction;
            Lipoprotein; Myristate; Phosphoprotein; Repeat; Ribosomal
            frameshifting; Viral budding; Viral budding via the host ESCRT
            complexes; Viral matrix protein; Viral nucleoprotein; Viral release
            from host cell; Virion.
SOURCE      Squirrel monkey retrovirus
  ORGANISM  Squirrel monkey retrovirus
            Viruses; Riboviria; Pararnavirae; Artverviricota; Revtraviricetes;
            Ortervirales; Retroviridae; Orthoretrovirinae; Betaretrovirus.
REFERENCE   1  (residues 1 to 740)
  AUTHORS   Oda,T., Ikeda,S., Watanabe,S., Hatsushika,M., Akiyama,K. and
            Mitsunobu,F.
  TITLE     Molecular cloning, complete nucleotide sequence, and gene structure
            of the provirus genome of a retrovirus produced in a human
            lymphoblastoid cell line
  JOURNAL   Virology 167 (2), 468-476 (1988)
   PUBMED   3201749
  REMARK    NUCLEOTIDE SEQUENCE [GENOMIC RNA], PROTEIN SEQUENCE OF 319-346, AND
            PROTEOLYTIC CLEAVAGE (GAG POLYPROTEIN).
REFERENCE   2  (residues 1 to 740)
  AUTHORS   Devare,S.G. and Stephenson,J.R.
  TITLE     Primate retroviruses: intracistronic mapping of type D viral gag
            gene by use of nonconditional replication mutants
  JOURNAL   J Virol 29 (3), 1035-1043 (1979)
   PUBMED   448794
  REMARK    PROTEOLYTIC CLEAVAGE (GAG POLYPROTEIN).
REFERENCE   3  (residues 1 to 740)
  AUTHORS   Huang,X., Cheng,Q. and Du,Z.
  TITLE     A genome-wide analysis of RNA pseudoknots that stimulate efficient
            -1 ribosomal frameshifting or readthrough in animal viruses
  JOURNAL   Biomed Res Int 2013, 984028 (2013)
   PUBMED   24298557
  REMARK    RIBOSOMAL FRAMESHIFT.
COMMENT     On Jul 5, 2005 this sequence version replaced gi:74589.
            [FUNCTION] Matrix protein p10: Matrix protein. {ECO:0000305}.
            [FUNCTION] Nucleocapsid protein p14: Nucleocapsid protein.
            {ECO:0000305}.
            [FUNCTION] Capsid protein p27: capsid protein. {ECO:0000305}.
            [SUBCELLULAR LOCATION] [Capsid protein p35]: Virion {ECO:0000305}.
            [SUBCELLULAR LOCATION] [Matrix protein p19]: Virion {ECO:0000305}.
            [ALTERNATIVE PRODUCTS] Event=Ribosomal frameshifting; Named
            isoforms=3; Name=Gag polyprotein; IsoId=P21411-1;
            Sequence=Displayed; Name=Gag-Pro polyprotein; IsoId=P21407-1;
            Sequence=External; Name=Gag-Pro-Pol polyprotein; IsoId=P03364-1;
            Sequence=External.
            [DOMAIN] [Gag polyprotein]: Late-budding domains (L domains) are
            short sequence motifs essential for viral particle release. They
            can occur individually or in close proximity within structural
            proteins. They interacts with sorting cellular proteins of the
            multivesicular body (MVB) pathway. Most of these proteins are class
            E vacuolar protein sorting factors belonging to ESCRT-I, ESCRT-II
            or ESCRT-III complexes. Gag-p35 contains one L domain: a PTAP/PSAP
            motif, which interacts with the UEV domain of TSG101 (Potential).
            {ECO:0000305}.
            [PTM] [Gag polyprotein]: Myristoylated. Myristoylation of the
            matrix (MA) domain mediates the transport and binding of Gag
            polyproteins to the host plasma membrane and is required for the
            assembly of viral particles. {ECO:0000250|UniProtKB:P10258}.
            [PTM] [Gag polyprotein]: Specific enzymatic cleavages in vivo yield
            mature proteins. {ECO:0000269|PubMed:448794,
            ECO:0000305|PubMed:3201749}.
            [MISCELLANEOUS] [Isoform Gag polyprotein]: Produced by conventional
            translation. {ECO:0000305|PubMed:24298557}.
FEATURES             Location/Qualifiers
     source          1..740
                     /organism="Squirrel monkey retrovirus"
                     /host="Mammalia"
                     /db_xref="taxon:11856"
     gene            1..740
                     /gene="gag"
     Protein         1..740
                     /product="Gag polyprotein"
                     /note="Core polyprotein; Pr72"
                     /UniProtKB_evidence="Evidence at protein level"
     Region          2..740
                     /region_name="Mature chain"
                     /note="Gag polyprotein. /id=PRO_0000443125."
     Region          2..163
                     /region_name="Mature chain"
                     /note="Matrix protein p19. /id=PRO_0000040956."
     Site            2
                     /site_type="lipid-binding"
                     /note="N-myristoyl glycine; by host.
                     /evidence=ECO:0000255."
     Region          12..93
                     /region_name="Gag_p10"
                     /note="Retroviral GAG p10 protein; pfam02337"
                     /db_xref="CDD:280495"
     Region          115..208
                     /region_name="Region of interest in the sequence"
                     /note="Disordered. /evidence=ECO:0000256|SAM:MobiDB-lite."
     Region          119..142
                     /region_name="Compositionally biased region"
                     /note="Polar residues.
                     /evidence=ECO:0000256|SAM:MobiDB-lite."
     Region          153..182
                     /region_name="Compositionally biased region"
                     /note="Polar residues.
                     /evidence=ECO:0000256|SAM:MobiDB-lite."
     Site            163..164
                     /site_type="cleavage"
                     /note="Cleavage; by viral protease.
                     /evidence=ECO:0000305|PubMed:3201749."
     Region          164..318
                     /region_name="Mature chain"
                     /note="Core protein p16. /id=PRO_0000040957."
     Region          189..208
                     /region_name="Compositionally biased region"
                     /note="Polar residues.
                     /evidence=ECO:0000256|SAM:MobiDB-lite."
     Site            318..319
                     /site_type="cleavage"
                     /note="Cleavage; by viral protease.
                     /evidence=ECO:0000305|PubMed:3201749."
     Region          319..648
                     /region_name="Mature chain"
                     /note="Capsid protein p35. /id=PRO_0000040958."
     Region          323..376
                     /region_name="Region of interest in the sequence"
                     /note="Disordered. /evidence=ECO:0000256|SAM:MobiDB-lite."
     Region          323..338
                     /region_name="Compositionally biased region"
                     /note="Polar residues.
                     /evidence=ECO:0000256|SAM:MobiDB-lite."
     Region          349..366
                     /region_name="Compositionally biased region"
                     /note="Acidic residues.
                     /evidence=ECO:0000256|SAM:MobiDB-lite."
     Region          381..576
                     /region_name="Gag_p24"
                     /note="gag gene protein p24 (core nucleocapsid protein);
                     pfam00607"
                     /db_xref="CDD:279002"
     Region          396..399
                     /region_name="Short sequence motif of biological interest"
                     /note="PTAP/PSAP motif. /evidence=ECO:0000255."
     Region          446..469
                     /region_name="Region of interest in the sequence"
                     /note="Disordered. /evidence=ECO:0000256|SAM:MobiDB-lite."
     Region          645..673
                     /region_name="zf-CCHC_5"
                     /note="GAG-polyprotein viral zinc-finger; pfam14787"
                     /db_xref="CDD:291453"
     Site            648..649
                     /site_type="cleavage"
                     /note="Cleavage; by viral protease.
                     /evidence=ECO:0000305|PubMed:3201749."
     Region          649..740
                     /region_name="Mature chain"
                     /note="Probable nucleocapsid protein p10.
                     /id=PRO_0000040959."
     Region          673..740
                     /region_name="Region of interest in the sequence"
                     /note="Disordered. /evidence=ECO:0000256|SAM:MobiDB-lite."
ORIGIN      
        1 mgqasshsen dlfishlkes lkvrrirvrk kdlvsffsfi fktcpwfpqe gsidsrvwgr
       61 vgdclndyyr vfgpetipit tfnyynlird vltnqsdspd iqrlckeghk ilishsrpps
      121 rqapvtitts ekassrppsr apstcpsvai digshdtgqs slypnlatlt dppiqsphsr
      181 ahtppqhlpl lansktlhns gsqddqlnpa dqadleeaaa qynnpdwpql tntpalppfr
      241 ppsyvstavp pvavaapvlh aptsgvpgsp tapnlpgval akpsgpidet vslldgvktl
      301 vtklsdlall ppagvmafpv trsqgqvssn ttgrasphpd thtipeeeea dsgesdsedd
      361 eeesseptep tythsykrln lktiekikta vanygptapf tvalveslse rwltpsdwff
      421 lsraalsggd nilwkseyed iskqfaertr vrpppkdgpl kipgaspyqn ndkqaqfppg
      481 lltqiqsagl kawkrlpqkg aattslakir qgpdesysdf vsrlqetadr lfgsgesess
      541 fvkhlayena npacqsairp frqkelstms pllwycsaha vglaigaalq nlapaqllep
      601 rpafaiivtn paifqetapk kiqpptqlpt qpnapqasli knlgpttkcp rckkgfhwas
      661 ecrsrlding qpiikqgnln rgqpqgpttg mnsgasqftp qyrqptpalp vinhaatsqt
      721 sgeqqravqd wtsvppptqy
//

LOCUS       POK9_HUMAN              1117 aa            linear   PRI 02-JUN-2021
DEFINITION  RecName: Full=Endogenous retrovirus group K member 9 Pol protein;
            AltName: Full=HERV-K(C6) Gag-Pol protein; AltName: Full=HERV-K109
            Gag-Pol protein; AltName: Full=HERV-K_6q14.1 provirus ancestral
            Gag-Pol polyprotein; Includes: RecName: Full=Protease; AltName:
            Full=PR; AltName: Full=Retropepsin; Includes: RecName: Full=Reverse
            transcriptase/ribonuclease H; AltName: Full=p66 RT.
ACCESSION   P63128
VERSION     P63128.3  GI:118572691
DBSOURCE    UniProtKB: locus POK9_HUMAN, accession P63128;
            class: standard.
            extra accessions:Q9UKH4
            created: Sep 13, 2004.
            sequence updated: Jan 23, 2007.
            annotation updated: Jun 2, 2021.
            xrefs: AF164615.1, AAD51799.1, 6SA9_A, 6SA9_B
            xrefs (non-sequence databases): PDBsum:6SA9, SMR:P63128,
            iPTMnet:P63128, PhosphoSitePlus:P63128, BioMuta:HGNC:39005,
            DMDM:118572691, jPOST:P63128, MassIVE:P63128, PeptideAtlas:P63128,
            PRIDE:P63128, ProteomicsDB:57487, GeneCards:ERVK-9, HGNC:39005,
            neXtProt:NX_P63128, PhylomeDB:P63128, Pharos:P63128,
            Proteomes:UP000005640, RNAct:P63128, GO:0005886, GO:0004190,
            GO:0003887, GO:0003723, GO:0003964, GO:0004523, GO:0005198,
            GO:0008270, GO:0016032, CDD:cd05482, CDD:cd07557,
            Gene3D:1.10.1200.30, Gene3D:1.10.150.490, Gene3D:1.10.375.10,
            Gene3D:2.40.70.10, Gene3D:2.70.40.10, Gene3D:3.30.70.270,
            InterPro:IPR001969, InterPro:IPR003322, InterPro:IPR038124,
            InterPro:IPR043502, InterPro:IPR029054, InterPro:IPR036157,
            InterPro:IPR033704, InterPro:IPR000467, InterPro:IPR000721,
            InterPro:IPR001995, InterPro:IPR021109, InterPro:IPR034170,
            InterPro:IPR018061, InterPro:IPR008916, InterPro:IPR008919,
            InterPro:IPR010999, InterPro:IPR043128, InterPro:IPR000477,
            InterPro:IPR001878, InterPro:IPR036875, Pfam:PF00692, Pfam:PF01585,
            Pfam:PF02337, Pfam:PF00607, Pfam:PF00077, Pfam:PF00078,
            Pfam:PF00098, SMART:SM00443, SMART:SM00343, SUPFAM:SSF47836,
            SUPFAM:SSF47943, SUPFAM:SSF50630, SUPFAM:SSF51283, SUPFAM:SSF56672,
            SUPFAM:SSF57756, PROSITE:PS50175, PROSITE:PS00141, PROSITE:PS50174,
            PROSITE:PS50878, PROSITE:PS50158
KEYWORDS    3D-structure; Cell membrane; ERV; Hydrolase; Lipoprotein; Membrane;
            Metal-binding; Multifunctional enzyme; Myristate;
            Nucleotidyltransferase; Protease; Reference proteome; Repeat;
            Ribosomal frameshifting; RNA-binding; RNA-directed DNA polymerase;
            Transferase; Transposable element; Zinc; Zinc-finger.
SOURCE      Homo sapiens (human)
  ORGANISM  Homo sapiens
            Eukaryota; Metazoa; Chordata; Craniata; Vertebrata; Euteleostomi;
            Mammalia; Eutheria; Euarchontoglires; Primates; Haplorrhini;
            Catarrhini; Hominidae; Homo.
REFERENCE   1  (residues 1 to 1117)
  AUTHORS   Barbulescu,M., Turner,G., Seaman,M.I., Deinard,A.S., Kidd,K.K. and
            Lenz,J.
  TITLE     Many human endogenous retrovirus K (HERV-K) proviruses are unique
            to humans
  JOURNAL   Curr Biol 9 (16), 861-868 (1999)
   PUBMED   10469592
  REMARK    NUCLEOTIDE SEQUENCE [GENOMIC DNA].
COMMENT     On Dec 1, 2006 this sequence version replaced gi:52000769.
            [FUNCTION] The products of the Gag polyproteins of infectious
            retroviruses perform highly complex orchestrated tasks during the
            assembly, budding, maturation, and infection stages of the viral
            replication cycle. During viral assembly, the proteins form
            membrane associations and self-associations that ultimately result
            in budding of an immature virion from the infected cell. Gag
            precursors also function during viral assembly to selectively bind
            and package two plus strands of genomic RNA. Endogenous Gag
            proteins may have kept, lost or modified their original function
            during evolution (By similarity). {ECO:0000250}.
            [FUNCTION] Early post-infection, the reverse transcriptase converts
            the viral RNA genome into double-stranded viral DNA. The RNase H
            domain of the reverse transcriptase performs two functions. It
            degrades the RNA template and specifically removes the RNA primer
            from the RNA/DNA hybrid. Following nuclear import, the integrase
            catalyzes the insertion of the linear, double-stranded viral DNA
            into the host cell chromosome. Endogenous Pol proteins may have
            kept, lost or modified their original function during evolution (By
            similarity). {ECO:0000250}.
            [CATALYTIC ACTIVITY] Reaction=Processing at the authentic HIV-1 PR
            recognition site and release of the mature p17 matrix and the p24
            capsid protein, as a result of the cleavage of the -SQNY-|-PIVQ-
            cleavage site.; EC=3.4.23.50.
            [CATALYTIC ACTIVITY] Reaction=a 2'-deoxyribonucleoside
            5'-triphosphate + DNA(n) = diphosphate + DNA(n+1);
            Xref=Rhea:RHEA:22508, Rhea:RHEA-COMP:11130, Rhea:RHEA-COMP:11131,
            ChEBI:CHEBI:33019, ChEBI:CHEBI:61560, ChEBI:CHEBI:83828;
            EC=2.7.7.49; Evidence={ECO:0000255|PROSITE-ProRule:PRU00405}.
            [CATALYTIC ACTIVITY] Reaction=a 2'-deoxyribonucleoside
            5'-triphosphate + DNA(n) = diphosphate + DNA(n+1);
            Xref=Rhea:RHEA:22508, Rhea:RHEA-COMP:11130, Rhea:RHEA-COMP:11131,
            ChEBI:CHEBI:33019, ChEBI:CHEBI:61560, ChEBI:CHEBI:83828;
            EC=2.7.7.7; Evidence={ECO:0000255|PROSITE-ProRule:PRU00405}.
            [CATALYTIC ACTIVITY] Reaction=Endonucleolytic cleavage to
            5'-phosphomonoester.; EC=3.1.26.4.
            [SUBCELLULAR LOCATION] Cell membrane. Note=Cytoplasmic membrane (in
            a transfection system). {ECO:0000250}.
            [ALTERNATIVE PRODUCTS] Event=Ribosomal frameshifting; Named
            isoforms=2; Comment=This protein is synthesized as a Gag
            polypeptide and as a Gag-Pro-Pol polyprotein. The later is the
            precursor of the Pro and Pol proteins. It is thought, by similarity
            with type-B retroviruses, to be generated by -1 frameshifts
            occurring at the Gag-Pro and Pro-Pol genes boundaries.; Name=1;
            IsoId=P63128-1; Sequence=Displayed; Name=2; IsoId=P63126-1;
            Sequence=External.
            [DOMAIN] The LPQG motifs are catalytically important and conserved
            among many retroviruses.
            [DOMAIN] HERV-K Gag polyprotein contains regions homologous to the
            matrix (MA), capsid (CA) and nucleocapsid (NC) proteins from
            infectious retroviruses. Evidence suggests that HERV-K(HML-2) Gag
            polyprotein can be cleaved into mature MA, CA and NC under certain
            circumstances. However, the exact boundaries as well as the size of
            processed Gag proteins have not been precisely determined yet.
            [PTM] Myristoylation is essential for retroviral assembly.
            Alteration of the glycine residue leads to a block in the budding
            of particles and an accumulation of Gag inside the cell (By
            similarity). {ECO:0000250}.
            [PTM] Specific enzymatic cleavages may yield mature proteins.
            {ECO:0000305}.
            [SIMILARITY] Belongs to the beta type-B retroviral polymerase
            family. HERV class-II K(HML-2) pol subfamily. {ECO:0000305}.
            [CAUTION] Truncated; frameshift leads to premature stop codon.
            {ECO:0000305}.
FEATURES             Location/Qualifiers
     source          1..1117
                     /organism="Homo sapiens"
                     /db_xref="taxon:9606"
     gene            1..1117
                     /gene="ERVK-9"
     Protein         1..1117
                     /product="Endogenous retrovirus group K member 9 Pol
                     protein"
                     /EC_number="3.4.23.50"
                     /EC_number="2.7.7.49"
                     /EC_number="2.7.7.7"
                     /EC_number="3.1.26.4"
                     /note="HERV-K(C6) Gag-Pol protein; HERV-K109 Gag-Pol
                     protein; HERV-K_6q14.1 provirus ancestral Gag-Pol
                     polyprotein"
                     /UniProtKB_evidence="Evidence at protein level"
     Region          2..1117
                     /region_name="Mature chain"
                     /note="Endogenous retrovirus group K member 9 Pol protein.
                     /id=PRO_0000186764."
     Site            2
                     /site_type="lipid-binding"
                     /note="N-myristoyl glycine. /evidence=ECO:0000255."
     Region          13..93
                     /region_name="Gag_p10"
                     /note="Retroviral GAG p10 protein; pfam02337"
                     /db_xref="CDD:280495"
     Region          58..195
                     /region_name="Domain"
                     /note="Reverse transcriptase.
                     /evidence=ECO:0000255|PROSITE-ProRule:PRU00405."
     Region          165..264
                     /region_name="Region of interest in the sequence"
                     /note="Disordered. /evidence=ECO:0000256|SAM:MobiDB-lite."
     Region          187..205
                     /region_name="Compositionally biased region"
                     /note="Polar residues.
                     /evidence=ECO:0000256|SAM:MobiDB-lite."
     Region          217..253
                     /region_name="Compositionally biased region"
                     /note="Pro residues.
                     /evidence=ECO:0000256|SAM:MobiDB-lite."
     Region          284..286
                     /region_name="Beta-strand region"
                     /note="/evidence=ECO:0007829|PDB:6SA9."
     Region          312..526
                     /region_name="Gag_p24"
                     /note="gag gene protein p24 (core nucleocapsid protein);
                     pfam00607"
                     /db_xref="CDD:279002"
     Region          312..325
                     /region_name="Helical region"
                     /note="/evidence=ECO:0007829|PDB:6SA9."
     Region          330..342
                     /region_name="Helical region"
                     /note="/evidence=ECO:0007829|PDB:6SA9."
     Region          347..357
                     /region_name="Helical region"
                     /note="/evidence=ECO:0007829|PDB:6SA9."
     Region          360..383
                     /region_name="Helical region"
                     /note="/evidence=ECO:0007829|PDB:6SA9."
     Region          384..386
                     /region_name="Beta-strand region"
                     /note="/evidence=ECO:0007829|PDB:6SA9."
     Region          392..396
                     /region_name="Helical region"
                     /note="/evidence=ECO:0007829|PDB:6SA9."
     Region          399..402
                     /region_name="Helical region"
                     /note="/evidence=ECO:0007829|PDB:6SA9."
     Region          405..408
                     /region_name="Helical region"
                     /note="/evidence=ECO:0007829|PDB:6SA9."
     Region          413..428
                     /region_name="Helical region"
                     /note="/evidence=ECO:0007829|PDB:6SA9."
     Region          544..561
                     /region_name="Zinc finger region"
                     /note="CCHC-type 1.
                     /evidence=ECO:0000255|PROSITE-ProRule:PRU00047."
     Region          544..560
                     /region_name="zf-CCHC"
                     /note="Zinc knuckle; pfam00098"
                     /db_xref="CDD:278525"
     Region          578..608
                     /region_name="zf-CCHC_5"
                     /note="GAG-polyprotein viral zinc-finger; pfam14787"
                     /db_xref="CDD:291453"
     Region          580..597
                     /region_name="Zinc finger region"
                     /note="CCHC-type 2.
                     /evidence=ECO:0000255|PROSITE-ProRule:PRU00047."
     Region          598..629
                     /region_name="Region of interest in the sequence"
                     /note="Disordered. /evidence=ECO:0000256|SAM:MobiDB-lite."
     Region          667..751
                     /region_name="trimeric_dUTPase"
                     /note="Trimeric dUTP diphosphatases; cd07557"
                     /db_xref="CDD:143638"
     Site            order(676,681..682,685,701,703..708,713..715,719,722,729,
                     731,733,737..741,744,748)
                     /site_type="other"
                     /note="trimer interface [polypeptide binding]"
                     /db_xref="CDD:143638"
     Site            order(705..707,719..721,724,728..729)
                     /site_type="active"
                     /db_xref="CDD:143638"
     Region          787..884
                     /region_name="RVP"
                     /note="Retroviral aspartyl protease; pfam00077"
                     /db_xref="CDD:278505"
     Region          800..875
                     /region_name="Domain"
                     /note="Peptidase A2.
                     /evidence=ECO:0000255|PROSITE-ProRule:PRU00275."
     Site            order(805,807,809,830..832,870)
                     /site_type="inhibition"
                     /note="inhibitor binding site"
                     /db_xref="CDD:133149"
     Site            805..807
                     /site_type="active"
                     /note="catalytic motif [active]"
                     /db_xref="CDD:133149"
     Site            805
                     /site_type="active"
                     /note="/evidence=ECO:0000255|PROSITE-ProRule:PRU10094."
     Site            805
                     /site_type="active"
                     /note="Catalytic residue [active]"
                     /db_xref="CDD:133149"
     Site            order(830..834,836..840)
                     /site_type="active"
                     /note="Active site flap [active]"
                     /db_xref="CDD:133149"
     Region          890..936
                     /region_name="Domain"
                     /note="G-patch.
                     /evidence=ECO:0000255|PROSITE-ProRule:PRU00092."
     Region          890..934
                     /region_name="G-patch"
                     /note="G-patch domain; pfam01585"
                     /db_xref="CDD:279867"
     Region          956..>1117
                     /region_name="RT_like"
                     /note="RT_like: Reverse transcriptase (RT, RNA-dependent
                     DNA polymerase)_like family. An RT gene is usually
                     indicative of a mobile element such as a retrotransposon
                     or retrovirus. RTs occur in a variety of mobile elements,
                     including retrotransposons; cl02808"
                     /db_xref="CDD:295487"
     Region          999..>1117
                     /region_name="RVT_1"
                     /note="Reverse transcriptase (RNA-dependent DNA
                     polymerase); pfam00078"
                     /db_xref="CDD:278506"
     Site            order(1045..1050,1086)
                     /site_type="other"
                     /note="NTP binding site [chemical binding]"
                     /db_xref="CDD:238185"
     Site            1087
                     /site_type="other"
                     /note="nucleic acid binding site [nucleotide binding]"
                     /db_xref="CDD:238185"
ORIGIN      
        1 mgqtkskiks kyasylsfik illkrggvkv stknliklfq iieqfcpwfp eqgtldlkdw
       61 krigkelkqa grkgniiplt vwndwaiika alepfqteed sisvsdapgs giidcnektr
      121 kksqketesl hceyvaepvm aqstqnvdyn qlqeviypet lklegkgpel vgpseskprg
      181 tsplpagqvp vtlqpqkqvk enktqppvay qywppaelqy rpppesqygy pgmppapqgr
      241 apypqpptrr lnptappsrq gselheiidk srkegdteaw qfpvtlepmp pgegaqegep
      301 ptvearyksf sikilkdmke gvkqygpnsp ymrtlldsia hghrlipydw eilaksslsp
      361 sqflqfktww idgvqeqvrr nraanppvni dadqllgigq nwstisqqal mqneaieqvr
      421 aiclraweki qdpgstcpsf ntvrqgskep ypdfvarlqd vaqksiadek arkvivelma
      481 yenanpecqs aikplkgkvp agsdviseyv kacdgiggam hkamlmaqai tgvvlggqvr
      541 tfggkcyncg qighlkkncp vlnkqnitiq atttgreppd lcprckkgkh wasqcrskfd
      601 kngqplsgne qrgqpqapqq tgafpiqpfv pqgfqgqqpp lsqvfqgisq lpqynncppp
      661 qvavqqvdlc tiqavsllpg eppqkiptgv ygplpegtvg lilgrsslnl kgvqihtsvv
      721 dsdykgeiql visssvpwsa spgdriaqll llpyikggns eikrigglgs tdptgkaayw
      781 asqvsenrpv ckaiiqgkqf eglvdtgadv siialnqwpk nwpkqkavtg lvgigtasev
      841 yqsmeilhcl gpdnqestvq pmitsiplnl wgrdllqqwg aeitmpaply sptsqkimtk
      901 rgyipgkglg knedgikipf eakinqkreg igypflgaat ieppkpiplt wktekpvwvn
      961 qwplpkqkle alhllaneql ekghiepsfs pwnspvfviq kksgkwrmlt dlravnaviq
     1021 pmgplqpglp spamipkdwp liiidlkdcf ftiplaeqdc ekfaftipai nnkepatrfq
     1081 wkvlpqgmln spticqtfvg ralqpvkvfr llyysly
//

LOCUS       GAK24_HUMAN              666 aa            linear   PRI 02-JUN-2021
DEFINITION  RecName: Full=Endogenous retrovirus group K member 24 Gag
            polyprotein; AltName: Full=HERV-K101 Gag protein; AltName:
            Full=HERV-K_22q11.21 provirus ancestral Gag polyprotein; Short=Gag
            polyprotein.
ACCESSION   P63145
VERSION     P63145.2  GI:52000665
DBSOURCE    UniProtKB: locus GAK24_HUMAN, accession P63145;
            class: standard.
            extra accessions:Q9UKI1
            created: Sep 13, 2004.
            sequence updated: Jan 23, 2007.
            annotation updated: Jun 2, 2021.
            xrefs: AF164609.1, AAD51791.1, AC007326.28, 6SSJ_A, 6SSK_A, 6SSK_B,
            6SSK_C, 6SSK_D, 6SSK_E, 6SSK_F, 6SSK_G, 6SSK_H, 6SSK_I, 6SSL_A,
            6SSL_B, 6SSL_C, 6SSL_D, 6SSL_E, 6SSL_F, 6SSL_G, 6SSL_H, 6SSL_I,
            6SSM_A, 6SSM_B, 6SSM_C
            xrefs (non-sequence databases): PDBsum:6SSJ, PDBsum:6SSK,
            PDBsum:6SSL, PDBsum:6SSM, SMR:P63145, BioMuta:HGNC:39038,
            EPD:P63145, MassIVE:P63145, PeptideAtlas:P63145, PRIDE:P63145,
            ProteomicsDB:57495, GeneCards:ERVK-24, HGNC:39038,
            neXtProt:NX_P63145, PhylomeDB:P63145, Pharos:P63145,
            Proteomes:UP000005640, RNAct:P63145, GO:0005886, GO:0003676,
            GO:0005198, GO:0008270, GO:0016032, Gene3D:1.10.1200.30,
            Gene3D:1.10.150.490, Gene3D:1.10.375.10, InterPro:IPR003322,
            InterPro:IPR038124, InterPro:IPR000721, InterPro:IPR008916,
            InterPro:IPR008919, InterPro:IPR010999, InterPro:IPR001878,
            InterPro:IPR036875, Pfam:PF02337, Pfam:PF00607, Pfam:PF00098,
            SMART:SM00343, SUPFAM:SSF47836, SUPFAM:SSF47943, SUPFAM:SSF57756,
            PROSITE:PS50158
KEYWORDS    3D-structure; Cell membrane; ERV; Lipoprotein; Membrane;
            Metal-binding; Myristate; Reference proteome; Repeat; Ribosomal
            frameshifting; Transposable element; Zinc; Zinc-finger.
SOURCE      Homo sapiens (human)
  ORGANISM  Homo sapiens
            Eukaryota; Metazoa; Chordata; Craniata; Vertebrata; Euteleostomi;
            Mammalia; Eutheria; Euarchontoglires; Primates; Haplorrhini;
            Catarrhini; Hominidae; Homo.
REFERENCE   1  (residues 1 to 666)
  AUTHORS   Barbulescu,M., Turner,G., Seaman,M.I., Deinard,A.S., Kidd,K.K. and
            Lenz,J.
  TITLE     Many human endogenous retrovirus K (HERV-K) proviruses are unique
            to humans
  JOURNAL   Curr Biol 9 (16), 861-868 (1999)
   PUBMED   10469592
  REMARK    NUCLEOTIDE SEQUENCE [GENOMIC DNA].
REFERENCE   2  (residues 1 to 666)
  AUTHORS   Dunham,I., Hunt,A.R., Collins,J.E., Bruskiewich,R., Beare,D.M.,
            Clamp,M., Smink,L.J., Ainscough,R., Almeida,J.P., Babbage,A.K.,
            Bagguley,C., Bailey,J., Barlow,K.F., Bates,K.N., Beasley,O.P.,
            Bird,C.P., Blakey,S.E., Bridgeman,A.M., Buck,D., Burgess,J.,
            Burrill,W.D., Burton,J., Carder,C., Carter,N.P., Chen,Y., Clark,G.,
            Clegg,S.M., Cobley,V.E., Cole,C.G., Collier,R.E., Connor,R.,
            Conroy,D., Corby,N.R., Coville,G.J., Cox,A.V., Davis,J., Dawson,E.,
            Dhami,P.D., Dockree,C., Dodsworth,S.J., Durbin,R.M.,
            Ellington,A.G., Evans,K.L., Fey,J.M., Fleming,K., French,L.,
            Garner,A.A., Gilbert,J.G.R., Goward,M.E., Grafham,D.V.,
            Griffiths,M.N.D., Hall,C., Hall,R.E., Hall-Tamlyn,G.,
            Heathcott,R.W., Ho,S., Holmes,S., Hunt,S.E., Jones,M.C.,
            Kershaw,J., Kimberley,A.M., King,A., Laird,G.K., Langford,C.F.,
            Leversha,M.A., Lloyd,C., Lloyd,D.M., Martyn,I.D.,
            Mashreghi-Mohammadi,M., Matthews,L.H., Mccann,O.T., Mcclay,J.,
            Mclaren,S., McMurray,A.A., Milne,S.A., Mortimore,B.J., Odell,C.N.,
            Pavitt,R., Pearce,A.V., Pearson,D., Phillimore,B.J.C.T.,
            Phillips,S.H., Plumb,R.W., Ramsay,H., Ramsey,Y., Rogers,L.,
            Ross,M.T., Scott,C.E., Sehra,H.K., Skuce,C.D., Smalley,S.,
            Smith,M.L., Soderlund,C., Spragon,L., Steward,C.A., Sulston,J.E.,
            Swann,R.M., Vaudin,M., Wall,M., Wallis,J.M., Whiteley,M.N.,
            Willey,D.L., Williams,L., Williams,S.A., Williamson,H.,
            Wilmer,T.E., Wilming,L., Wright,C.L., Hubbard,T., Bentley,D.R.,
            Beck,S., Rogers,J., Shimizu,N., Minoshima,S., Kawasaki,K.,
            Sasaki,T., Asakawa,S., Kudoh,J., Shintani,A., Shibuya,K.,
            Yoshizaki,Y., Aoki,N., Mitsuyama,S., Roe,B.A., Chen,F., Chu,L.,
            Crabtree,J., Deschamps,S., Do,A., Do,T., Dorman,A., Fang,F., Fu,Y.,
            Hu,P., Hua,A., Kenton,S., Lai,H., Lao,H.I., Lewis,J., Lewis,S.,
            Lin,S.-P., Loh,P., Malaj,E., Nguyen,T., Pan,H., Phan,S., Qi,S.,
            Qian,Y., Ray,L., Ren,Q., Shaull,S., Sloan,D., Song,L., Wang,Q.,
            Wang,Y., Wang,Z., White,J., Willingham,D., Wu,H., Yao,Z., Zhan,M.,
            Zhang,G., Chissoe,S., Murray,J., Miller,N., Minx,P., Fulton,R.,
            Johnson,D., Bemis,G., Bentley,D., Bradshaw,H., Bourne,S.,
            Cordes,M., Du,Z., Fulton,L., Goela,D., Graves,T., Hawkins,J.,
            Hinds,K., Kemp,K., Latreille,P., Layman,D., Ozersky,P.,
            Rohlfing,T., Scheet,P., Walker,C., Wamsley,A., Wohldmann,P.,
            Pepin,K., Nelson,J., Korf,I., Bedell,J.A., Hillier,L.W., Mardis,E.,
            Waterston,R., Wilson,R., Emanuel,B.S., Shaikh,T., Kurahashi,H.,
            Saitta,S., Budarf,M.L., McDermid,H.E., Johnson,A., Wong,A.C.C.,
            Morrow,B.E., Edelmann,L., Kim,U.J., Shizuya,H., Simon,M.I.,
            Dumanski,J.P., Peyrard,M., Kedra,D., Seroussi,E., Fransson,I.,
            Tapia,I., Bruder,C.E., O'Brien,K.P., Wilkinson,P., Bodenteich,A.,
            Hartman,K., Hu,X., Khan,A.S., Lane,L., Tilahun,Y. and Wright,H.
  TITLE     The DNA sequence of human chromosome 22
  JOURNAL   Nature 402 (6761), 489-495 (1999)
   PUBMED   10591208
  REMARK    NUCLEOTIDE SEQUENCE [LARGE SCALE GENOMIC DNA].
            Erratum:[Nature 2000 Apr 20;404(6780):904]
REFERENCE   3  (residues 1 to 666)
  AUTHORS   Sauter,M., Schommer,S., Kremmer,E., Remberger,K., Dolken,G.,
            Lemm,I., Buck,M., Best,B., Neumann-Haefelin,D. and
            Mueller-Lantzsch,N.
  TITLE     Human endogenous retrovirus K10: expression of Gag protein and
            detection of antibodies in patients with seminomas
  JOURNAL   J Virol 69 (1), 414-421 (1995)
   PUBMED   7983737
  REMARK    CHARACTERIZATION.
COMMENT     On Sep 14, 2004 this sequence version replaced gi:50400692.
            [FUNCTION] The products of the Gag polyproteins of infectious
            retroviruses perform highly complex orchestrated tasks during the
            assembly, budding, maturation, and infection stages of the viral
            replication cycle. During viral assembly, the proteins form
            membrane associations and self-associations that ultimately result
            in budding of an immature virion from the infected cell. Gag
            precursors also function during viral assembly to selectively bind
            and package two plus strands of genomic RNA. Endogenous Gag
            proteins may have kept, lost or modified their original function
            during evolution.
            [SUBCELLULAR LOCATION] Cell membrane; Lipid-anchor.
            Note=Cytoplasmic membrane (in a transfection system).
            {ECO:0000250}.
            [ALTERNATIVE PRODUCTS] Event=Ribosomal frameshifting; Named
            isoforms=1; Comment=This protein is synthesized as a Gag
            polypeptide and as a Gag-Pro-Pol polyprotein. The later is the
            precursor of the Pro and Pol proteins. It is thought, by similarity
            with type-B retroviruses, to be generated by -1 frameshifts
            occurring at the Gag-Pro and Pro-Pol genes boundaries.; Name=1;
            IsoId=P63145-1; Sequence=Displayed.
            [DOMAIN] HERV-K Gag polyprotein contains regions homologous to the
            matrix (MA), capsid (CA) and nucleocapsid (NC) proteins from
            infectious retroviruses. Evidence suggests that HERV-K(HML-2) Gag
            polyprotein can be cleaved into mature MA, CA and NC under certain
            circumstances. However, the exact boundaries as well as the size of
            processed Gag proteins have not been precisely determined yet.
            [PTM] Myristoylation is essential for retroviral assembly.
            Alteration of the glycine residue leads to a block in the budding
            of particles and an accumulation of Gag inside the cell (By
            similarity). {ECO:0000250}.
            [PTM] Specific enzymatic cleavages may yield mature proteins.
            {ECO:0000305}.
            [MISCELLANEOUS] This Gag protein is encoded by a human specific
            provirus.
            [MISCELLANEOUS] Intergenic, closest flanking gene being PRODH.
            [SIMILARITY] Belongs to the beta type-B retroviral Gag protein
            family. HERV class-II K(HML-2) gag subfamily. {ECO:0000305}.
            [SEQUENCE CAUTION] Sequence=AAD51791.1; Type=Frameshift; Note=The
            frameshift occurs probably within the codons for the last amino
            acids in the Gag and Pro open reading frames.;
            Evidence={ECO:0000305}.
FEATURES             Location/Qualifiers
     source          1..666
                     /organism="Homo sapiens"
                     /db_xref="taxon:9606"
     gene            1..666
                     /gene="ERVK-24"
     Protein         1..666
                     /product="Endogenous retrovirus group K member 24 Gag
                     polyprotein"
                     /note="HERV-K101 Gag protein; HERV-K_22q11.21 provirus
                     ancestral Gag polyprotein"
                     /UniProtKB_evidence="Evidence at protein level"
     Region          2..666
                     /region_name="Mature chain"
                     /note="Endogenous retrovirus group K member 24 Gag
                     polyprotein. /id=PRO_0000186754."
     Site            2
                     /site_type="lipid-binding"
                     /note="N-myristoyl glycine. /evidence=ECO:0000255."
     Region          13..93
                     /region_name="Gag_p10"
                     /note="Retroviral GAG p10 protein; pfam02337"
                     /db_xref="CDD:280495"
     Region          112
                     /region_name="Conflict"
                     /note="L -> I (in Ref. 1; AAD51791).
                     /evidence=ECO:0000305."
     Region          165..264
                     /region_name="Region of interest in the sequence"
                     /note="Disordered. /evidence=ECO:0000256|SAM:MobiDB-lite."
     Region          187..205
                     /region_name="Compositionally biased region"
                     /note="Polar residues.
                     /evidence=ECO:0000256|SAM:MobiDB-lite."
     Region          217..253
                     /region_name="Compositionally biased region"
                     /note="Pro residues.
                     /evidence=ECO:0000256|SAM:MobiDB-lite."
     Region          284..286
                     /region_name="Beta-strand region"
                     /note="/evidence=ECO:0007829|PDB:6SSJ."
     Region          305..307
                     /region_name="Beta-strand region"
                     /note="/evidence=ECO:0007829|PDB:6SSJ."
     Region          312..526
                     /region_name="Gag_p24"
                     /note="gag gene protein p24 (core nucleocapsid protein);
                     pfam00607"
                     /db_xref="CDD:279002"
     Region          312..324
                     /region_name="Helical region"
                     /note="/evidence=ECO:0007829|PDB:6SSJ."
     Region          330..341
                     /region_name="Helical region"
                     /note="/evidence=ECO:0007829|PDB:6SSJ."
     Region          347..357
                     /region_name="Helical region"
                     /note="/evidence=ECO:0007829|PDB:6SSJ."
     Region          360..382
                     /region_name="Helical region"
                     /note="/evidence=ECO:0007829|PDB:6SSJ."
     Region          383..386
                     /region_name="Beta-strand region"
                     /note="/evidence=ECO:0007829|PDB:6SSJ."
     Region          392..396
                     /region_name="Helical region"
                     /note="/evidence=ECO:0007829|PDB:6SSJ."
     Region          399..401
                     /region_name="Hydrogen bonded turn"
                     /note="/evidence=ECO:0007829|PDB:6SSJ."
     Region          402..404
                     /region_name="Beta-strand region"
                     /note="/evidence=ECO:0007829|PDB:6SSJ."
     Region          405..408
                     /region_name="Helical region"
                     /note="/evidence=ECO:0007829|PDB:6SSJ."
     Region          413..426
                     /region_name="Helical region"
                     /note="/evidence=ECO:0007829|PDB:6SSJ."
     Region          427..429
                     /region_name="Helical region"
                     /note="/evidence=ECO:0007829|PDB:6SSJ."
     Region          440..442
                     /region_name="Hydrogen bonded turn"
                     /note="/evidence=ECO:0007829|PDB:6SSJ."
     Region          451..465
                     /region_name="Helical region"
                     /note="/evidence=ECO:0007829|PDB:6SSJ."
     Region          469..482
                     /region_name="Helical region"
                     /note="/evidence=ECO:0007829|PDB:6SSJ."
     Region          486..492
                     /region_name="Helical region"
                     /note="/evidence=ECO:0007829|PDB:6SSJ."
     Region          493..495
                     /region_name="Helical region"
                     /note="/evidence=ECO:0007829|PDB:6SSJ."
     Region          505..513
                     /region_name="Helical region"
                     /note="/evidence=ECO:0007829|PDB:6SSJ."
     Region          544..561
                     /region_name="Zinc finger region"
                     /note="CCHC-type 1.
                     /evidence=ECO:0000255|PROSITE-ProRule:PRU00047."
     Region          544..560
                     /region_name="zf-CCHC"
                     /note="Zinc knuckle; pfam00098"
                     /db_xref="CDD:278525"
     Region          578..608
                     /region_name="zf-CCHC_5"
                     /note="GAG-polyprotein viral zinc-finger; pfam14787"
                     /db_xref="CDD:291453"
     Region          580..597
                     /region_name="Zinc finger region"
                     /note="CCHC-type 2.
                     /evidence=ECO:0000255|PROSITE-ProRule:PRU00047."
     Region          598..641
                     /region_name="Region of interest in the sequence"
                     /note="Disordered. /evidence=ECO:0000256|SAM:MobiDB-lite."
ORIGIN      
        1 mgqtkskiks kyasylsfik illkrggvkv stknliklfq iieqfcpwfp eqgtldlkdw
       61 krigkelkqa grkgniiplt vwndwaiika alepfqteed svsvsdapgs clidcnektr
      121 kksqketesl hceyvaepvm aqstqnvdyn qlqeviypet lklegkgpel vgpseskprg
      181 tsplpagqvp vtlqpqkqvk enktqppvay qywppaelqy rpppesqygy pgmppapqgr
      241 apypqpptrr lnptappsrq gselheiidk srkegdteaw qfpvtlepmp pgegaqegep
      301 ptvearyksf sikmlkdmke gvkqygpnsp ymrtlldsia yghrlipydw eilaksslsp
      361 sqflqfktww idgvqeqvrr nraanppvni dadqllgigq nwstisqqal mqneaieqvr
      421 aiclraweki qdpgsacpsf ntvrqgskep ypdfvarlqd vaqksiadek arkvivelma
      481 yenanpecqs aikplkgkvp agsdviseyv kacdgiggam hkamlmaqai tgvvlggqvr
      541 tfggkcyncg qighlkkncp vlnkqnitiq atttgreppd lcprckkgkh wasqcrskfd
      601 kngqplsgne qrgqpqapqq tgafpiqpfv pqgfqgqqpp lsqvfqgisq lpqynncplp
      661 qaavqq
//

LOCUS       GAK9_HUMAN               666 aa            linear   PRI 02-JUN-2021
DEFINITION  RecName: Full=Endogenous retrovirus group K member 9 Gag
            polyprotein; AltName: Full=HERV-K(C6) Gag protein; AltName:
            Full=HERV-K109 Gag protein; AltName: Full=HERV-K_6q14.1 provirus
            ancestral Gag polyprotein; Short=Gag polyprotein.
ACCESSION   P63126
VERSION     P63126.2  GI:52000663
DBSOURCE    UniProtKB: locus GAK9_HUMAN, accession P63126;
            class: standard.
            extra accessions:Q9UKH4
            created: Sep 13, 2004.
            sequence updated: Jan 23, 2007.
            annotation updated: Jun 2, 2021.
            xrefs: AF164615.1, AAD51799.1
            xrefs (non-sequence databases): SMR:P63126, BioMuta:HGNC:39005,
            DMDM:52000663, jPOST:P63126, MassIVE:P63126, PeptideAtlas:P63126,
            PRIDE:P63126, ProteomicsDB:57485, GeneCards:ERVK-9, HGNC:39005,
            neXtProt:NX_P63126, PhylomeDB:P63126, Pharos:P63126,
            Proteomes:UP000005640, GO:0005886, GO:0003676, GO:0005198,
            GO:0008270, GO:0016032, Gene3D:1.10.1200.30, Gene3D:1.10.150.490,
            Gene3D:1.10.375.10, InterPro:IPR003322, InterPro:IPR038124,
            InterPro:IPR000721, InterPro:IPR008916, InterPro:IPR008919,
            InterPro:IPR010999, InterPro:IPR001878, InterPro:IPR036875,
            Pfam:PF02337, Pfam:PF00607, Pfam:PF00098, SMART:SM00343,
            SUPFAM:SSF47836, SUPFAM:SSF47943, SUPFAM:SSF57756, PROSITE:PS50158
KEYWORDS    Cell membrane; ERV; Lipoprotein; Membrane; Metal-binding;
            Myristate; Reference proteome; Repeat; Ribosomal frameshifting;
            Transposable element; Zinc; Zinc-finger.
SOURCE      Homo sapiens (human)
  ORGANISM  Homo sapiens
            Eukaryota; Metazoa; Chordata; Craniata; Vertebrata; Euteleostomi;
            Mammalia; Eutheria; Euarchontoglires; Primates; Haplorrhini;
            Catarrhini; Hominidae; Homo.
REFERENCE   1  (residues 1 to 666)
  AUTHORS   Barbulescu,M., Turner,G., Seaman,M.I., Deinard,A.S., Kidd,K.K. and
            Lenz,J.
  TITLE     Many human endogenous retrovirus K (HERV-K) proviruses are unique
            to humans
  JOURNAL   Curr Biol 9 (16), 861-868 (1999)
   PUBMED   10469592
  REMARK    NUCLEOTIDE SEQUENCE [GENOMIC DNA].
REFERENCE   2  (residues 1 to 666)
  AUTHORS   Sauter,M., Schommer,S., Kremmer,E., Remberger,K., Dolken,G.,
            Lemm,I., Buck,M., Best,B., Neumann-Haefelin,D. and
            Mueller-Lantzsch,N.
  TITLE     Human endogenous retrovirus K10: expression of Gag protein and
            detection of antibodies in patients with seminomas
  JOURNAL   J Virol 69 (1), 414-421 (1995)
   PUBMED   7983737
  REMARK    CHARACTERIZATION.
COMMENT     On Sep 14, 2004 this sequence version replaced gi:50400689.
            [FUNCTION] The products of the Gag polyproteins of infectious
            retroviruses perform highly complex orchestrated tasks during the
            assembly, budding, maturation, and infection stages of the viral
            replication cycle. During viral assembly, the proteins form
            membrane associations and self-associations that ultimately result
            in budding of an immature virion from the infected cell. Gag
            precursors also function during viral assembly to selectively bind
            and package two plus strands of genomic RNA. Endogenous Gag
            proteins may have kept, lost or modified their original function
            during evolution.
            [SUBCELLULAR LOCATION] Cell membrane; Lipid-anchor.
            Note=Cytoplasmic membrane (in a transfection system).
            {ECO:0000250}.
            [ALTERNATIVE PRODUCTS] Event=Ribosomal frameshifting; Named
            isoforms=2; Comment=This protein is synthesized as a Gag
            polypeptide and as a Gag-Pro-Pol polyprotein. The later is the
            precursor of the Pro and Pol proteins. It is thought, by similarity
            with type-B retroviruses, to be generated by -1 frameshifts
            occurring at the Gag-Pro and Pro-Pol genes boundaries.; Name=2;
            IsoId=P63126-1; Sequence=Displayed; Name=1; IsoId=P63128-1;
            Sequence=External.
            [DOMAIN] HERV-K Gag polyprotein contains regions homologous to the
            matrix (MA), capsid (CA) and nucleocapsid (NC) proteins from
            infectious retroviruses. Evidence suggests that HERV-K(HML-2) Gag
            polyprotein can be cleaved into mature MA, CA and NC under certain
            circumstances. However, the exact boundaries as well as the size of
            processed Gag proteins have not been precisely determined yet.
            [PTM] Myristoylation is essential for retroviral assembly.
            Alteration of the glycine residue leads to a block in the budding
            of particles and an accumulation of Gag inside the cell (By
            similarity). {ECO:0000250}.
            [PTM] Specific enzymatic cleavages may yield mature proteins.
            {ECO:0000305}.
            [MISCELLANEOUS] This Gag protein is encoded by a human specific
            provirus.
            [MISCELLANEOUS] [Isoform 2]: Gag-Pro polyprotein is produced from
            conventional translation of the gag ORF.
            [SIMILARITY] Belongs to the beta type-B retroviral Gag protein
            family. HERV class-II K(HML-2) gag subfamily. {ECO:0000305}.
            [SEQUENCE CAUTION] Sequence=AAD51799.1; Type=Frameshift; Note=The
            frameshift occurs probably within the codons for the last amino
            acids in the Gag and Pro open reading frames.;
            Evidence={ECO:0000305}.
FEATURES             Location/Qualifiers
     source          1..666
                     /organism="Homo sapiens"
                     /db_xref="taxon:9606"
     gene            1..666
                     /gene="ERVK-9"
     Protein         1..666
                     /product="Endogenous retrovirus group K member 9 Gag
                     polyprotein"
                     /note="HERV-K(C6) Gag protein; HERV-K109 Gag protein;
                     HERV-K_6q14.1 provirus ancestral Gag polyprotein"
                     /UniProtKB_evidence="Evidence at protein level"
     Region          2..666
                     /region_name="Mature chain"
                     /note="Endogenous retrovirus group K member 9 Gag
                     polyprotein. /id=PRO_0000186747."
     Site            2
                     /site_type="lipid-binding"
                     /note="N-myristoyl glycine. /evidence=ECO:0000255."
     Region          13..93
                     /region_name="Gag_p10"
                     /note="Retroviral GAG p10 protein; pfam02337"
                     /db_xref="CDD:280495"
     Region          165..264
                     /region_name="Region of interest in the sequence"
                     /note="Disordered. /evidence=ECO:0000256|SAM:MobiDB-lite."
     Region          187..205
                     /region_name="Compositionally biased region"
                     /note="Polar residues.
                     /evidence=ECO:0000256|SAM:MobiDB-lite."
     Region          217..253
                     /region_name="Compositionally biased region"
                     /note="Pro residues.
                     /evidence=ECO:0000256|SAM:MobiDB-lite."
     Region          312..526
                     /region_name="Gag_p24"
                     /note="gag gene protein p24 (core nucleocapsid protein);
                     pfam00607"
                     /db_xref="CDD:279002"
     Region          544..561
                     /region_name="Zinc finger region"
                     /note="CCHC-type 1.
                     /evidence=ECO:0000255|PROSITE-ProRule:PRU00047."
     Region          544..560
                     /region_name="zf-CCHC"
                     /note="Zinc knuckle; pfam00098"
                     /db_xref="CDD:278525"
     Region          578..608
                     /region_name="zf-CCHC_5"
                     /note="GAG-polyprotein viral zinc-finger; pfam14787"
                     /db_xref="CDD:291453"
     Region          580..597
                     /region_name="Zinc finger region"
                     /note="CCHC-type 2.
                     /evidence=ECO:0000255|PROSITE-ProRule:PRU00047."
     Region          598..641
                     /region_name="Region of interest in the sequence"
                     /note="Disordered. /evidence=ECO:0000256|SAM:MobiDB-lite."
ORIGIN      
        1 mgqtkskiks kyasylsfik illkrggvkv stknliklfq iieqfcpwfp eqgtldlkdw
       61 krigkelkqa grkgniiplt vwndwaiika alepfqteed sisvsdapgs giidcnektr
      121 kksqketesl hceyvaepvm aqstqnvdyn qlqeviypet lklegkgpel vgpseskprg
      181 tsplpagqvp vtlqpqkqvk enktqppvay qywppaelqy rpppesqygy pgmppapqgr
      241 apypqpptrr lnptappsrq gselheiidk srkegdteaw qfpvtlepmp pgegaqegep
      301 ptvearyksf sikilkdmke gvkqygpnsp ymrtlldsia hghrlipydw eilaksslsp
      361 sqflqfktww idgvqeqvrr nraanppvni dadqllgigq nwstisqqal mqneaieqvr
      421 aiclraweki qdpgstcpsf ntvrqgskep ypdfvarlqd vaqksiadek arkvivelma
      481 yenanpecqs aikplkgkvp agsdviseyv kacdgiggam hkamlmaqai tgvvlggqvr
      541 tfggkcyncg qighlkkncp vlnkqnitiq atttgreppd lcprckkgkh wasqcrskfd
      601 kngqplsgne qrgqpqapqq tgafpiqpfv pqgfqgqqpp lsqvfqgisq lpqynncppp
      661 qvavqq
//

LOCUS       GAK19_HUMAN              666 aa            linear   PRI 02-JUN-2021
DEFINITION  RecName: Full=Endogenous retrovirus group K member 19 Gag
            polyprotein; AltName: Full=HERV-K(C19) Gag protein; AltName:
            Full=HERV-K_19q11 provirus ancestral Gag polyprotein; Short=Gag
            polyprotein.
ACCESSION   Q9YNA8
VERSION     Q9YNA8.3  GI:50400704
DBSOURCE    UniProtKB: locus GAK19_HUMAN, accession Q9YNA8;
            class: standard.
            created: Jul 19, 2004.
            sequence updated: Jan 23, 2007.
            annotation updated: Jun 2, 2021.
            xrefs: Y17833.1, CAA76881.1, AC112702.3
            xrefs (non-sequence databases): SMR:Q9YNA8, iPTMnet:Q9YNA8,
            PhosphoSitePlus:Q9YNA8, BioMuta:HGNC:39026, jPOST:Q9YNA8,
            MassIVE:Q9YNA8, PeptideAtlas:Q9YNA8, PRIDE:Q9YNA8,
            ProteomicsDB:86837, GeneCards:ERVK-19, HGNC:39026,
            neXtProt:NX_Q9YNA8, PhylomeDB:Q9YNA8, Pharos:Q9YNA8,
            Proteomes:UP000005640, GO:0005886, GO:0003676, GO:0005198,
            GO:0008270, GO:0016032, Gene3D:1.10.1200.30, Gene3D:1.10.150.490,
            Gene3D:1.10.375.10, InterPro:IPR003322, InterPro:IPR038124,
            InterPro:IPR000721, InterPro:IPR008916, InterPro:IPR008919,
            InterPro:IPR010999, InterPro:IPR001878, InterPro:IPR036875,
            Pfam:PF02337, Pfam:PF00607, Pfam:PF00098, SMART:SM00343,
            SUPFAM:SSF47836, SUPFAM:SSF47943, SUPFAM:SSF57756, PROSITE:PS50158
KEYWORDS    Cell membrane; ERV; Lipoprotein; Membrane; Metal-binding;
            Myristate; Reference proteome; Repeat; Ribosomal frameshifting;
            Transposable element; Zinc; Zinc-finger.
SOURCE      Homo sapiens (human)
  ORGANISM  Homo sapiens
            Eukaryota; Metazoa; Chordata; Craniata; Vertebrata; Euteleostomi;
            Mammalia; Eutheria; Euarchontoglires; Primates; Haplorrhini;
            Catarrhini; Hominidae; Homo.
REFERENCE   1  (residues 1 to 666)
  AUTHORS   Tonjes,R.R., Czauderna,F. and Kurth,R.
  TITLE     Genome-wide screening, cloning, chromosomal assignment, and
            expression of full-length human endogenous retrovirus type K
  JOURNAL   J Virol 73 (11), 9187-9195 (1999)
   PUBMED   10516026
  REMARK    NUCLEOTIDE SEQUENCE [GENOMIC DNA].
REFERENCE   2  (residues 1 to 666)
  AUTHORS   Grimwood,J., Gordon,L.A., Olsen,A., Terry,A., Schmutz,J.,
            Lamerdin,J., Hellsten,U., Goodstein,D., Couronne,O.,
            Tran-Gyamfi,M., Aerts,A., Altherr,M., Ashworth,L., Bajorek,E.,
            Black,S., Branscomb,E., Caenepeel,S., Carrano,A., Caoile,C.,
            Chan,Y.M., Christensen,M., Cleland,C.A., Copeland,A., Dalin,E.,
            Dehal,P., Denys,M., Detter,J.C., Escobar,J., Flowers,D.,
            Fotopulos,D., Garcia,C., Georgescu,A.M., Glavina,T., Gomez,M.,
            Gonzales,E., Groza,M., Hammon,N., Hawkins,T., Haydu,L., Ho,I.,
            Huang,W., Israni,S., Jett,J., Kadner,K., Kimball,H., Kobayashi,A.,
            Larionov,V., Leem,S.H., Lopez,F., Lou,Y., Lowry,S., Malfatti,S.,
            Martinez,D., McCready,P., Medina,C., Morgan,J., Nelson,K.,
            Nolan,M., Ovcharenko,I., Pitluck,S., Pollard,M., Popkie,A.P.,
            Predki,P., Quan,G., Ramirez,L., Rash,S., Retterer,J., Rodriguez,A.,
            Rogers,S., Salamov,A., Salazar,A., She,X., Smith,D., Slezak,T.,
            Solovyev,V., Thayer,N., Tice,H., Tsai,M., Ustaszewska,A., Vo,N.,
            Wagner,M., Wheeler,J., Wu,K., Xie,G., Yang,J., Dubchak,I.,
            Furey,T.S., DeJong,P., Dickson,M., Gordon,D., Eichler,E.E.,
            Pennacchio,L.A., Richardson,P., Stubbs,L., Rokhsar,D.S.,
            Myers,R.M., Rubin,E.M. and Lucas,S.M.
  TITLE     The DNA sequence and biology of human chromosome 19
  JOURNAL   Nature 428 (6982), 529-535 (2004)
   PUBMED   15057824
  REMARK    NUCLEOTIDE SEQUENCE [LARGE SCALE GENOMIC DNA].
REFERENCE   3  (residues 1 to 666)
  AUTHORS   Sauter,M., Schommer,S., Kremmer,E., Remberger,K., Dolken,G.,
            Lemm,I., Buck,M., Best,B., Neumann-Haefelin,D. and
            Mueller-Lantzsch,N.
  TITLE     Human endogenous retrovirus K10: expression of Gag protein and
            detection of antibodies in patients with seminomas
  JOURNAL   J Virol 69 (1), 414-421 (1995)
   PUBMED   7983737
  REMARK    CHARACTERIZATION.
COMMENT     [FUNCTION] The products of the Gag polyproteins of infectious
            retroviruses perform highly complex orchestrated tasks during the
            assembly, budding, maturation, and infection stages of the viral
            replication cycle. During viral assembly, the proteins form
            membrane associations and self-associations that ultimately result
            in budding of an immature virion from the infected cell. Gag
            precursors also function during viral assembly to selectively bind
            and package two plus strands of genomic RNA. Endogenous Gag
            proteins may have kept, lost or modified their original function
            during evolution.
            [SUBCELLULAR LOCATION] Cell membrane; Lipid-anchor.
            Note=Cytoplasmic membrane (in a transfection system).
            {ECO:0000250}.
            [ALTERNATIVE PRODUCTS] Event=Ribosomal frameshifting; Named
            isoforms=1; Comment=This protein is synthesized as a Gag
            polypeptide and as a Gag-Pro-Pol polyprotein. The later is the
            precursor of the Pro and Pol proteins. It is thought, by similarity
            with type-B retroviruses, to be generated by -1 frameshifts
            occurring at the Gag-Pro and Pro-Pol genes boundaries.; Name=1;
            IsoId=Q9YNA8-1; Sequence=Displayed.
            [DOMAIN] HERV-K Gag polyprotein contains regions homologous to the
            matrix (MA), capsid (CA) and nucleocapsid (NC) proteins from
            infectious retroviruses. Evidence suggests that HERV-K(HML-2) Gag
            polyprotein can be cleaved into mature MA, CA and NC under certain
            circumstances. However, the exact boundaries as well as the size of
            processed Gag proteins have not been precisely determined yet.
            [PTM] Myristoylation is essential for retroviral assembly.
            Alteration of the glycine residue leads to a block in the budding
            of particles and an accumulation of Gag inside the cell (By
            similarity). {ECO:0000250}.
            [PTM] Specific enzymatic cleavages may yield mature proteins.
            {ECO:0000305}.
            [SIMILARITY] Belongs to the beta type-B retroviral Gag protein
            family. HERV class-II K(HML-2) gag subfamily. {ECO:0000305}.
FEATURES             Location/Qualifiers
     source          1..666
                     /organism="Homo sapiens"
                     /db_xref="taxon:9606"
     gene            1..666
                     /gene="ERVK-19"
     Protein         1..666
                     /product="Endogenous retrovirus group K member 19 Gag
                     polyprotein"
                     /note="HERV-K(C19) Gag protein; HERV-K_19q11 provirus
                     ancestral Gag polyprotein"
                     /UniProtKB_evidence="Evidence at protein level"
     Region          2..666
                     /region_name="Mature chain"
                     /note="Endogenous retrovirus group K member 19 Gag
                     polyprotein. /id=PRO_0000186746."
     Site            2
                     /site_type="lipid-binding"
                     /note="N-myristoyl glycine. /evidence=ECO:0000255."
     Region          13..93
                     /region_name="Gag_p10"
                     /note="Retroviral GAG p10 protein; pfam02337"
                     /db_xref="CDD:280495"
     Region          167
                     /region_name="Conflict"
                     /note="V -> G (in Ref. 1; CAA76881).
                     /evidence=ECO:0000305."
     Region          170..189
                     /region_name="Region of interest in the sequence"
                     /note="Disordered. /evidence=ECO:0000256|SAM:MobiDB-lite."
     Region          223..264
                     /region_name="Region of interest in the sequence"
                     /note="Disordered. /evidence=ECO:0000256|SAM:MobiDB-lite."
     Region          224
                     /region_name="Conflict"
                     /note="L -> V (in Ref. 1; CAA76881).
                     /evidence=ECO:0000305."
     Region          235..253
                     /region_name="Compositionally biased region"
                     /note="Pro residues.
                     /evidence=ECO:0000256|SAM:MobiDB-lite."
     Region          285
                     /region_name="Conflict"
                     /note="T -> M (in Ref. 1; CAA76881).
                     /evidence=ECO:0000305."
     Region          312..526
                     /region_name="Gag_p24"
                     /note="gag gene protein p24 (core nucleocapsid protein);
                     pfam00607"
                     /db_xref="CDD:279002"
     Region          468
                     /region_name="Conflict"
                     /note="I -> N (in Ref. 1; CAA76881).
                     /evidence=ECO:0000305."
     Region          544..561
                     /region_name="Zinc finger region"
                     /note="CCHC-type 1.
                     /evidence=ECO:0000255|PROSITE-ProRule:PRU00047."
     Region          544..560
                     /region_name="zf-CCHC"
                     /note="Zinc knuckle; pfam00098"
                     /db_xref="CDD:278525"
     Region          578..608
                     /region_name="zf-CCHC_5"
                     /note="GAG-polyprotein viral zinc-finger; pfam14787"
                     /db_xref="CDD:291453"
     Region          580..597
                     /region_name="Zinc finger region"
                     /note="CCHC-type 2.
                     /evidence=ECO:0000255|PROSITE-ProRule:PRU00047."
     Region          598..640
                     /region_name="Region of interest in the sequence"
                     /note="Disordered. /evidence=ECO:0000256|SAM:MobiDB-lite."
     Region          598..623
                     /region_name="Compositionally biased region"
                     /note="Polar residues.
                     /evidence=ECO:0000256|SAM:MobiDB-lite."
ORIGIN      
        1 mgqtkskiks kyasylsfik illkrggvkv stknliklfq iieqfcpwfp eqgtldlkdw
       61 krigkelkqa grkgniiplt vwndwaiika alepfqteed svsvsdapgs ciidcnentr
      121 kksqketesl hceyvaepvm aqstqnvdyn qlqeviypet lklegkvpel vgpseskprg
      181 tsrlpagqvp vtlqpqtqvk enktqppvay qywppaelqy rpplesqygy pgmppapqgr
      241 apypqpptrr lnptappsrr gselheiidk srkegdteaw qfpvtlepmp pgegaqegep
      301 ptvearyksf sikmlkdmke gvkqygpnsp ymrtlldsia hghrlipydw eilaksslsp
      361 sqflqfktww idgvqeqvrr nraanppvni dadqllgigq nwstisqqal mqneaieqvr
      421 aiclraweki qdpgstcpsf ntvrqgskep ypdfvarlqd vaqksiaiek arkvivelma
      481 yenpnpecqs aikplkgkvp agsdviseyv kacdgmggam hkamlmaqai tgvvlggqvr
      541 tfggkcyncg qighlkkncp vlnkqnitiq atttgreppd lcprckkgkh wasqcrskfd
      601 kngqplsgne qrgqpqapqq tgafpiqpfv phgfqgqqpp lsqvfqgisq lpqynncppp
      661 qaavqq
//

LOCUS       AF105220_1               611 aa            linear   VRL 26-JUL-2016
DEFINITION  Gag [Jaagsiekte sheep retrovirus].
ACCESSION   AAD45224
VERSION     AAD45224.1  GI:5565838
DBSOURCE    accession AF105220.1
KEYWORDS    .
SOURCE      Jaagsiekte sheep retrovirus
  ORGANISM  Jaagsiekte sheep retrovirus
            Viruses; Riboviria; Pararnavirae; Artverviricota; Revtraviricetes;
            Ortervirales; Retroviridae; Orthoretrovirinae; Betaretrovirus.
REFERENCE   1  (residues 1 to 611)
  AUTHORS   Palmarini,M., Sharp,J.M., de las Heras,M. and Fan,H.
  TITLE     Jaagsiekte sheep retrovirus is necessary and sufficient to induce a
            contagious lung cancer in sheep
  JOURNAL   J. Virol. 73 (8), 6964-6972 (1999)
   PUBMED   10400795
REFERENCE   2  (residues 1 to 611)
  AUTHORS   Palmarini,M., Sharp,J.M. and Fan,H.
  TITLE     Direct Submission
  JOURNAL   Submitted (08-NOV-1998) Cancer Research Institute, University of
            California Irvine, Irvine, CA CA92697, USA
COMMENT     Method: conceptual translation supplied by author.
FEATURES             Location/Qualifiers
     source          1..611
                     /organism="Jaagsiekte sheep retrovirus"
                     /proviral
                     /strain="JSRV21"
                     /db_xref="taxon:11746"
                     /note="patent pending; obtained from lung tumor tissue of
                     a sheep affected by pulmonary adenomatosis (ovine
                     pulmonary carcinoma); infectious and oncogenic molecular
                     clone; this virus has been submitted as Jaagsiekte sheep
                     retrovirus"
     Protein         1..611
                     /product="Gag"
     Region          8..90
                     /region_name="Gag_p10"
                     /note="Retroviral GAG p10 protein; pfam02337"
                     /db_xref="CDD:280495"
     Region          271..476
                     /region_name="Gag_p24"
                     /note="gag gene protein p24 (core nucleocapsid protein);
                     pfam00607"
                     /db_xref="CDD:279002"
     Region          507..523
                     /region_name="ZnF_C2HC"
                     /note="zinc finger; smart00343"
                     /db_xref="CDD:197667"
     Region          531..561
                     /region_name="zf-CCHC_5"
                     /note="GAG-polyprotein viral zinc-finger; pfam14787"
                     /db_xref="CDD:291453"
     CDS             1..611
                     /gene="gag"
                     /coded_by="AF105220.1:264..2099"
ORIGIN      
        1 mgqthsrqlf vhmlsvmlkh rgitvskpkl inflsfieev cpwfpregtv nletwkkvge
       61 qirthytlhg pekvpvetls fwtlirdcld fdndelkrlg nllkqeedpl htpdsgpsyd
      121 pppppppslk mhpsdnddll sstdeaelde eaakyhqedw gflaqekgal tskdelvecf
      181 knltialqna gislphnntf psappfppay tpsvmagldp ppgfpppskh msplqralrq
      241 aqrlgevvsd fslafpvfen nnqryyeslp fkqlkelkia csqygptapf tiamienlgt
      301 qalppndwkq taraclsggd yllwkseffe qcariadvnr qqgiqtsyem ligegpyqat
      361 dtqlnflpga yaqisnaarq awkrlpssst ktedlskvrq gpdepyqdfv arlldtigki
      421 msdekagmvl akqlafenan sacqaalrpy rkkgdlsdfi ricadigpsy mqgiamaaal
      481 qgksikevlf qqqarnkkgl qksgnsgcfv cgqpghraav cpqkqqgpvn tpnlcprckk
      541 gkhwardcrs ktdvqgnplp pvsgnwvrgq plapkqcyga tlqvpkeplq tsvepqeaar
      601 dwtsvpppiq y
//

LOCUS       AAA47730                 658 aa            linear   VRL 25-JUL-2016
DEFINITION  gag polyprotein [Simian retrovirus 1].
ACCESSION   AAA47730
VERSION     AAA47730.1  GI:334747
DBSOURCE    locus SIVRV1CG accession M11841.1
KEYWORDS    .
SOURCE      Simian retrovirus 1 (SRV-1)
  ORGANISM  Simian retrovirus 1
            Viruses; Riboviria; Pararnavirae; Artverviricota; Revtraviricetes;
            Ortervirales; Retroviridae; Orthoretrovirinae; Betaretrovirus.
REFERENCE   1  (residues 1 to 658)
  AUTHORS   Power,M.D., Marx,P.A., Bryant,M.L., Gardner,M.B., Barr,P.J. and
            Luciw,P.A.
  TITLE     Nucleotide sequence of SRV-1, a type D simian acquired immune
            deficiency syndrome retrovirus
  JOURNAL   Science 231 (4745), 1567-1572 (1986)
   PUBMED   3006247
COMMENT     Draft entry and sequence in computer readable form for [1] kindly
            provided by M.D.Power, 21-JUL-1986.
            This SRV-1 sequence is closely related to that of simian
            Mason-Pfizer type D retrovirus (see separate entry).  Both can
            cause SAIDS, yet both differ from the C type STLV-III and HTLV-III,
            which also cause immunodeficiency diseases.
            In addition to the coding regions for gag, pol and env, annotated
            below, [1] proposes a protease (prt) coding region from positions
            2296-3240.  This coding sequence is highly homologous to the
            hamster intercisternal A-type particle (IAP-H18).  The start codons
            for the prt and pol genes are not precisely known.  A third open
            reading frame (sorf) is located at positions 7643-7960.  It is not
            known whether the latter encodes a protein.  The U3/U5 boundaries
            have as yet not been determined.
            The 'cc' at the 5' end and the 'tt' at the 3' end of the sequence
            presented here are removed upon insertion of the virus into the
            host DNA (M.D.Power personal communication).
            Method: conceptual translation.
FEATURES             Location/Qualifiers
     source          1..658
                     /organism="Simian retrovirus 1"
                     /db_xref="taxon:11942"
     Protein         1..658
                     /product="gag polyprotein"
     mat_peptide     1..162
                     /product="p10"
     Region          11..91
                     /region_name="Gag_p10"
                     /note="Retroviral GAG p10 protein; pfam02337"
                     /db_xref="CDD:280495"
     mat_peptide     163..217
                     /product="phosphoprotein pp18"
     mat_peptide     218..300
                     /product="p12"
     mat_peptide     301..526
                     /product="p27"
     Region          324..526
                     /region_name="Gag_p24"
                     /note="gag gene protein p24 (core nucleocapsid protein);
                     pfam00607"
                     /db_xref="CDD:279002"
     mat_peptide     527..622
                     /product="nucleic acid binding protein p14"
     Region          549..563
                     /region_name="ZnF_C2HC"
                     /note="zinc finger; smart00343"
                     /db_xref="CDD:197667"
     Region          576..605
                     /region_name="zf-CCHC_5"
                     /note="GAG-polyprotein viral zinc-finger; pfam14787"
                     /db_xref="CDD:291453"
     CDS             1..658
                     /coded_by="M11841.1:503..2479"
ORIGIN      
        1 mgqelsqher yveqlkqalk trgvkvkyad llkffdfvkd tcpwfpqegt idikrwrrvg
       61 dcfqdyyntf gpekvpvtaf sywnlikeli dkkevnpqvm aavaqteeil ktsshteltt
      121 kpsqnpdldl isldsddega kgsslkdknl sctkkpkrfp vlltaqtsad pedpnpsevd
      181 wdgledeaak yhnpdwppfl trpppynkat psaptvmavv npkeelkeki aqleeqikle
      241 elhqaliskl qklktgnetv tspetaggfs rtphwpgqhi pkgkccasre keeqtpkdif
      301 pvtetvdgqg qawrhhngfd ftvikelkta asqygatapy tlaivesvad nwltptdwnt
      361 lvravlsggd hllwkseffe ncretakrnq qagngwdfdm ltgsgnysst daqmqydpgl
      421 faqiqaaatk awrklpvkgd pgasltgvkq gpdepfadfv hrlittagri fgsaeagvdy
      481 vkqlayenan pacqaairpy rkktdltgyi rlcsdigpsy qqglamaaaf sgqtvkdfln
      541 nknkekggcc fkcgrkghfa knchehihnn setkapglcp rckrgkhwan ecksktdsqg
      601 nplpphqgng lrgqpqapkq aygavsfvpa nknnpfqslp eppqevqdwt svppptqy
//

LOCUS       GAK7_HUMAN               666 aa            linear   PRI 02-JUN-2021
DEFINITION  RecName: Full=Endogenous retrovirus group K member 7 Gag
            polyprotein; AltName: Full=HERV-K(III) Gag protein; AltName:
            Full=HERV-K102 Gag protein; AltName: Full=HERV-K_1q22 provirus
            ancestral Gag polyprotein; Short=Gag polyprotein.
ACCESSION   P63130
VERSION     P63130.2  GI:52000664
DBSOURCE    UniProtKB: locus GAK7_HUMAN, accession P63130;
            class: standard.
            extra accessions:Q9UKI0
            created: Sep 13, 2004.
            sequence updated: Jan 23, 2007.
            annotation updated: Jun 2, 2021.
            xrefs: AF164610.1, AAD51792.1, AL353807.18
            xrefs (non-sequence databases): SMR:P63130, BioMuta:HGNC:31828,
            jPOST:P63130, MassIVE:P63130, PeptideAtlas:P63130, PRIDE:P63130,
            ProteomicsDB:57489, GeneCards:ERVK-7, HGNC:31828, MIM:614013,
            neXtProt:NX_P63130, PhylomeDB:P63130, Pharos:P63130,
            Proteomes:UP000005640, GO:0005886, GO:0003676, GO:0005198,
            GO:0008270, GO:0016032, Gene3D:1.10.1200.30, Gene3D:1.10.150.490,
            Gene3D:1.10.375.10, InterPro:IPR003322, InterPro:IPR038124,
            InterPro:IPR000721, InterPro:IPR008916, InterPro:IPR008919,
            InterPro:IPR010999, InterPro:IPR001878, InterPro:IPR036875,
            Pfam:PF02337, Pfam:PF00607, Pfam:PF00098, SMART:SM00343,
            SUPFAM:SSF47836, SUPFAM:SSF47943, SUPFAM:SSF57756, PROSITE:PS50158
KEYWORDS    Cell membrane; ERV; Lipoprotein; Membrane; Metal-binding;
            Myristate; Reference proteome; Repeat; Transposable element; Zinc;
            Zinc-finger.
SOURCE      Homo sapiens (human)
  ORGANISM  Homo sapiens
            Eukaryota; Metazoa; Chordata; Craniata; Vertebrata; Euteleostomi;
            Mammalia; Eutheria; Euarchontoglires; Primates; Haplorrhini;
            Catarrhini; Hominidae; Homo.
REFERENCE   1  (residues 1 to 666)
  AUTHORS   Barbulescu,M., Turner,G., Seaman,M.I., Deinard,A.S., Kidd,K.K. and
            Lenz,J.
  TITLE     Many human endogenous retrovirus K (HERV-K) proviruses are unique
            to humans
  JOURNAL   Curr Biol 9 (16), 861-868 (1999)
   PUBMED   10469592
  REMARK    NUCLEOTIDE SEQUENCE [GENOMIC DNA].
REFERENCE   2  (residues 1 to 666)
  AUTHORS   Gregory,S.G., Barlow,K.F., McLay,K.E., Kaul,R., Swarbreck,D.,
            Dunham,A., Scott,C.E., Howe,K.L., Woodfine,K., Spencer,C.C.,
            Jones,M.C., Gillson,C., Searle,S., Zhou,Y., Kokocinski,F.,
            McDonald,L., Evans,R., Phillips,K., Atkinson,A., Cooper,R.,
            Jones,C., Hall,R.E., Andrews,T.D., Lloyd,C., Ainscough,R.,
            Almeida,J.P., Ambrose,K.D., Anderson,F., Andrew,R.W., Ashwell,R.I.,
            Aubin,K., Babbage,A.K., Bagguley,C.L., Bailey,J., Beasley,H.,
            Bethel,G., Bird,C.P., Bray-Allen,S., Brown,J.Y., Brown,A.J.,
            Buckley,D., Burton,J., Bye,J., Carder,C., Chapman,J.C., Clark,S.Y.,
            Clarke,G., Clee,C., Cobley,V., Collier,R.E., Corby,N.,
            Coville,G.J., Davies,J., Deadman,R., Dunn,M., Earthrowl,M.,
            Ellington,A.G., Errington,H., Frankish,A., Frankland,J., French,L.,
            Garner,P., Garnett,J., Gay,L., Ghori,M.R., Gibson,R., Gilby,L.M.,
            Gillett,W., Glithero,R.J., Grafham,D.V., Griffiths,C.,
            Griffiths-Jones,S., Grocock,R., Hammond,S., Harrison,E.S., Hart,E.,
            Haugen,E., Heath,P.D., Holmes,S., Holt,K., Howden,P.J., Hunt,A.R.,
            Hunt,S.E., Hunter,G., Isherwood,J., James,R., Johnson,C.,
            Johnson,D., Joy,A., Kay,M., Kershaw,J.K., Kibukawa,M.,
            Kimberley,A.M., King,A., Knights,A.J., Lad,H., Laird,G., Lawlor,S.,
            Leongamornlert,D.A., Lloyd,D.M., Loveland,J., Lovell,J., Lush,M.J.,
            Lyne,R., Martin,S., Mashreghi-Mohammadi,M., Matthews,L.,
            Matthews,N.S., McLaren,S., Milne,S., Mistry,S., Moore,M.J.,
            Nickerson,T., O'Dell,C.N., Oliver,K., Palmeiri,A., Palmer,S.A.,
            Parker,A., Patel,D., Pearce,A.V., Peck,A.I., Pelan,S., Phelps,K.,
            Phillimore,B.J., Plumb,R., Rajan,J., Raymond,C., Rouse,G.,
            Saenphimmachak,C., Sehra,H.K., Sheridan,E., Shownkeen,R., Sims,S.,
            Skuce,C.D., Smith,M., Steward,C., Subramanian,S., Sycamore,N.,
            Tracey,A., Tromans,A., Van Helmond,Z., Wall,M., Wallis,J.M.,
            White,S., Whitehead,S.L., Wilkinson,J.E., Willey,D.L., Williams,H.,
            Wilming,L., Wray,P.W., Wu,Z., Coulson,A., Vaudin,M., Sulston,J.E.,
            Durbin,R., Hubbard,T., Wooster,R., Dunham,I., Carter,N.P.,
            McVean,G., Ross,M.T., Harrow,J., Olson,M.V., Beck,S., Rogers,J.,
            Bentley,D.R., Banerjee,R., Bryant,S.P., Burford,D.C., Burrill,W.D.,
            Clegg,S.M., Dhami,P., Dovey,O., Faulkner,L.M., Gribble,S.M.,
            Langford,C.F., Pandian,R.D., Porter,K.M. and Prigmore,E.
  TITLE     The DNA sequence and biological annotation of human chromosome 1
  JOURNAL   Nature 441 (7091), 315-321 (2006)
   PUBMED   16710414
  REMARK    NUCLEOTIDE SEQUENCE [LARGE SCALE GENOMIC DNA].
            Erratum:[Nature. 2006 Oct 26;443(7114):1013. Banerjee, R [added];
            Bryant, SP [added]; Burford, DC [added]; Burrill, WDH [added];
            Clegg, SM [added]; Dhami, P [added]; Dovey, O [added]; Faulkner, LM
            [added]; Gribble, SM [added]; Langford, CF [added]; Pandian, RD
            [added]; Porter, KM [added]; Prigmore, E]
COMMENT     On Sep 14, 2004 this sequence version replaced gi:50400691.
            [FUNCTION] The products of the Gag polyproteins of infectious
            retroviruses perform highly complex orchestrated tasks during the
            assembly, budding, maturation, and infection stages of the viral
            replication cycle. During viral assembly, the proteins form
            membrane associations and self-associations that ultimately result
            in budding of an immature virion from the infected cell. Gag
            precursors also function during viral assembly to selectively bind
            and package two plus strands of genomic RNA. Endogenous Gag
            proteins may have kept, lost or modified their original function
            during evolution.
            [SUBCELLULAR LOCATION] Cell membrane; Lipid-anchor.
            Note=Cytoplasmic membrane (in a transfection system).
            {ECO:0000250}.
            [DOMAIN] HERV-K Gag polyprotein contains regions homologous to the
            matrix (MA), capsid (CA) and nucleocapsid (NC) proteins from
            infectious retroviruses. Evidence suggests that HERV-K(HML-2) Gag
            polyprotein can be cleaved into mature MA, CA and NC under certain
            circumstances. However, the exact boundaries as well as the size of
            processed Gag proteins have not been precisely determined yet.
            [PTM] Specific enzymatic cleavages may yield mature proteins.
            {ECO:0000305}.
            [PTM] Myristoylation is essential for retroviral assembly.
            Alteration of the glycine residue leads to a block in the budding
            of particles and an accumulation of Gag inside the cell (By
            similarity). {ECO:0000250}.
            [MISCELLANEOUS] This protein is synthesized as a Gag polypeptide
            and as a Gag-Pro-Pol polyprotein. The later is the precursor of the
            Pro and Pol proteins. It is thought, by similarity with type-B
            retroviruses, to be generated by -1 frameshifts occurring at the
            Gag-Pro and Pro-Pol genes boundaries.
            [MISCELLANEOUS] This Gag protein is encoded by a human specific
            provirus.
            [SIMILARITY] Belongs to the beta type-B retroviral Gag protein
            family. HERV class-II K(HML-2) gag subfamily. {ECO:0000305}.
            [SEQUENCE CAUTION] Sequence=AAD51792.1; Type=Frameshift;
            Evidence={ECO:0000305}; Sequence=AL353807; Type=Erroneous
            termination; Note=Truncated C-terminus.; Evidence={ECO:0000305}.
FEATURES             Location/Qualifiers
     source          1..666
                     /organism="Homo sapiens"
                     /db_xref="taxon:9606"
     gene            1..666
                     /gene="ERVK-7"
     Protein         1..666
                     /product="Endogenous retrovirus group K member 7 Gag
                     polyprotein"
                     /note="HERV-K(III) Gag protein; HERV-K102 Gag protein;
                     HERV-K_1q22 provirus ancestral Gag polyprotein"
                     /UniProtKB_evidence="Inferred from homology"
     Region          2..666
                     /region_name="Mature chain"
                     /note="Endogenous retrovirus group K member 7 Gag
                     polyprotein. /id=PRO_0000186755."
     Site            2
                     /site_type="lipid-binding"
                     /note="N-myristoyl glycine. /evidence=ECO:0000255."
     Region          13..93
                     /region_name="Gag_p10"
                     /note="Retroviral GAG p10 protein; pfam02337"
                     /db_xref="CDD:280495"
     Region          99
                     /region_name="Conflict"
                     /note="K -> E (in Ref. 1; AAD51792).
                     /evidence=ECO:0000305."
     Region          165..205
                     /region_name="Region of interest in the sequence"
                     /note="Disordered. /evidence=ECO:0000256|SAM:MobiDB-lite."
     Region          187..205
                     /region_name="Compositionally biased region"
                     /note="Polar residues.
                     /evidence=ECO:0000256|SAM:MobiDB-lite."
     Region          217..264
                     /region_name="Region of interest in the sequence"
                     /note="Disordered. /evidence=ECO:0000256|SAM:MobiDB-lite."
     Region          217..253
                     /region_name="Compositionally biased region"
                     /note="Pro residues.
                     /evidence=ECO:0000256|SAM:MobiDB-lite."
     Region          312..526
                     /region_name="Gag_p24"
                     /note="gag gene protein p24 (core nucleocapsid protein);
                     pfam00607"
                     /db_xref="CDD:279002"
     Region          544..561
                     /region_name="Zinc finger region"
                     /note="CCHC-type 1.
                     /evidence=ECO:0000255|PROSITE-ProRule:PRU00047."
     Region          544..560
                     /region_name="zf-CCHC"
                     /note="Zinc knuckle; pfam00098"
                     /db_xref="CDD:278525"
     Region          578..608
                     /region_name="zf-CCHC_5"
                     /note="GAG-polyprotein viral zinc-finger; pfam14787"
                     /db_xref="CDD:291453"
     Region          580..597
                     /region_name="Zinc finger region"
                     /note="CCHC-type 2.
                     /evidence=ECO:0000255|PROSITE-ProRule:PRU00047."
     Region          598..641
                     /region_name="Region of interest in the sequence"
                     /note="Disordered. /evidence=ECO:0000256|SAM:MobiDB-lite."
ORIGIN      
        1 mgqtkskiks kyasylsfik illkrggvkv stknliklfq iieqfcpwfp eqgtldlkdw
       61 krigkelkqa grkgniiplt vwndwaiika alepfqtekd svsvsdalgs ciidcnentr
      121 kksqketegl hceyvaepvm aqstqnvdyn qlqeviypet lklegkgpel vgpseskprg
      181 tshlpagqvp vtlqpqkqvk enktqppvay qywppaelqy rpppesqygy pgmppapqgr
      241 apypqpptrr lnptappsrq gselheiidk srkegdteaw qfpvtlepmp pgegaqegep
      301 ptvearyksf sikmlkdmke gvkqygpnsp ymrtlldsia hghrlipydw eilaksslsp
      361 sqflqfktww idgvqeqvrr nraanppvni dadqllgigq nwstisqqal mqneaieqvr
      421 aiclraweki qdpgstcpsf ntvrqgskep ypdfvarlqd vaqksiadek arkvivelma
      481 yenanpecqs aikplkgkvp agsdviseyv kacdgiggam hkamlmaqai tgvvlggqvr
      541 tfggkcyncg qighlkkncp vlnkqnitiq atttgreppd lcprckkgkh wasqcrskfd
      601 kngqplsgne qrgqpqapqq tgafpiqpfv pqgfqeqqpp lsqvfqgisq lpqynncppp
      661 qaavqq
//

LOCUS       GAK5_HUMAN               667 aa            linear   PRI 02-JUN-2021
DEFINITION  RecName: Full=Endogenous retrovirus group K member 5 Gag
            polyprotein; AltName: Full=HERV-K(II) Gag protein; AltName:
            Full=HERV-K_3q12.3 provirus ancestral Gag polyprotein; Short=Gag
            polyprotein.
ACCESSION   Q9HDB9
VERSION     Q9HDB9.3  GI:50400656
DBSOURCE    UniProtKB: locus GAK5_HUMAN, accession Q9HDB9;
            class: standard.
            created: Jul 19, 2004.
            sequence updated: Jan 23, 2007.
            annotation updated: Jun 2, 2021.
            xrefs: AB047240.1, BAB11759.1
            xrefs (non-sequence databases): SMR:Q9HDB9, iPTMnet:Q9HDB9,
            PhosphoSitePlus:Q9HDB9, BioMuta:HGNC:13757, DMDM:50400656,
            jPOST:Q9HDB9, MassIVE:Q9HDB9, PeptideAtlas:Q9HDB9, PRIDE:Q9HDB9,
            ProteomicsDB:81849, GeneCards:ERVK-5, HGNC:13757, MIM:614012,
            neXtProt:NX_Q9HDB9, InParanoid:Q9HDB9, PhylomeDB:Q9HDB9,
            Pharos:Q9HDB9, Proteomes:UP000005640, RNAct:Q9HDB9, GO:0005886,
            GO:0003676, GO:0005198, GO:0008270, GO:0016032,
            Gene3D:1.10.1200.30, Gene3D:1.10.150.490, Gene3D:1.10.375.10,
            InterPro:IPR003322, InterPro:IPR038124, InterPro:IPR000721,
            InterPro:IPR008916, InterPro:IPR008919, InterPro:IPR010999,
            InterPro:IPR001878, InterPro:IPR036875, Pfam:PF02337, Pfam:PF00607,
            Pfam:PF00098, SMART:SM00343, SUPFAM:SSF47836, SUPFAM:SSF47943,
            SUPFAM:SSF57756, PROSITE:PS50158
KEYWORDS    Cell membrane; ERV; Lipoprotein; Membrane; Metal-binding;
            Myristate; Reference proteome; Repeat; Ribosomal frameshifting;
            Transposable element; Zinc; Zinc-finger.
SOURCE      Homo sapiens (human)
  ORGANISM  Homo sapiens
            Eukaryota; Metazoa; Chordata; Craniata; Vertebrata; Euteleostomi;
            Mammalia; Eutheria; Euarchontoglires; Primates; Haplorrhini;
            Catarrhini; Hominidae; Homo.
REFERENCE   1  (residues 1 to 667)
  AUTHORS   Sugimoto,J., Matsuura,N., Kinjo,Y., Takasu,N., Oda,T. and Jinno,Y.
  TITLE     Transcriptionally active HERV-K genes: identification, isolation,
            and chromosomal mapping
  JOURNAL   Genomics 72 (2), 137-144 (2001)
   PUBMED   11401426
  REMARK    NUCLEOTIDE SEQUENCE [GENOMIC DNA].
REFERENCE   2  (residues 1 to 667)
  AUTHORS   Sauter,M., Schommer,S., Kremmer,E., Remberger,K., Dolken,G.,
            Lemm,I., Buck,M., Best,B., Neumann-Haefelin,D. and
            Mueller-Lantzsch,N.
  TITLE     Human endogenous retrovirus K10: expression of Gag protein and
            detection of antibodies in patients with seminomas
  JOURNAL   J Virol 69 (1), 414-421 (1995)
   PUBMED   7983737
  REMARK    CHARACTERIZATION.
COMMENT     [FUNCTION] The products of the Gag polyproteins of infectious
            retroviruses perform highly complex orchestrated tasks during the
            assembly, budding, maturation, and infection stages of the viral
            replication cycle. During viral assembly, the proteins form
            membrane associations and self-associations that ultimately result
            in budding of an immature virion from the infected cell. Gag
            precursors also function during viral assembly to selectively bind
            and package two plus strands of genomic RNA. Endogenous Gag
            proteins may have kept, lost or modified their original function
            during evolution.
            [SUBCELLULAR LOCATION] Cell membrane; Lipid-anchor.
            Note=Cytoplasmic membrane (in a transfection system).
            {ECO:0000250}.
            [ALTERNATIVE PRODUCTS] Event=Ribosomal frameshifting; Named
            isoforms=1; Comment=This protein is synthesized as a Gag
            polypeptide and as a Gag-Pro-Pol polyprotein. The later is the
            precursor of the Pro and Pol proteins. It is thought, by similarity
            with type-B retroviruses, to be generated by -1 frameshifts
            occurring at the Gag-Pro and Pro-Pol genes boundaries.; Name=1;
            IsoId=Q9HDB9-1; Sequence=Displayed.
            [DOMAIN] HERV-K Gag polyprotein contains regions homologous to the
            matrix (MA), capsid (CA) and nucleocapsid (NC) proteins from
            infectious retroviruses. Evidence suggests that HERV-K(HML-2) Gag
            polyprotein can be cleaved into mature MA, CA and NC under certain
            circumstances. However, the exact boundaries as well as the size of
            processed Gag proteins have not been precisely determined yet.
            [PTM] Myristoylation is essential for retroviral assembly.
            Alteration of the glycine residue leads to a block in the budding
            of particles and an accumulation of Gag inside the cell (By
            similarity). {ECO:0000250}.
            [PTM] Specific enzymatic cleavages may yield mature proteins.
            {ECO:0000305}.
            [MISCELLANEOUS] Intergenic, closest flanking genes being RPL24 and
            FLJ23047.
            [SIMILARITY] Belongs to the beta type-B retroviral Gag protein
            family. HERV class-II K(HML-2) gag subfamily. {ECO:0000305}.
FEATURES             Location/Qualifiers
     source          1..667
                     /organism="Homo sapiens"
                     /db_xref="taxon:9606"
     gene            1..667
                     /gene="ERVK-5"
                     /gene_synonym="ERVK5"
     Protein         1..667
                     /product="Endogenous retrovirus group K member 5 Gag
                     polyprotein"
                     /note="HERV-K(II) Gag protein; HERV-K_3q12.3 provirus
                     ancestral Gag polyprotein"
                     /UniProtKB_evidence="Evidence at protein level"
     Region          2..667
                     /region_name="Mature chain"
                     /note="Endogenous retrovirus group K member 5 Gag
                     polyprotein. /id=PRO_0000186751."
     Site            2
                     /site_type="lipid-binding"
                     /note="N-myristoyl glycine. /evidence=ECO:0000255."
     Region          13..93
                     /region_name="Gag_p10"
                     /note="Retroviral GAG p10 protein; pfam02337"
                     /db_xref="CDD:280495"
     Region          166..188
                     /region_name="Region of interest in the sequence"
                     /note="Disordered. /evidence=ECO:0000256|SAM:MobiDB-lite."
     Region          312..525
                     /region_name="Gag_p24"
                     /note="gag gene protein p24 (core nucleocapsid protein);
                     pfam00607"
                     /db_xref="CDD:279002"
     Region          543..560
                     /region_name="Zinc finger region"
                     /note="CCHC-type 1.
                     /evidence=ECO:0000255|PROSITE-ProRule:PRU00047."
     Region          543..559
                     /region_name="zf-CCHC"
                     /note="Zinc knuckle; pfam00098"
                     /db_xref="CDD:278525"
     Region          578..608
                     /region_name="zf-CCHC_5"
                     /note="GAG-polyprotein viral zinc-finger; pfam14787"
                     /db_xref="CDD:291453"
     Region          580..597
                     /region_name="Zinc finger region"
                     /note="CCHC-type 2.
                     /evidence=ECO:0000255|PROSITE-ProRule:PRU00047."
     Region          598..667
                     /region_name="Region of interest in the sequence"
                     /note="Disordered. /evidence=ECO:0000256|SAM:MobiDB-lite."
     Region          609..667
                     /region_name="Compositionally biased region"
                     /note="Polar residues.
                     /evidence=ECO:0000256|SAM:MobiDB-lite."
     Region          <613..667
                     /region_name="RPA_2b-aaRSs_OBF_like"
                     /note="Replication protein A, class 2b aminoacyl-tRNA
                     synthetases, and related proteins with
                     oligonucleotide/oligosaccharide (OB) fold; cl09930"
                     /db_xref="CDD:299125"
ORIGIN      
        1 mgqtksktks kyasylsfik illkrggvrv stknliklfq iieqfcpwfp eqgtldlkdw
       61 krigeelkqa grkgniiplt vwndwaiika alepfqtked svsvsdapgs cvidcnektg
      121 rksqketesl hceyvtepvm aqstqnvdyn qlqgviypet lklegkgpel vgpseskprg
      181 psplpagqvp vtlqpqtqvk enktqppvay qywppaelqy lpppesqygy pgmppalqgr
      241 apypqpptvr lnptasrsgq ggtlhavide arkqgdleaw rflvilqlvq ageetqvgap
      301 araetrcepf tmkmlkdike gvkqygsnsp yirtlldsia hgnrltpydw eslaksslss
      361 sqylqfktww idgvqeqvrk nqatkptvni dadqllgtgp nwstinqqsv mqneaieqvr
      421 aiclrawgki qdpgtafpin sirqgskepy pdfvarlqda aqksitddna rkvivelmay
      481 enanpecqsa ikplkgkvpa gvdviteyvk acdgiggamh kamlmaqamr gltlggqvrt
      541 fgkkcyncgq ighlkrscpv lnkqniinqa itaknkkpsg lcpkcgkgkh wanqchskfd
      601 kdgqplsgnr krgqpqapqq tgafpvqlfv pqgfqgqqpl qkipplqgvs qlqqsnscpa
      661 pqqaapq
//

LOCUS       GAK8_HUMAN               647 aa            linear   PRI 02-JUN-2021
DEFINITION  RecName: Full=Endogenous retrovirus group K member 8 Gag
            polyprotein; AltName: Full=HERV-K115 Gag protein; AltName:
            Full=HERV-K_8p23.1 provirus ancestral Gag polyprotein; Short=Gag
            polyprotein.
ACCESSION   P62685
VERSION     P62685.2  GI:50400279
DBSOURCE    UniProtKB: locus GAK8_HUMAN, accession P62685;
            class: standard.
            created: Jul 19, 2004.
            sequence updated: Jan 23, 2007.
            annotation updated: Jun 2, 2021.
            xrefs: AY037929.1
            xrefs (non-sequence databases): SMR:P62685, BioMuta:HGNC:32302,
            jPOST:P62685, MassIVE:P62685, PeptideAtlas:P62685, PRIDE:P62685,
            ProteomicsDB:57415, GeneCards:ERVK-8, HGNC:32302,
            neXtProt:NX_P62685, PhylomeDB:P62685, Pharos:P62685,
            Proteomes:UP000005640, GO:0005886, GO:0003676, GO:0005198,
            GO:0008270, GO:0016032, Gene3D:1.10.1200.30, Gene3D:1.10.150.490,
            Gene3D:1.10.375.10, InterPro:IPR003322, InterPro:IPR038124,
            InterPro:IPR000721, InterPro:IPR008916, InterPro:IPR008919,
            InterPro:IPR010999, InterPro:IPR001878, InterPro:IPR036875,
            Pfam:PF02337, Pfam:PF00607, Pfam:PF00098, SMART:SM00343,
            SUPFAM:SSF47836, SUPFAM:SSF47943, SUPFAM:SSF57756, PROSITE:PS50158
KEYWORDS    Cell membrane; ERV; Lipoprotein; Membrane; Metal-binding;
            Myristate; Reference proteome; Repeat; Transposable element; Zinc;
            Zinc-finger.
SOURCE      Homo sapiens (human)
  ORGANISM  Homo sapiens
            Eukaryota; Metazoa; Chordata; Craniata; Vertebrata; Euteleostomi;
            Mammalia; Eutheria; Euarchontoglires; Primates; Haplorrhini;
            Catarrhini; Hominidae; Homo.
REFERENCE   1  (residues 1 to 647)
  AUTHORS   Turner,G., Barbulescu,M., Su,M., Jensen-Seaman,M.I., Kidd,K.K. and
            Lenz,J.
  TITLE     Insertional polymorphisms of full-length endogenous retroviruses in
            humans
  JOURNAL   Curr Biol 11 (19), 1531-1535 (2001)
   PUBMED   11591322
  REMARK    NUCLEOTIDE SEQUENCE [GENOMIC DNA].
REFERENCE   2  (residues 1 to 647)
  AUTHORS   Sauter,M., Schommer,S., Kremmer,E., Remberger,K., Dolken,G.,
            Lemm,I., Buck,M., Best,B., Neumann-Haefelin,D. and
            Mueller-Lantzsch,N.
  TITLE     Human endogenous retrovirus K10: expression of Gag protein and
            detection of antibodies in patients with seminomas
  JOURNAL   J Virol 69 (1), 414-421 (1995)
   PUBMED   7983737
  REMARK    CHARACTERIZATION.
COMMENT     [FUNCTION] The products of the Gag polyproteins of infectious
            retroviruses perform highly complex orchestrated tasks during the
            assembly, budding, maturation, and infection stages of the viral
            replication cycle. During viral assembly, the proteins form
            membrane associations and self-associations that ultimately result
            in budding of an immature virion from the infected cell. Gag
            precursors also function during viral assembly to selectively bind
            and package two plus strands of genomic RNA. Endogenous Gag
            proteins may have kept, lost or modified their original function
            during evolution.
            [SUBCELLULAR LOCATION] Cell membrane; Lipid-anchor.
            Note=Cytoplasmic membrane (in a transfection system).
            {ECO:0000250}.
            [DOMAIN] HERV-K Gag polyprotein contains regions homologous to the
            matrix (MA), capsid (CA) and nucleocapsid (NC) proteins from
            infectious retroviruses. Evidence suggests that HERV-K(HML-2) Gag
            polyprotein can be cleaved into mature MA, CA and NC under certain
            circumstances. However, the exact boundaries as well as the size of
            processed Gag proteins have not been precisely determined yet.
            [PTM] Myristoylation is essential for retroviral assembly.
            Alteration of the glycine residue leads to a block in the budding
            of particles and an accumulation of Gag inside the cell (By
            similarity). {ECO:0000250}.
            [PTM] Specific enzymatic cleavages may yield mature proteins.
            {ECO:0000305}.
            [MISCELLANEOUS] Insertional polymorphism. Provirus present in 16%
            of tested individuals.
            [MISCELLANEOUS] Intragenic, in first intron of DEFB107 gene.
            [SIMILARITY] Belongs to the beta type-B retroviral Gag protein
            family. HERV class-II K(HML-2) gag subfamily. {ECO:0000305}.
            [SEQUENCE CAUTION] Sequence=AY037929; Type=Frameshift; Note=The
            frameshift is followed by a premature stop codon.;
            Evidence={ECO:0000305}.
FEATURES             Location/Qualifiers
     source          1..647
                     /organism="Homo sapiens"
                     /db_xref="taxon:9606"
     gene            1..647
                     /gene="ERVK-8"
     Protein         1..647
                     /product="Endogenous retrovirus group K member 8 Gag
                     polyprotein"
                     /note="HERV-K115 Gag protein; HERV-K_8p23.1 provirus
                     ancestral Gag polyprotein"
                     /UniProtKB_evidence="Evidence at protein level"
     Region          2..647
                     /region_name="Mature chain"
                     /note="Endogenous retrovirus group K member 8 Gag
                     polyprotein. /id=PRO_0000186749."
     Site            2
                     /site_type="lipid-binding"
                     /note="N-myristoyl glycine. /evidence=ECO:0000255."
     Region          13..93
                     /region_name="Gag_p10"
                     /note="Retroviral GAG p10 protein; pfam02337"
                     /db_xref="CDD:280495"
     Region          165..264
                     /region_name="Region of interest in the sequence"
                     /note="Disordered. /evidence=ECO:0000256|SAM:MobiDB-lite."
     Region          187..205
                     /region_name="Compositionally biased region"
                     /note="Polar residues.
                     /evidence=ECO:0000256|SAM:MobiDB-lite."
     Region          217..253
                     /region_name="Compositionally biased region"
                     /note="Pro residues.
                     /evidence=ECO:0000256|SAM:MobiDB-lite."
     Region          312..526
                     /region_name="Gag_p24"
                     /note="gag gene protein p24 (core nucleocapsid protein);
                     pfam00607"
                     /db_xref="CDD:279002"
     Region          544..561
                     /region_name="Zinc finger region"
                     /note="CCHC-type 1.
                     /evidence=ECO:0000255|PROSITE-ProRule:PRU00047."
     Region          544..560
                     /region_name="zf-CCHC"
                     /note="Zinc knuckle; pfam00098"
                     /db_xref="CDD:278525"
     Region          578..608
                     /region_name="zf-CCHC_5"
                     /note="GAG-polyprotein viral zinc-finger; pfam14787"
                     /db_xref="CDD:291453"
     Region          580..597
                     /region_name="Zinc finger region"
                     /note="CCHC-type 2.
                     /evidence=ECO:0000255|PROSITE-ProRule:PRU00047."
     Region          598..641
                     /region_name="Region of interest in the sequence"
                     /note="Disordered. /evidence=ECO:0000256|SAM:MobiDB-lite."
     Region          598..634
                     /region_name="Compositionally biased region"
                     /note="Polar residues.
                     /evidence=ECO:0000256|SAM:MobiDB-lite."
ORIGIN      
        1 mgqtkskiks kyasylsfik illkrggvkv stknliklfq iieqfcpwfp eqgtldlkdw
       61 krigkelkqa grkgniiplt vwndwaiika alepfqteed sisvsdapgs clidcnentr
      121 kksqketesl hceyvaepvm aqstqnvdyn qlqeviypet lklegkgpel vgpseskprg
      181 tsplpagqvp vtlqpqkqvk enktqppvay qywppaelqy rpppesqygy pgmppapqgr
      241 epypqpptrr lnptappsrq gselheiidk srkegdteaw qfpvtlepmp pgegaqegep
      301 ptvearyksf sikmlkdmke gvkqygpnsp ymrtlldsia hghrlipydw eilaksslsp
      361 sqflqfktww idgvqeqvrr nraanppvni dadqllgigq nwstisqqal mqneaieqvr
      421 aiclraweki qdpgstcpsf ntvrqgskep ypdfvarlqd vaqksiadek arkvivelma
      481 yenanpecqs aikplkgkvp agsdviseyv kacdgiggam hkamlmaqai tgvvlggqvr
      541 tfggkcyncg qighlkkncp vlnkqnitiq atttgreppd lcprckkgkh wasqcrskfd
      601 kngqplsgne qrgqpqapqq tgafpiqpfv pqgfqdnnph cpkcfre
//

LOCUS       GA113_HUMAN              666 aa            linear   PRI 02-JUN-2021
DEFINITION  RecName: Full=Endogenous retrovirus group K member 113 Gag
            polyprotein; AltName: Full=HERV-K113 Gag protein; AltName:
            Full=HERV-K_19p13.11 provirus ancestral Gag polyprotein; Short=Gag
            polyprotein.
ACCESSION   P62684
VERSION     P62684.2  GI:50400278
DBSOURCE    UniProtKB: locus GA113_HUMAN, accession P62684;
            class: standard.
            created: Jul 19, 2004.
            sequence updated: Jan 23, 2007.
            annotation updated: Jun 2, 2021.
            xrefs: AY037928.1
            xrefs (non-sequence databases): SMR:P62684, BioMuta:HERVK_113,
            DMDM:50400278, jPOST:P62684, MassIVE:P62684, PeptideAtlas:P62684,
            PRIDE:P62684, ProteomicsDB:57414, neXtProt:NX_P62684,
            PhylomeDB:P62684, Pharos:P62684, Proteomes:UP000005640,
            RNAct:P62684, GO:0005886, GO:0003676, GO:0005198, GO:0008270,
            GO:0016032, Gene3D:1.10.1200.30, Gene3D:1.10.150.490,
            Gene3D:1.10.375.10, InterPro:IPR003322, InterPro:IPR038124,
            InterPro:IPR000721, InterPro:IPR008916, InterPro:IPR008919,
            InterPro:IPR010999, InterPro:IPR001878, InterPro:IPR036875,
            Pfam:PF02337, Pfam:PF00607, Pfam:PF00098, SMART:SM00343,
            SUPFAM:SSF47836, SUPFAM:SSF47943, SUPFAM:SSF57756, PROSITE:PS50158
KEYWORDS    Cell membrane; ERV; Lipoprotein; Membrane; Metal-binding;
            Myristate; Reference proteome; Repeat; Ribosomal frameshifting;
            Transposable element; Zinc; Zinc-finger.
SOURCE      Homo sapiens (human)
  ORGANISM  Homo sapiens
            Eukaryota; Metazoa; Chordata; Craniata; Vertebrata; Euteleostomi;
            Mammalia; Eutheria; Euarchontoglires; Primates; Haplorrhini;
            Catarrhini; Hominidae; Homo.
REFERENCE   1  (residues 1 to 666)
  AUTHORS   Turner,G., Barbulescu,M., Su,M., Jensen-Seaman,M.I., Kidd,K.K. and
            Lenz,J.
  TITLE     Insertional polymorphisms of full-length endogenous retroviruses in
            humans
  JOURNAL   Curr Biol 11 (19), 1531-1535 (2001)
   PUBMED   11591322
  REMARK    NUCLEOTIDE SEQUENCE [GENOMIC DNA].
REFERENCE   2  (residues 1 to 666)
  AUTHORS   Sauter,M., Schommer,S., Kremmer,E., Remberger,K., Dolken,G.,
            Lemm,I., Buck,M., Best,B., Neumann-Haefelin,D. and
            Mueller-Lantzsch,N.
  TITLE     Human endogenous retrovirus K10: expression of Gag protein and
            detection of antibodies in patients with seminomas
  JOURNAL   J Virol 69 (1), 414-421 (1995)
   PUBMED   7983737
  REMARK    CHARACTERIZATION.
COMMENT     [FUNCTION] The products of the Gag polyproteins of infectious
            retroviruses perform highly complex orchestrated tasks during the
            assembly, budding, maturation, and infection stages of the viral
            replication cycle. During viral assembly, the proteins form
            membrane associations and self-associations that ultimately result
            in budding of an immature virion from the infected cell. Gag
            precursors also function during viral assembly to selectively bind
            and package two plus strands of genomic RNA. Endogenous Gag
            proteins may have kept, lost or modified their original function
            during evolution.
            [SUBCELLULAR LOCATION] Cell membrane; Lipid-anchor.
            Note=Cytoplasmic membrane (in a transfection system).
            {ECO:0000250}.
            [ALTERNATIVE PRODUCTS] Event=Ribosomal frameshifting; Named
            isoforms=1; Comment=This protein is synthesized as a Gag
            polypeptide and as a Gag-Pro-Pol polyprotein. The later is the
            precursor of the Pro and Pol proteins. It is thought, by similarity
            with type-B retroviruses, to be generated by -1 frameshifts
            occurring at the Gag-Pro and Pro-Pol genes boundaries.; Name=1;
            IsoId=P62684-1; Sequence=Displayed.
            [DOMAIN] HERV-K Gag polyprotein contains regions homologous to the
            matrix (MA), capsid (CA) and nucleocapsid (NC) proteins from
            infectious retroviruses. Evidence suggests that HERV-K(HML-2) Gag
            polyprotein can be cleaved into mature MA, CA and NC under certain
            circumstances. However, the exact boundaries as well as the size of
            processed Gag proteins have not been precisely determined yet.
            [PTM] Myristoylation is essential for retroviral assembly.
            Alteration of the glycine residue leads to a block in the budding
            of particles and an accumulation of Gag inside the cell (By
            similarity). {ECO:0000250}.
            [PTM] Specific enzymatic cleavages may yield mature proteins.
            {ECO:0000305}.
            [MISCELLANEOUS] Insertional polymorphism. Provirus present in 29%
            of tested individuals.
            [SIMILARITY] Belongs to the beta type-B retroviral Gag protein
            family. HERV class-II K(HML-2) gag subfamily. {ECO:0000305}.
FEATURES             Location/Qualifiers
     source          1..666
                     /organism="Homo sapiens"
                     /db_xref="taxon:9606"
     gene            1..666
                     /gene="HERVK_113"
     Protein         1..666
                     /product="Endogenous retrovirus group K member 113 Gag
                     polyprotein"
                     /note="HERV-K113 Gag protein; HERV-K_19p13.11 provirus
                     ancestral Gag polyprotein"
                     /UniProtKB_evidence="Evidence at protein level"
     Region          2..666
                     /region_name="Mature chain"
                     /note="Endogenous retrovirus group K member 113 Gag
                     polyprotein. /id=PRO_0000186748."
     Site            2
                     /site_type="lipid-binding"
                     /note="N-myristoyl glycine. /evidence=ECO:0000255."
     Region          13..93
                     /region_name="Gag_p10"
                     /note="Retroviral GAG p10 protein; pfam02337"
                     /db_xref="CDD:280495"
     Region          163..189
                     /region_name="Region of interest in the sequence"
                     /note="Disordered. /evidence=ECO:0000256|SAM:MobiDB-lite."
     Region          217..264
                     /region_name="Region of interest in the sequence"
                     /note="Disordered. /evidence=ECO:0000256|SAM:MobiDB-lite."
     Region          217..253
                     /region_name="Compositionally biased region"
                     /note="Pro residues.
                     /evidence=ECO:0000256|SAM:MobiDB-lite."
     Region          312..526
                     /region_name="Gag_p24"
                     /note="gag gene protein p24 (core nucleocapsid protein);
                     pfam00607"
                     /db_xref="CDD:279002"
     Region          544..561
                     /region_name="Zinc finger region"
                     /note="CCHC-type 1.
                     /evidence=ECO:0000255|PROSITE-ProRule:PRU00047."
     Region          544..560
                     /region_name="zf-CCHC"
                     /note="Zinc knuckle; pfam00098"
                     /db_xref="CDD:278525"
     Region          578..608
                     /region_name="zf-CCHC_5"
                     /note="GAG-polyprotein viral zinc-finger; pfam14787"
                     /db_xref="CDD:291453"
     Region          580..597
                     /region_name="Zinc finger region"
                     /note="CCHC-type 2.
                     /evidence=ECO:0000255|PROSITE-ProRule:PRU00047."
     Region          598..642
                     /region_name="Region of interest in the sequence"
                     /note="Disordered. /evidence=ECO:0000256|SAM:MobiDB-lite."
ORIGIN      
        1 mgqtkskiks kyasylsfik illkrggvkv stknliklfq iieqfcpwfp eqgtldlkdw
       61 krigkelkqa grkgniiplt vwndwaiika alepfqteed svsvsdapgs ciidcnektr
      121 kksqketesl hceyvaepvm aqstqnadyn qlqeviypet lklegkgpel mgpseskprg
      181 tsplpagqvp vtlqpqkqvk enktqppvay qywppaelqy qpppesqygy pgmppapqgr
      241 apypqpptrr lnptappsrq gselheiidk srkegdteaw qfpvtlelmp pgegaqegep
      301 ptvearyksf sikmlkdmke gvkqygpnsp ymrtlldsia hghrlipydw eilaksslsp
      361 sqflqfktww idgvqeqvrr nraanppvni dadqllgigq nwstisqqal mqneaieqvr
      421 aiclraweki qdpgstcpsf ntvrqgskep ypdfvarlqd vaqksiadek arkvivelma
      481 yenanpecqs aikplkgkvp agsdviseyv kacdgmggam hkamlmaqai tgvvlggqvr
      541 tfggkcyncg qighlkkncp vlnkqnitiq atttgreppd lcprckkgkh wasqcrskfd
      601 kngqplsgne qrgqpqapqq tgafpiqpfv pqgfqgqqpp lsqvfqgisq lpqynncppp
      661 qaavqq
//

LOCUS       GAK21_HUMAN              666 aa            linear   PRI 02-JUN-2021
DEFINITION  RecName: Full=Endogenous retrovirus group K member 21 Gag
            polyprotein; AltName: Full=HERV-K_12q14.1 provirus ancestral Gag
            polyprotein; Short=Gag polyprotein.
ACCESSION   P62683
VERSION     P62683.2  GI:50400277
DBSOURCE    UniProtKB: locus GAK21_HUMAN, accession P62683;
            class: standard.
            created: Jul 19, 2004.
            sequence updated: Jan 23, 2007.
            annotation updated: Jun 2, 2021.
            xrefs: AC025420.26
            xrefs (non-sequence databases): SMR:P62683, BioMuta:HGNC:39035,
            DMDM:50400277, jPOST:P62683, MassIVE:P62683, PeptideAtlas:P62683,
            PRIDE:P62683, ProteomicsDB:57413, GeneCards:ERVK-21, HGNC:39035,
            neXtProt:NX_P62683, PhylomeDB:P62683, Pharos:P62683,
            Proteomes:UP000005640, GO:0005886, GO:0003676, GO:0005198,
            GO:0008270, GO:0016032, Gene3D:1.10.1200.30, Gene3D:1.10.150.490,
            Gene3D:1.10.375.10, InterPro:IPR003322, InterPro:IPR038124,
            InterPro:IPR000721, InterPro:IPR008916, InterPro:IPR008919,
            InterPro:IPR010999, InterPro:IPR001878, InterPro:IPR036875,
            Pfam:PF02337, Pfam:PF00607, Pfam:PF00098, SMART:SM00343,
            SUPFAM:SSF47836, SUPFAM:SSF47943, SUPFAM:SSF57756, PROSITE:PS50158
KEYWORDS    Cell membrane; ERV; Lipoprotein; Membrane; Metal-binding;
            Myristate; Reference proteome; Repeat; Ribosomal frameshifting;
            Transposable element; Zinc; Zinc-finger.
SOURCE      Homo sapiens (human)
  ORGANISM  Homo sapiens
            Eukaryota; Metazoa; Chordata; Craniata; Vertebrata; Euteleostomi;
            Mammalia; Eutheria; Euarchontoglires; Primates; Haplorrhini;
            Catarrhini; Hominidae; Homo.
REFERENCE   1  (residues 1 to 666)
  AUTHORS   Scherer,S.E., Muzny,D.M., Buhay,C.J., Chen,R., Cree,A., Ding,Y.,
            Dugan-Rocha,S., Gill,R., Gunaratne,P., Harris,R.A., Hawes,A.C.,
            Hernandez,J., Hodgson,A.V., Hume,J., Jackson,A., Khan,Z.M.,
            Kovar-Smith,C., Lewis,L.R., Lozado,R.J., Metzker,M.L.,
            Milosavljevic,A., Miner,G.R., Montgomery,K.T., Morgan,M.B.,
            Nazareth,L.V., Scott,G., Sodergren,E., Song,X.Z., Steffen,D.,
            Lovering,R.C., Wheeler,D.A., Worley,K.C., Yuan,Y., Zhang,Z.,
            Adams,C.Q., Ansari-Lari,M.A., Ayele,M., Brown,M.J., Chen,G.,
            Chen,Z., Clerc-Blankenburg,K.P., Davis,C., Delgado,O., Dinh,H.H.,
            Draper,H., Gonzalez-Garay,M.L., Havlak,P., Jackson,L.R.,
            Jacob,L.S., Kelly,S.H., Li,L., Li,Z., Liu,J., Liu,W., Lu,J.,
            Maheshwari,M., Nguyen,B.V., Okwuonu,G.O., Pasternak,S., Perez,L.M.,
            Plopper,F.J., Santibanez,J., Shen,H., Tabor,P.E., Verduzco,D.,
            Waldron,L., Wang,Q., Williams,G.A., Zhang,J., Zhou,J., Allen,C.C.,
            Amin,A.G., Anyalebechi,V., Bailey,M., Barbaria,J.A., Bimage,K.E.,
            Bryant,N.P., Burch,P.E., Burkett,C.E., Burrell,K.L., Calderon,E.,
            Cardenas,V., Carter,K., Casias,K., Cavazos,I., Cavazos,S.R.,
            Ceasar,H., Chacko,J., Chan,S.N., Chavez,D., Christopoulos,C.,
            Chu,J., Cockrell,R., Cox,C.D., Dang,M., Dathorne,S.R., David,R.,
            Davis,C.M., Davy-Carroll,L., Deshazo,D.R., Donlin,J.E., D'Souza,L.,
            Eaves,K.A., Egan,A., Emery-Cohen,A.J., Escotto,M., Flagg,N.,
            Forbes,L.D., Gabisi,A.M., Garza,M., Hamilton,C., Henderson,N.,
            Hernandez,O., Hines,S., Hogues,M.E., Huang,M., Idlebird,D.G.,
            Johnson,R., Jolivet,A., Jones,S., Kagan,R., King,L.M., Leal,B.,
            Lebow,H., Lee,S., LeVan,J.M., Lewis,L.C., London,P.,
            Lorensuhewa,L.M., Loulseged,H., Lovett,D.A., Lucier,A.,
            Lucier,R.L., Ma,J., Madu,R.C., Mapua,P., Martindale,A.D.,
            Martinez,E., Massey,E., Mawhiney,S., Meador,M.G., Mendez,S.,
            Mercado,C., Mercado,I.C., Merritt,C.E., Miner,Z.L., Minja,E.,
            Mitchell,T., Mohabbat,F., Mohabbat,K., Montgomery,B., Moore,N.,
            Morris,S., Munidasa,M., Ngo,R.N., Nguyen,N.B., Nickerson,E.,
            Nwaokelemeh,O.O., Nwokenkwo,S., Obregon,M., Oguh,M., Oragunye,N.,
            Oviedo,R.J., Parish,B.J., Parker,D.N., Parrish,J., Parks,K.L.,
            Paul,H.A., Payton,B.A., Perez,A., Perrin,W., Pickens,A.,
            Primus,E.L., Pu,L.L., Puazo,M., Quiles,M.M., Quiroz,J.B.,
            Rabata,D., Reeves,K., Ruiz,S.J., Shao,H., Sisson,I., Sonaike,T.,
            Sorelle,R.P., Sutton,A.E., Svatek,A.F., Svetz,L.A., Tamerisa,K.S.,
            Taylor,T.R., Teague,B., Thomas,N., Thorn,R.D., Trejos,Z.Y.,
            Trevino,B.K., Ukegbu,O.N., Urban,J.B., Vasquez,L.I., Vera,V.A.,
            Villasana,D.M., Wang,L., Ward-Moore,S., Warren,J.T., Wei,X.,
            White,F., Williamson,A.L., Wleczyk,R., Wooden,H.S., Wooden,S.H.,
            Yen,J., Yoon,L., Yoon,V., Zorrilla,S.E., Nelson,D.,
            Kucherlapati,R., Weinstock,G. and Gibbs,R.A.
  CONSRTM   Baylor College of Medicine Human Genome Sequencing Center Sequence
            Production Team
  TITLE     The finished DNA sequence of human chromosome 12
  JOURNAL   Nature 440 (7082), 346-351 (2006)
   PUBMED   16541075
  REMARK    NUCLEOTIDE SEQUENCE [LARGE SCALE GENOMIC DNA].
REFERENCE   2  (residues 1 to 666)
  AUTHORS   Sauter,M., Schommer,S., Kremmer,E., Remberger,K., Dolken,G.,
            Lemm,I., Buck,M., Best,B., Neumann-Haefelin,D. and
            Mueller-Lantzsch,N.
  TITLE     Human endogenous retrovirus K10: expression of Gag protein and
            detection of antibodies in patients with seminomas
  JOURNAL   J Virol 69 (1), 414-421 (1995)
   PUBMED   7983737
  REMARK    CHARACTERIZATION.
COMMENT     [FUNCTION] The products of the Gag polyproteins of infectious
            retroviruses perform highly complex orchestrated tasks during the
            assembly, budding, maturation, and infection stages of the viral
            replication cycle. During viral assembly, the proteins form
            membrane associations and self-associations that ultimately result
            in budding of an immature virion from the infected cell. Gag
            precursors also function during viral assembly to selectively bind
            and package two plus strands of genomic RNA. Endogenous Gag
            proteins may have kept, lost or modified their original function
            during evolution.
            [SUBCELLULAR LOCATION] Cell membrane; Lipid-anchor.
            Note=Cytoplasmic membrane (in a transfection system).
            {ECO:0000250}.
            [ALTERNATIVE PRODUCTS] Event=Ribosomal frameshifting; Named
            isoforms=1; Comment=This protein is synthesized as a Gag
            polypeptide and as a Gag-Pro-Pol polyprotein. The later is the
            precursor of the Pro and Pol proteins. It is thought, by similarity
            with type-B retroviruses, to be generated by -1 frameshifts
            occurring at the Gag-Pro and Pro-Pol genes boundaries.; Name=1;
            IsoId=P62683-1; Sequence=Displayed.
            [DOMAIN] HERV-K Gag polyprotein contains regions homologous to the
            matrix (MA), capsid (CA) and nucleocapsid (NC) proteins from
            infectious retroviruses. Evidence suggests that HERV-K(HML-2) Gag
            polyprotein can be cleaved into mature MA, CA and NC under certain
            circumstances. However, the exact boundaries as well as the size of
            processed Gag proteins have not been precisely determined yet.
            [PTM] Myristoylation is essential for retroviral assembly.
            Alteration of the glycine residue leads to a block in the budding
            of particles and an accumulation of Gag inside the cell (By
            similarity). {ECO:0000250}.
            [PTM] Specific enzymatic cleavages may yield mature proteins.
            {ECO:0000305}.
            [SIMILARITY] Belongs to the beta type-B retroviral Gag protein
            family. HERV class-II K(HML-2) gag subfamily. {ECO:0000305}.
FEATURES             Location/Qualifiers
     source          1..666
                     /organism="Homo sapiens"
                     /db_xref="taxon:9606"
     gene            1..666
                     /gene="ERVK-21"
     Protein         1..666
                     /product="Endogenous retrovirus group K member 21 Gag
                     polyprotein"
                     /note="HERV-K_12q14.1 provirus ancestral Gag polyprotein"
                     /UniProtKB_evidence="Evidence at protein level"
     Region          2..666
                     /region_name="Mature chain"
                     /note="Endogenous retrovirus group K member 21 Gag
                     polyprotein. /id=PRO_0000186744."
     Site            2
                     /site_type="lipid-binding"
                     /note="N-myristoyl glycine. /evidence=ECO:0000255."
     Region          13..93
                     /region_name="Gag_p10"
                     /note="Retroviral GAG p10 protein; pfam02337"
                     /db_xref="CDD:280495"
     Region          165..189
                     /region_name="Region of interest in the sequence"
                     /note="Disordered. /evidence=ECO:0000256|SAM:MobiDB-lite."
     Region          217..264
                     /region_name="Region of interest in the sequence"
                     /note="Disordered. /evidence=ECO:0000256|SAM:MobiDB-lite."
     Region          217..253
                     /region_name="Compositionally biased region"
                     /note="Pro residues.
                     /evidence=ECO:0000256|SAM:MobiDB-lite."
     Region          312..526
                     /region_name="Gag_p24"
                     /note="gag gene protein p24 (core nucleocapsid protein);
                     pfam00607"
                     /db_xref="CDD:279002"
     Region          544..561
                     /region_name="Zinc finger region"
                     /note="CCHC-type 1.
                     /evidence=ECO:0000255|PROSITE-ProRule:PRU00047."
     Region          544..560
                     /region_name="zf-CCHC"
                     /note="Zinc knuckle; pfam00098"
                     /db_xref="CDD:278525"
     Region          578..608
                     /region_name="zf-CCHC_5"
                     /note="GAG-polyprotein viral zinc-finger; pfam14787"
                     /db_xref="CDD:291453"
     Region          580..597
                     /region_name="Zinc finger region"
                     /note="CCHC-type 2.
                     /evidence=ECO:0000255|PROSITE-ProRule:PRU00047."
     Region          598..641
                     /region_name="Region of interest in the sequence"
                     /note="Disordered. /evidence=ECO:0000256|SAM:MobiDB-lite."
ORIGIN      
        1 mgqtkskiks kyasylsfik illkrggvkv stknliklfq iieqfcpwfp eqgtldlkdw
       61 krigkelkqa grkgniiplt vwndwaiika alepfqteed sisvsdapgs ciidcnentr
      121 kksqketegl hceyaaepvm aqstqnvdyn qlqeviypet lklegkgpel vgpseskprg
      181 tsplpagqvp vtlqpqtqvk enktqppvay qywppaelqy rpppesqygy pgmppapqgr
      241 apypqpptrr lnptappsrq gselheiidk srkegdteaw qfpvmlepmp pgegaqegep
      301 ptvearyksf sikmlkdmke gvkqygpnsp ymrtlldsia hghrlipydw eilakssllp
      361 sqflqfktww idgvqeqvqr nraanppvni dadqllgigq nwstisqqal mqneaieqvr
      421 aiclraweki qdpgstcpsf ntvrqsskep ypdfvarlqd vaqksiadek arkvivelma
      481 yenanpecqs aikplkgkvp agsdviseyv kacdgiggam hkamlmaqai tgvvlggqvr
      541 tfggkcyncg qighlkkncp vlnkqnitiq atttgreppd lcprckkgkh wasqcrskfd
      601 kngqplsgne qrgqpqapqq tgafpiqpfv pqgfqgqqpp lsqvfqgisq lpqynncppp
      661 qaavqq
//

LOCUS       1F6U_A                    56 aa            linear   VRL 01-DEC-2020
DEFINITION  Chain A, HIV-1 NUCLEOCAPSID PROTEIN.
ACCESSION   1F6U_A
VERSION     1F6U_A  GI:334878429
DBSOURCE    pdb: molecule 1F6U, chain A, release Jul 13, 2011;
            deposition: Jun 23, 2000;
            class: STRUCTURAL PROTEIN/RNA;
            source: Mmdb_id: 91082, Pdb_id 1: 1F6U;
            Exp. method: Solution NMR.
KEYWORDS    .
SOURCE      Human immunodeficiency virus 1 (HIV-1)
  ORGANISM  Human immunodeficiency virus 1
            Viruses; Riboviria; Pararnavirae; Artverviricota; Revtraviricetes;
            Ortervirales; Retroviridae; Orthoretrovirinae; Lentivirus.
REFERENCE   1  (residues 1 to 56)
  AUTHORS   Amarasinghe,G.K., De Guzman,R.N., Turner,R.B., Chancellor,K.J.,
            Wu,Z.R. and Summers,M.F.
  TITLE     NMR structure of the HIV-1 nucleocapsid protein bound to stem-loop
            SL2 of the psi-RNA packaging signal. Implications for genome
            recognition
  JOURNAL   J. Mol. Biol. 301 (2), 491-511 (2000)
   PUBMED   10926523
REFERENCE   2  (residues 1 to 56)
  AUTHORS   Amarasinghe,G.K., De Guzman,R.N., Turner,R.B., Chancellor,K.J. and
            Summers,M.F.
  TITLE     Direct Submission
  JOURNAL   Submitted (23-JUN-2000)
COMMENT     On Jun 6, 2011 this sequence version replaced gi:11514717.
            NMR structure of the HIV-1 nucleocapsid protein bound to stem-loop
            sl2 of the psi-RNA packaging signal. Implications for genome
            recognition.
FEATURES             Location/Qualifiers
     source          1..56
                     /organism="Human immunodeficiency virus 1"
                     /db_xref="taxon:11676"
     Het             join(bond(28),bond(15),bond(23),bond(18))
                     /heterogen="(ZN,1496)"
     Region          <7..52
                     /region_name="PTZ00368"
                     /note="universal minicircle sequence binding protein
                     (UMSBP); Provisional"
                     /db_xref="CDD:173561"
     SecStr          13..16
                     /sec_str_type="sheet"
                     /note="strand 1"
     SecStr          19..25
                     /sec_str_type="sheet"
                     /note="strand 2"
     SecStr          34..37
                     /sec_str_type="sheet"
                     /note="strand 3"
     Het             join(bond(39),bond(44),bond(36),bond(49))
                     /heterogen="(ZN,1497)"
     SecStr          43..46
                     /sec_str_type="sheet"
                     /note="strand 4"
     NonStdRes       56
                     /non_std_residue="NH2 COOH"
ORIGIN      
        1 mqkgnfrnqr ktvkcfncgk eghiakncra prkkgcwkcg keghqmkdct erqanx
//

LOCUS       ATN28187                 654 aa            linear   VRL 24-OCT-2017
DEFINITION  gag protein [Simian retrovirus 2].
ACCESSION   ATN28187
VERSION     ATN28187.1  GI:1267732391
DBSOURCE    accession KY235266.1
KEYWORDS    .
SOURCE      Simian retrovirus 2 (SRV-2)
  ORGANISM  Simian retrovirus 2
            Viruses; Riboviria; Pararnavirae; Artverviricota; Revtraviricetes;
            Ortervirales; Retroviridae; Orthoretrovirinae; Betaretrovirus.
REFERENCE   1  (residues 1 to 654)
  AUTHORS   Saepuloh,U., Iskandriati,D., Kartikasari,I. and Pamungkas,J.
  TITLE     Molecular characterization of whole genome Simian retrovirus
            serotype 2 isolated from Indonesian wild cynomolgus monkey
  JOURNAL   Unpublished
REFERENCE   2  (residues 1 to 654)
  AUTHORS   Saepuloh,U., Iskandriati,D., Kartikasari,I. and Pamungkas,J.
  TITLE     Direct Submission
  JOURNAL   Submitted (23-NOV-2016) Primate Research Center, Bogor Agricultural
            University, Jln. Lodaya II No. 5, Bogor, West Java 16151, Indonesia
FEATURES             Location/Qualifiers
     source          1..654
                     /organism="Simian retrovirus 2"
                     /proviral
                     /isolate="MfET1006"
                     /isolation_source="PBMCs"
                     /host="Macaca fascicularis (Indonesian wild Macaca
                     fascicularis)"
                     /db_xref="taxon:39068"
                     /country="Indonesia"
                     /collection_date="23-Sep-2002"
     Protein         1..654
                     /product="gag protein"
     mat_peptide     1..99
                     /product="p10"
     Region          10..91
                     /region_name="Gag_p10"
                     /note="Retroviral GAG p10 protein; pfam02337"
                     /db_xref="CDD:308128"
     mat_peptide     100..160
                     /product="pp24"
     mat_peptide     161..213
                     /product="pp18"
     mat_peptide     214..297
                     /product="p12"
     mat_peptide     298..522
                     /product="p27"
     Region          321..523
                     /region_name="Gag_p24"
                     /note="gag gene protein p24 (core nucleocapsid protein);
                     pfam00607"
                     /db_xref="CDD:279002"
     mat_peptide     523..618
                     /product="p14"
     Region          <527..>595
                     /region_name="AIR1"
                     /note="Arginine methyltransferase-interacting protein,
                     contains RING Zn-finger [Posttranslational modification,
                     protein turnover, chaperones / Intracellular trafficking
                     and secretion]; cl26705"
                     /db_xref="CDD:331526"
     Region          572..601
                     /region_name="zf-CCHC_5"
                     /note="GAG-polyprotein viral zinc-finger; pfam14787"
                     /db_xref="CDD:291453"
     mat_peptide     619..654
                     /product="p4"
     CDS             1..654
                     /gene="gag"
                     /coded_by="KY235266.1:494..2458"
                     /note="core structural virion polyprotein precursor;
                     contains p10, p12, p27, p14, p4, pp24 and pp18"
ORIGIN      
        1 mgqelsqhel yveqlkkalk trgvkvkgnd llkffdfvkd tcpwfpqegt idikrwrrvg
       61 dcfqdyyntf gpekipvtaf sywnlikdli dkkeadpqvm aavtqtekil kvssqtdlrd
      121 ksqnkemdli slesddeeak apsekismpn kspkkypaml tsqtnnmdkd pdssevdwdg
      181 ledeaakyhn pdwppflsrp ppyngtaata pavmavvnpk eelkekisql eeqikleelh
      241 qsliirlqkl ktgservtss gnveshsrtp krpgqhlpig kylinkntee ypskdifpvt
      301 etmdgqgqaw rhhngfdftv ikelktavsq ygatapytla ivesiadnwl tpadwntlvr
      361 avlsggdhli wkseffencr dtakrnqqag ngwdfdmltg sgnyantdaq mqydpglfaq
      421 iqaaatkawr klpvkgdpga sltgvkqgpd epfadfvhrl ittagrifgn aeagvdyvkq
      481 layenanpac qaairpyrkk tdltgyirlc sdigpsyqqg lamaaafsgq tvkdflnnkn
      541 kdrggcfkcg krghfakdcr dhsnknpesk vpglcprckr gkhwanecks ktdsqgnplp
      601 phqgngmrgq pqapkqayga vsfvpassnn pfqnlieppq evqdwtsvpp ptqy
//

LOCUS       AF252389_1               208 aa            linear   VRL 26-JUL-2016
DEFINITION  gag protein, partial [Simian retrovirus 5].
ACCESSION   AAF71355
VERSION     AAF71355.1  GI:7963791
DBSOURCE    accession AF252389.1
KEYWORDS    .
SOURCE      Simian retrovirus 5
  ORGANISM  Simian retrovirus 5
            Viruses; Riboviria; Pararnavirae; Artverviricota; Revtraviricetes;
            Ortervirales; Retroviridae.
REFERENCE   1  (residues 1 to 208)
  AUTHORS   Li,B., Axthelm,M.K. and Machida,C.A.
  TITLE     Simian retrovirus serogroup 5: partial gag-prt sequence and viral
            RNA distribution in an infected rhesus macaque
  JOURNAL   Virus Genes 21 (3), 241-248 (2000)
   PUBMED   11129642
REFERENCE   2  (residues 1 to 208)
  AUTHORS   Li,B. and Machida,C.A.
  TITLE     Direct Submission
  JOURNAL   Submitted (04-APR-2000) Division of Neuroscience, Oregon Regional
            Primate Research Center, Oregon Health Sciences University, 505
            N.W., 185th Avenue, Beaverton, OR 97006, USA
COMMENT     Method: conceptual translation supplied by author.
FEATURES             Location/Qualifiers
     source          1..208
                     /organism="Simian retrovirus 5"
                     /host="Macaca mulatta"
                     /db_xref="taxon:123561"
     Protein         <1..>208
                     /product="gag protein"
     Region          <4..111
                     /region_name="Gag_p24"
                     /note="gag gene protein p24 (core nucleocapsid protein);
                     pfam00607"
                     /db_xref="CDD:279002"
     Region          133..149
                     /region_name="ZnF_C2HC"
                     /note="zinc finger; smart00343"
                     /db_xref="CDD:197667"
     Region          159..188
                     /region_name="zf-CCHC_5"
                     /note="GAG-polyprotein viral zinc-finger; pfam14787"
                     /db_xref="CDD:291453"
     CDS             1..208
                     /gene="gag"
                     /coded_by="AF252389.1:<1..>626"
                     /codon_start=3
ORIGIN      
        1 ydpglfaqiq aaatkawrkl pvkgdpgasl tgvkqgpdep fsefvhrlit tagrifgnae
       61 agvdyvkqla yenanpacqa airpyrkktd ltgyirlcsd igpsyqqgla maaafsgqtv
      121 kdflnnkhre kggcfkcgkv ghfakncqen iknpgtkvpg vcprckrgkh wanecksktd
      181 nqgnplpphq gngwrgqpqa pkqaygav
//

LOCUS       AF126468_1               654 aa            linear   VRL 26-JUL-2016
DEFINITION  Gag protein [Simian retrovirus 2].
ACCESSION   AAD43258
VERSION     AAD43258.1  GI:5442109
DBSOURCE    accession AF126468.1
KEYWORDS    .
SOURCE      Simian retrovirus 2 (SRV-2)
  ORGANISM  Simian retrovirus 2
            Viruses; Riboviria; Pararnavirae; Artverviricota; Revtraviricetes;
            Ortervirales; Retroviridae; Orthoretrovirinae; Betaretrovirus.
REFERENCE   1  (residues 1 to 654)
  AUTHORS   Marracci,G.H., Kelley,R.D., Pilcher,K.Y., Crabtree,L., Shiigi,S.M.,
            Avery,N., Leo,G., Webb,M.C., Hallick,L.M., Axthelm,M.K. and
            Machida,C.A.
  TITLE     Simian AIDS type D serogroup 2 retrovirus: isolation of an
            infectious molecular clone and sequence analyses of its envelope
            glycoprotein gene and 3' long terminal repeat
  JOURNAL   J. Virol. 69 (4), 2621-2628 (1995)
   PUBMED   7884914
REFERENCE   2  (residues 1 to 654)
  AUTHORS   Marracci,G.H., Avery,N.A., Shiigi,S.M., Couch,G., Palmer,H.,
            Pilcher,K.Y., Nichols,H., Hallick,L.M., Axthelm,M.K. and
            Machida,C.A.
  TITLE     Molecular cloning and cell-specific growth characterization of
            polymorphic variants of type D serogroup 2 simian retroviruses
  JOURNAL   Virology 261 (1), 43-58 (1999)
   PUBMED   10441555
REFERENCE   3  (residues 1 to 654)
  AUTHORS   Marracci,G.H., Pilcher,K.Y., Nichols,H. and Machida,C.A.
  TITLE     Direct Submission
  JOURNAL   Submitted (06-FEB-1999) Neuroscience, ORPRC, 505 NW 185th Ave,
            Beaverton, OR 97006, USA
COMMENT     Method: conceptual translation.
FEATURES             Location/Qualifiers
     source          1..654
                     /organism="Simian retrovirus 2"
                     /proviral
                     /strain="D2/RHE/OR/V1"
                     /db_xref="taxon:39068"
                     /note="variant 1"
     Protein         1..654
                     /product="Gag protein"
     Region          10..91
                     /region_name="Gag_p10"
                     /note="Retroviral GAG p10 protein; pfam02337"
                     /db_xref="CDD:280495"
     Region          <152..234
                     /region_name="FAM176"
                     /note="FAM176 family; pfam14851"
                     /db_xref="CDD:291517"
     Region          321..523
                     /region_name="Gag_p24"
                     /note="gag gene protein p24 (core nucleocapsid protein);
                     pfam00607"
                     /db_xref="CDD:279002"
     Region          545..560
                     /region_name="ZnF_C2HC"
                     /note="zinc finger; smart00343"
                     /db_xref="CDD:197667"
     Region          572..601
                     /region_name="zf-CCHC_5"
                     /note="GAG-polyprotein viral zinc-finger; pfam14787"
                     /db_xref="CDD:291453"
     CDS             1..654
                     /gene="gag"
                     /coded_by="AF126468.1:494..2458"
ORIGIN      
        1 mgqelsqhel yveqlkkalk trgvkvkgnd llkffdfvkd tcpwfpqegt idikrwrrvg
       61 dcfqdyyntf gpekipvtaf sywnlikdli dkkeadpqvm aavtqtekil kvssqtdlrd
      121 ksqnketdli slesddeeak apsekismpn kspkkypaml tsqnnnmdkd pdssevdwdg
      181 ledeaaryhn pdwppflsrp ppynrttata pavmavvnpk eelkekisql eeqikleelh
      241 qsliirlqkl ktgservtss gnmeshsrtp krpgqhlpig kylinkntee ypskdifpvt
      301 etmdgqgqaw rhhngfdftv ikelktavsq ygatapytla ivesiadnwl tpadwntlvr
      361 avlsggdhli wkseffencr dtakrnqqag ngwdfdmltg sgnyantdaq mqydpglfaq
      421 iqaaatkawr klpvkgdpga sltgvkqgpd epfadfvhrl ittagrifgn aeagvdyvkq
      481 layenanpac qaairpyrkk tdltgyirlc sdigpsyqqg lamaaafsgq tvkdflnnkn
      541 kdrggcfkcg krghfakdcr dhsnknpelk vpglcprckr gkhwanecks ktdsqgnplp
      601 phqgngmrgq pqapkqayga vsfvpassnn pfqnlieppq evqdwtsvpp ptqy
//

LOCUS       AF126467_1               654 aa            linear   VRL 26-JUL-2016
DEFINITION  Gag protein [Simian retrovirus 2].
ACCESSION   AAD43254
VERSION     AAD43254.1  GI:5442104
DBSOURCE    accession AF126467.1
KEYWORDS    .
SOURCE      Simian retrovirus 2 (SRV-2)
  ORGANISM  Simian retrovirus 2
            Viruses; Riboviria; Pararnavirae; Artverviricota; Revtraviricetes;
            Ortervirales; Retroviridae; Orthoretrovirinae; Betaretrovirus.
REFERENCE   1  (residues 1 to 654)
  AUTHORS   Marracci,G.H., Kelley,R.D., Pilcher,K.Y., Crabtree,L., Shiigi,S.M.,
            Avery,N., Leo,G., Webb,M.C., Hallick,L.M., Axthelm,M.K. and
            Machida,C.A.
  TITLE     Simian AIDS type D serogroup 2 retrovirus: isolation of an
            infectious molecular clone and sequence analyses of its envelope
            glycoprotein gene and 3' long terminal repeat
  JOURNAL   J. Virol. 69 (4), 2621-2628 (1995)
   PUBMED   7884914
REFERENCE   2  (residues 1 to 654)
  AUTHORS   Marracci,G.H., Avery,N.A., Shiigi,S.M., Couch,G., Palmer,H.,
            Pilcher,K.Y., Nichols,H., Hallick,L.M., Axthelm,M.K. and
            Machida,C.A.
  TITLE     Molecular cloning and cell-specific growth characterization of
            polymorphic variants of type D serogroup 2 simian retroviruses
  JOURNAL   Virology 261 (1), 43-58 (1999)
   PUBMED   10441555
REFERENCE   3  (residues 1 to 654)
  AUTHORS   Marracci,G.H., Pilcher,K.Y., Crabtree,L. and Machida,C.A.
  TITLE     Direct Submission
  JOURNAL   Submitted (06-FEB-1999) Neuroscience, ORPRC, 505 NW 185th Ave,
            Beaverton, OR 97006, USA
COMMENT     Method: conceptual translation.
FEATURES             Location/Qualifiers
     source          1..654
                     /organism="Simian retrovirus 2"
                     /proviral
                     /strain="D2/RHE/OR"
                     /db_xref="taxon:39068"
     Protein         1..654
                     /product="Gag protein"
     Region          10..91
                     /region_name="Gag_p10"
                     /note="Retroviral GAG p10 protein; pfam02337"
                     /db_xref="CDD:280495"
     Region          321..523
                     /region_name="Gag_p24"
                     /note="gag gene protein p24 (core nucleocapsid protein);
                     pfam00607"
                     /db_xref="CDD:279002"
     Region          545..560
                     /region_name="ZnF_C2HC"
                     /note="zinc finger; smart00343"
                     /db_xref="CDD:197667"
     Region          572..601
                     /region_name="zf-CCHC_5"
                     /note="GAG-polyprotein viral zinc-finger; pfam14787"
                     /db_xref="CDD:291453"
     CDS             1..654
                     /gene="gag"
                     /coded_by="AF126467.1:494..2458"
ORIGIN      
        1 mgqelsqhel yveqlkkalk trgvkvkgnd llkffdfvkd tcpwfpqegt idikrwrrvg
       61 dcfqdyyntf gpekipvtaf sywnlikdli dkkeadpqvm aavtqtekil kvssqtdlrd
      121 ksqnkemdli slesddeeak apsekismpn kspkkypaml tsqnnnmdkd pdssevdwdg
      181 lkdeaaryhn pdwppflsrp ppyngttata pavmavvnpk eelkekisql eeqikleelh
      241 qsliirlqkl ktgservtss gnmeshsrtp krpgqhlpig kylinkntee ypskdifpvt
      301 etmdgqgqaw rhhngfdftv ikelktavsq ygatapytla ivesiadnwl tpadwntlvr
      361 avlsggdhli wkseffencr dtakrnqqag ngwdfdmltg sgnyantdaq mqydpglfaq
      421 iqaaatkawr klpvkgdpga sltgvkqgpd epfadfvhrl ittagrifgn aeagvdyvkq
      481 layenanpac qaairpyrkk tdltgyirlc sdigpsyqqg lamaaafsgq tvkdflnnkn
      541 kdrggcfkcg krghfakdcr dhsnknpelk vpglcprckr gkhwanecks ktdsqgnplp
      601 phqgngmrgq pqapkqayga vsfvpassnn pfqnlieppq evqdwtsvpp ptqy
//

LOCUS       FOLJSA                   658 aa            linear   VRL 16-JUL-1999
DEFINITION  gag polyprotein - simian AIDS retrovirus SRV-1.
ACCESSION   FOLJSA
VERSION     FOLJSA  GI:74587
DBSOURCE    UniProtKB: locus FOLJSA;
            host:Macaca mulatta (rhesus macaque)
            ;
            summary: #length 658 #molecular-weight 73195 #checksum 9732
            ;
            genetic: #gene gag
            ;
            includes: core phosphoprotein p18; core protein p10; core protein
            p12; core protein p14; core protein p27; core protein p4
            ;
            superfamily: AIDS-related virus gag polyprotein
            ;
            PIR dates: 13-Aug-1986 #sequence_revision 13-Aug-1986 #text_change
            16-Jul-1999
            .
KEYWORDS    AIDS; core protein; immunodeficiency; phosphoprotein; polyprotein.
SOURCE      Simian retrovirus 1 (SRV-1)
  ORGANISM  Simian retrovirus 1
            Viruses; Riboviria; Pararnavirae; Artverviricota; Revtraviricetes;
            Ortervirales; Retroviridae; Orthoretrovirinae; Betaretrovirus.
REFERENCE   1  (residues 1 to 658)
  AUTHORS   Power,M.D., Marx,P.A., Bryant,M.L., Gardner,M.B., Barr,P.J. and
            Luciw,P.A.
  TITLE     Nucleotide sequence of SRV-1, a type D simian acquired immune
            deficiency syndrome retrovirus
  JOURNAL   Science 231 (4745), 1567-1572 (1986)
   PUBMED   3006247
FEATURES             Location/Qualifiers
     source          1..658
                     /organism="Simian retrovirus 1"
                     /db_xref="taxon:11942"
     Protein         1..658
                     /product="gag polyprotein"
                     /note="core polyprotein"
     Region          1..162
                     /region_name="product"
                     /inference="non-experimental evidence, no additional
                     details recorded"
                     /note="core protein p10"
     Region          11..91
                     /region_name="Gag_p10"
                     /note="Retroviral GAG p10 protein; pfam02337"
                     /db_xref="CDD:280495"
     Region          163..217
                     /region_name="product"
                     /inference="non-experimental evidence, no additional
                     details recorded"
                     /note="core phosphoprotein p18"
     Region          218..300
                     /region_name="product"
                     /inference="non-experimental evidence, no additional
                     details recorded"
                     /note="core protein p12"
     Region          301..526
                     /region_name="product"
                     /inference="non-experimental evidence, no additional
                     details recorded"
                     /note="core protein p27"
     Region          324..526
                     /region_name="Gag_p24"
                     /note="gag gene protein p24 (core nucleocapsid protein);
                     pfam00607"
                     /db_xref="CDD:279002"
     Region          527..622
                     /region_name="product"
                     /inference="non-experimental evidence, no additional
                     details recorded"
                     /note="core protein p14"
     Region          549..563
                     /region_name="ZnF_C2HC"
                     /note="zinc finger; smart00343"
                     /db_xref="CDD:197667"
     Region          576..605
                     /region_name="zf-CCHC_5"
                     /note="GAG-polyprotein viral zinc-finger; pfam14787"
                     /db_xref="CDD:291453"
     Region          623..658
                     /region_name="product"
                     /inference="non-experimental evidence, no additional
                     details recorded"
                     /note="core protein p4"
ORIGIN      
        1 mgqelsqher yveqlkqalk trgvkvkyad llkffdfvkd tcpwfpqegt idikrwrrvg
       61 dcfqdyyntf gpekvpvtaf sywnlikeli dkkevnpqvm aavaqteeil ktsshteltt
      121 kpsqnpdldl isldsddega kgsslkdknl sctkkpkrfp vlltaqtsad pedpnpsevd
      181 wdgledeaak yhnpdwppfl trpppynkat psaptvmavv npkeelkeki aqleeqikle
      241 elhqaliskl qklktgnetv tspetaggfs rtphwpgqhi pkgkccasre keeqtpkdif
      301 pvtetvdgqg qawrhhngfd ftvikelkta asqygatapy tlaivesvad nwltptdwnt
      361 lvravlsggd hllwkseffe ncretakrnq qagngwdfdm ltgsgnysst daqmqydpgl
      421 faqiqaaatk awrklpvkgd pgasltgvkq gpdepfadfv hrlittagri fgsaeagvdy
      481 vkqlayenan pacqaairpy rkktdltgyi rlcsdigpsy qqglamaaaf sgqtvkdfln
      541 nknkekggcc fkcgrkghfa knchehihnn setkapglcp rckrgkhwan ecksktdsqg
      601 nplpphqgng lrgqpqapkq aygavsfvpa nknnpfqslp eppqevqdwt svppptqy
//

LOCUS       QBQ18409                 611 aa            linear   VRL 31-MAR-2019
DEFINITION  gag protein [Jaagsiekte sheep retrovirus].
ACCESSION   QBQ18409
VERSION     QBQ18409.1  GI:1600730965
DBSOURCE    accession MH716142.1
KEYWORDS    .
SOURCE      Jaagsiekte sheep retrovirus
  ORGANISM  Jaagsiekte sheep retrovirus
            Viruses; Riboviria; Pararnavirae; Artverviricota; Revtraviricetes;
            Ortervirales; Retroviridae; Orthoretrovirinae; Betaretrovirus.
REFERENCE   1  (residues 1 to 611)
  AUTHORS   Mishra,S., Kumar,P., Dar,J.A., George,N., Singh,V. and Singh,R.
  TITLE     Genome sequence of Jaagsiekte sheep retrovirus, isolate DL-37
  JOURNAL   Unpublished
REFERENCE   2  (residues 1 to 611)
  AUTHORS   Mishra,S., Kumar,P., Dar,J.A., George,N., Singh,V. and Singh,R.
  TITLE     Direct Submission
  JOURNAL   Submitted (04-AUG-2018) Division of Pathology, Indian Veterinary
            Research Institute, Division of Pathology, IVRI, Izatnagar,
            Bareilly, Uttar Pradesh 243122, India
FEATURES             Location/Qualifiers
     source          1..611
                     /organism="Jaagsiekte sheep retrovirus"
                     /proviral
                     /isolate="DL-37"
                     /isolation_source="Pulmonary adenocarcinoma tissue"
                     /host="sheep"
                     /db_xref="taxon:11746"
                     /country="India"
                     /collection_date="26-Feb-2017"
     Protein         1..611
                     /product="gag protein"
     Region          8..90
                     /region_name="Gag_p10"
                     /note="Retroviral GAG p10 protein; pfam02337"
                     /db_xref="CDD:334899"
     Region          271..476
                     /region_name="Gag_p24"
                     /note="gag gene protein p24 (core nucleocapsid protein);
                     pfam00607"
                     /db_xref="CDD:279002"
     Region          <503..>549
                     /region_name="PTZ00368"
                     /note="universal minicircle sequence binding protein
                     (UMSBP); Provisional"
                     /db_xref="CDD:173561"
     Region          531..565
                     /region_name="zf-CCHC_5"
                     /note="GAG-polyprotein viral zinc-finger; pfam14787"
                     /db_xref="CDD:339374"
     CDS             1..611
                     /gene="gag"
                     /coded_by="MH716142.1:1..1836"
                     /note="contains matrix, capsid and nucleocapsid protein"
ORIGIN      
        1 mgqthsrqlf vhmlsvmlkh rgitvskpkl inflsfieev cpwfpregtv nletwkkvge
       61 qirthytlhg pekvpvetls fwtlirdcld fdndelkrlg nllkqeedpl htpgsepsyd
      121 pppppppslk mhpsdnddll sstdeaelde eaakyhqedw gflaqekgal tskdelvecf
      181 knltialqna gislphnntf psappfppay tpsvmagldp ppgfpppskh msplqralrq
      241 aqrlgevvsd fslafpvfen nnqryyeslp fkqlkelkia csqygptapf tiamienlgt
      301 qalppndwkq taraclsggd yllwkseffe qcariadvnr qqgiqtsyem ligegpyqat
      361 dtqlnflpga yaqisnaarq awkrlpssst ktedlskvrq gpdepyqdfv arlldtigki
      421 msdekaemvl akqlafenan sacqaalrpy rkkgdlsdfi ricadigpsy mqgiamaaal
      481 qgksikevlf qqqarnkkgl qksgnsgcfv cgqpghraav cpqkqqspvn tpnlcprckk
      541 gkhwardcrs ktdvqgnplp pvsgnwvrgq plapkqcyga tlqvpkgplq tsvepqeaar
      601 dwtsvpppiq y
//

LOCUS       YP_009140128             728 aa            linear   VRL 13-AUG-2018
DEFINITION  gag [Desmodus rotundus endogenous retrovirus].
ACCESSION   YP_009140128
VERSION     YP_009140128.1  GI:823104940
DBLINK      BioProject: PRJNA485481
DBSOURCE    REFSEQ: accession NC_027117.1
KEYWORDS    RefSeq.
SOURCE      Desmodus rotundus endogenous retrovirus
  ORGANISM  Desmodus rotundus endogenous retrovirus
            Viruses; Riboviria; Pararnavirae; Artverviricota; Revtraviricetes;
            Ortervirales; Retroviridae; Orthoretrovirinae; Betaretrovirus;
            unclassified Betaretrovirus.
REFERENCE   1  (residues 1 to 728)
  AUTHORS   Escalera-Zamudio,M., Zepeda Mendoza,M.L., Heeger,F., Loza-Rubio,E.,
            Rojas-Anaya,E., Mendez-Ojeda,M.L., Taboada,B., Mazzoni,C.J.,
            Arias,C.F. and Greenwood,A.D.
  TITLE     A novel endogenous betaretrovirus in the common vampire bat
            (Desmodus rotundus) suggests multiple independent infection and
            cross-species transmission events
  JOURNAL   J. Virol. (2015) In press
   PUBMED   25717107
  REMARK    Publication Status: Available-Online prior to print
REFERENCE   2  (residues 1 to 728)
  CONSRTM   NCBI Genome Project
  TITLE     Direct Submission
  JOURNAL   Submitted (22-MAY-2015) National Center for Biotechnology
            Information, NIH, Bethesda, MD 20894, USA
REFERENCE   3  (residues 1 to 728)
  AUTHORS   Escalera Zamudio,M., Zepeda Mendoza,M.L., Heeger,F., Loza Rubio,E.,
            Rojas Anaya,E., Mendez Ojeda,M.L., Arias,C.F. and Greenwood,A.D.
  TITLE     Direct Submission
  JOURNAL   Submitted (19-NOV-2014) Wildlife Diseases, Leibniz Institut fuer
            Zoo und Wildtierforschung (IZW), Alfred-Kowalke-Strasse 17, Berlin,
            Brandenburg 10315, Deutschland
COMMENT     PROVISIONAL REFSEQ: This record has not yet been subject to final
            NCBI review. The reference sequence is identical to AJR27933.
            
            ##Assembly-Data-START##
            Assembly Method       :: Bowtie v. 2 .2.2; Velvet v. 1.2.10;
                                     Geneious v. 7.5.5
            Assembly Name         :: Desmodus rotundus endogenous retrovirus
                                     (DrERV) consensus sequence
            Sequencing Technology :: Illumina
            ##Assembly-Data-END##
            Method: conceptual translation.
FEATURES             Location/Qualifiers
     source          1..728
                     /organism="Desmodus rotundus endogenous retrovirus"
                     /proviral
                     /isolate="824"
                     /host="Desmodus rotundus"
                     /db_xref="taxon:1622024"
                     /country="Germany"
                     /collection_date="02-Nov-2012"
                     /collected_by="H.Kloes"
     Protein         1..728
                     /product="gag"
                     /calculated_mol_wt=79469
     Region          10..90
                     /region_name="Gag_p10"
                     /note="Retroviral GAG p10 protein; pfam02337"
                     /db_xref="CDD:280495"
     Region          366..565
                     /region_name="Gag_p24"
                     /note="gag gene protein p24 (core nucleocapsid protein);
                     pfam00607"
                     /db_xref="CDD:279002"
     Region          590..607
                     /region_name="zf-CCHC"
                     /note="Zinc knuckle; pfam00098"
                     /db_xref="CDD:278525"
     Region          631..661
                     /region_name="zf-CCHC_5"
                     /note="GAG-polyprotein viral zinc-finger; pfam14787"
                     /db_xref="CDD:291453"
     CDS             1..728
                     /coded_by="NC_027117.1:1545..3731"
ORIGIN      
        1 mgqacsqhdl fvaqlkeslk vrkirvrkkd lnsfftfvfk icpwfpqegs idsrlwhrvg
       61 dclndyykvf gpetvpitaf nyynliadil knhnnspdiq rlckegqeil rshspapska
      121 psvhglpdah adslsrppsr apsncpsvsi qidtnppaps lhpplqefys sapppvsqds
      181 gdqldpseqa eledeaaryn npgwpplvaa vlppfkpppy stshapaaai lpsahgasai
      241 spaackapit lplaataaft plpkpflqet ltfirdikti akefsaftis ppphetlafp
      301 vtrsqtrpdr tenvnssaaa aatplpdsdn pedsdsspsd ideaepstrd taapqtyfht
      361 ykklslktle kvksavthyg ptapfslali enlserwltp ndwfflakaa lsggdfilwk
      421 seyedtakqf vqrnmrksss knwtilkflg sapyqsnekq aqfppglltq iqsaglkawr
      481 rlpqkgtatt slakirqgpd epysdfisrl qelaerlfga gesenafvkh layenanpac
      541 qnairpyrqg elcdyvrlcs gigsahafgl aigaalqnfm ppqparppnr lcyncnqpgh
      601 fsracpqksq nqtqiriqnp tgpstnspga patkcprckk gfhwssecrs ktdiygqpip
      661 pkqgnsnraq pqgpipgvns gatqftpqsl hpripalpvi nhaatsqtcg gpqqaaqdwt
      721 svppptqy
//

LOCUS       NP_041184                612 aa            linear   VRL 13-AUG-2018
DEFINITION  gag protein [Jaagsiekte sheep retrovirus].
ACCESSION   NP_041184
VERSION     NP_041184.1  GI:9626915
DBLINK      BioProject: PRJNA485481
DBSOURCE    REFSEQ: accession NC_001494.1
KEYWORDS    RefSeq.
SOURCE      Jaagsiekte sheep retrovirus
  ORGANISM  Jaagsiekte sheep retrovirus
            Viruses; Riboviria; Pararnavirae; Artverviricota; Revtraviricetes;
            Ortervirales; Retroviridae; Orthoretrovirinae; Betaretrovirus.
REFERENCE   1  (residues 1 to 612)
  AUTHORS   York,D.F., Vigne,R., Verwoerd,D.W. and Querat,G.
  TITLE     Nucleotide sequence of the jaagsiekte retrovirus, an exogenous and
            endogenous type D and B retrovirus of sheep and goats
  JOURNAL   J. Virol. 66 (8), 4930-4939 (1992)
   PUBMED   1629959
REFERENCE   2  (residues 1 to 612)
  CONSRTM   NCBI Genome Project
  TITLE     Direct Submission
  JOURNAL   Submitted (01-AUG-2000) National Center for Biotechnology
            Information, NIH, Bethesda, MD 20894, USA
COMMENT     PROVISIONAL REFSEQ: This record has not yet been subject to final
            NCBI review. The reference sequence is identical to AAA89180.
            Method: conceptual translation.
FEATURES             Location/Qualifiers
     source          1..612
                     /organism="Jaagsiekte sheep retrovirus"
                     /db_xref="taxon:11746"
     Protein         1..612
                     /product="gag protein"
                     /calculated_mol_wt=67959
     Region          8..90
                     /region_name="Gag_p10"
                     /note="Retroviral GAG p10 protein; pfam02337"
                     /db_xref="CDD:280495"
     Region          272..477
                     /region_name="Gag_p24"
                     /note="gag gene protein p24 (core nucleocapsid protein);
                     pfam00607"
                     /db_xref="CDD:279002"
     Region          508..524
                     /region_name="ZnF_C2HC"
                     /note="zinc finger; smart00343"
                     /db_xref="CDD:197667"
     Region          532..562
                     /region_name="zf-CCHC_5"
                     /note="GAG-polyprotein viral zinc-finger; pfam14787"
                     /db_xref="CDD:291453"
     CDS             1..612
                     /gene="gag"
                     /locus_tag="Opavgp1"
                     /coded_by="NC_001494.1:263..2101"
                     /db_xref="GeneID:1490018"
ORIGIN      
        1 mghthsrqlf vhmlsvmlkh rgitvsktkl inflsfieev cpwfpregtv nletwkkvge
       61 qirthytlhg pekvpvetls fwtlirdcld fdndelkrlg nllkqeedpl htpdsvpsyd
      121 pppppppslk mhpsdnddsl sstdeaelde eaakyhqedw gflaqekgal tskdelvecf
      181 knltialqna giqlpsnnnt fpsappfppa ytptvmagld pppgfpppsk hmsplqkalr
      241 qaqrlgevvs dfslafpvfe nnnqryyesl pfkqlkelki acsqygptap ftiamieslg
      301 tqalppndwk qtaraclsgg dyllwkseff eqcariadvn rqqgiqtsye mligegpyqa
      361 tdtqlnflpg ayaqisnaar qawkklpsss tktedlskvr qgpdepyqdf varlldtigk
      421 imsdekagmv lakqlafena nsacqaalrp yrkkgdlsdf iricadigps ymqgiamaaa
      481 lqgksikevl fqqqarnkkg lqksgnsgcf vcgqpghraa vcpqkhqtsv ntpnlcprck
      541 kgkhwardcr sktdvqgnpl ppvsgnwvrg qplapkqcyg atlqvpkepl qtsvepqeaa
      601 rdwtsvpppi qy
//

LOCUS       XP_012376109             577 aa            linear   MAM 17-JAN-2018
DEFINITION  endogenous retrovirus group K member 19 Gag polyprotein-like
            [Dasypus novemcinctus].
ACCESSION   XP_012376109
VERSION     XP_012376109.1  GI:821140428
DBLINK      BioProject: PRJNA196486
DBSOURCE    REFSEQ: accession XM_012520655.1
KEYWORDS    RefSeq; includes ab initio.
SOURCE      Dasypus novemcinctus (nine-banded armadillo)
  ORGANISM  Dasypus novemcinctus
            Eukaryota; Metazoa; Chordata; Craniata; Vertebrata; Euteleostomi;
            Mammalia; Eutheria; Xenarthra; Cingulata; Dasypodidae; Dasypus.
COMMENT     MODEL REFSEQ:  This record is predicted by automated computational
            analysis. This record is derived from a genomic sequence
            (NW_004498172.1) annotated using gene prediction method: Gnomon.
            Also see:
                Documentation of NCBI's Annotation Process
            
            ##Genome-Annotation-Data-START##
            Annotation Provider         :: NCBI
            Annotation Status           :: Full annotation
            Annotation Name             :: Dasypus novemcinctus Annotation
                                           Release 102
            Annotation Version          :: 102
            Annotation Pipeline         :: NCBI eukaryotic genome annotation
                                           pipeline
            Annotation Software Version :: 8.0
            Annotation Method           :: Best-placed RefSeq; Gnomon
            Features Annotated          :: Gene; mRNA; CDS; ncRNA
            ##Genome-Annotation-Data-END##
            
            ##RefSeq-Attributes-START##
            ab initio :: 100% of CDS bases
            ##RefSeq-Attributes-END##
            COMPLETENESS: full length.
FEATURES             Location/Qualifiers
     source          1..577
                     /organism="Dasypus novemcinctus"
                     /isolate="3-136"
                     /db_xref="taxon:9361"
                     /chromosome="Unknown"
                     /sex="female"
                     /country="USA: National Hansen's Disease Programs at
                     Louisiana State University, School of Veterinary Medicine"
     Protein         1..577
                     /product="endogenous retrovirus group K member 19 Gag
                     polyprotein-like"
                     /calculated_mol_wt=62885
     Region          10..90
                     /region_name="Gag_p10"
                     /note="Retroviral GAG p10 protein; pfam02337"
                     /db_xref="CDD:280495"
     Region          241..444
                     /region_name="Gag_p24"
                     /note="gag gene protein p24 (core nucleocapsid protein);
                     pfam00607"
                     /db_xref="CDD:279002"
     Region          <488..>571
                     /region_name="RT_like"
                     /note="RT_like: Reverse transcriptase (RT, RNA-dependent
                     DNA polymerase)_like family. An RT gene is usually
                     indicative of a mobile element such as a retrotransposon
                     or retrovirus. RTs occur in a variety of mobile elements,
                     including retrotransposons; cl02808"
                     /db_xref="CDD:295487"
     CDS             1..577
                     /gene="LOC105744936"
                     /coded_by="XM_012520655.1:1..1734"
                     /db_xref="GeneID:105744936"
ORIGIN      
        1 mgqvlsehdl fiqglkdalv argvkvkewe lrsfftflke vcpwfpnegt idervwrrvg
       61 dalqdfykil gpgrvpvsaf fhwnaiqdll avrhcskaaa rviargeeaf ragshppsaa
      121 lappvegkpm sptadsepet aktkakrlrl aqprdrvvlh aqcrhlssrl vsppptgasr
      181 nqsllraalt krlsskpapa safpvievts senegsqase gggashkrgp fhsrhhlafk
      241 lkdlkelkta astygptapy tlsvldsptn nwltpndwtt ltrvalspgd allwraeyev
      301 fckdvaarnr etgqndtrdm llgpgdyest leqaeypasl ydqirmaalk awrrlptkgq
      361 plasitsvre npkgpfsdyv gglrvaaerl fgeatdsdfl kqlafenaip acqdalrphk
      421 tseslsgyir lcadvtpakq qaqvfvaalq nqgevlaaal rsvfaanlpa qnrpprscfg
      481 cgapdhlpgl pspvaiplgf ykiiidlkdc fftiplhpdd qatadlirer kimftvatrv
      541 lgvllvqais slakrprisa pgsdyqdvva pvaesav
//

LOCUS       ATN28191                 654 aa            linear   VRL 24-OCT-2017
DEFINITION  gag protein [Simian retrovirus 2].
ACCESSION   ATN28191
VERSION     ATN28191.1  GI:1267732397
DBSOURCE    accession KY235267.1
KEYWORDS    .
SOURCE      Simian retrovirus 2 (SRV-2)
  ORGANISM  Simian retrovirus 2
            Viruses; Riboviria; Pararnavirae; Artverviricota; Revtraviricetes;
            Ortervirales; Retroviridae; Orthoretrovirinae; Betaretrovirus.
REFERENCE   1  (residues 1 to 654)
  AUTHORS   Iskandriati,D., Saepuloh,U., Mariya,S., Grant,R.F., Solihin,D.D.,
            Sajuthi,D. and Pamungkas,J.
  TITLE     Isolation and Characterization of Simian Retrovirus Type D from
            Macaca fascicularis and M. nemestrina in Indonesia
  JOURNAL   Microbiol Indones 4 (3), 132-136 (2010)
REFERENCE   2  (residues 1 to 654)
  AUTHORS   Saepuloh,U., Iskandriati,D., Kartikasari,I. and Pamungkas,J.
  TITLE     Molecular characterization of Simian retrovirus serotype 2 complete
            genome isolated from Indonesian wild cynomolgus monkey
  JOURNAL   Unpublished
REFERENCE   3  (residues 1 to 654)
  AUTHORS   Saepuloh,U., Iskandriati,D., Kartikasari,I. and Pamungkas,J.
  TITLE     Direct Submission
  JOURNAL   Submitted (23-NOV-2016) Primate Research Center, Bogor Agricultural
            University, Jln. Lodaya II No. 5, Bogor, West Java 16151, Indonesia
FEATURES             Location/Qualifiers
     source          1..654
                     /organism="Simian retrovirus 2"
                     /proviral
                     /isolate="IFB9578"
                     /isolation_source="PBMCs"
                     /host="Macaca fascicularis"
                     /db_xref="taxon:39068"
                     /country="Indonesia"
                     /collection_date="04-Feb-2008"
                     /note="wild"
     Protein         1..654
                     /product="gag protein"
                     /name="core structural virion polyprotein precursor;
                     contains p10, p12, p27, p14, p4, pp24 and pp18"
     mat_peptide     1..99
                     /product="p10"
     Region          10..91
                     /region_name="Gag_p10"
                     /note="Retroviral GAG p10 protein; pfam02337"
                     /db_xref="CDD:308128"
     mat_peptide     100..160
                     /product="pp24"
     mat_peptide     161..213
                     /product="pp18"
     mat_peptide     214..297
                     /product="p12"
     mat_peptide     298..522
                     /product="p27"
     Region          321..523
                     /region_name="Gag_p24"
                     /note="gag gene protein p24 (core nucleocapsid protein);
                     pfam00607"
                     /db_xref="CDD:279002"
     mat_peptide     523..618
                     /product="p14"
     Region          545..560
                     /region_name="ZnF_C2HC"
                     /note="zinc finger; smart00343"
                     /db_xref="CDD:197667"
     Region          572..601
                     /region_name="zf-CCHC_5"
                     /note="GAG-polyprotein viral zinc-finger; pfam14787"
                     /db_xref="CDD:291453"
     mat_peptide     619..654
                     /product="p4"
     CDS             1..654
                     /gene="gag"
                     /coded_by="KY235267.1:494..2458"
ORIGIN      
        1 mgqelsqhel yveqlkkalk trgvkvkgnd llkffdfvkd tcpwfpqegt idikrwrrvg
       61 dcfqdyyntf gpekipvtaf sywnlikdli dkkeadpqvm aavtqtekil kvssqtdlrd
      121 ksqnkemdli slesddeeak apsekismpn kspkkypaml tsqnnnmdkd pdssevdwdg
      181 ledeaakyhn pdwppflsrp ppyngtaata pavmavvnpk eelkekisql eeqikleelh
      241 qsliirlqkl ktgservtss gnmeshsrtp krpgqhlpig kylinkntee ypskdifpvt
      301 etmdgqgqaw rhhsgfdftv ikelktavsq ygatapytla ivesiadnwl tpadwntlvr
      361 avlsggdhli wkseffencr dtakrnqqag ngwdfdmltg sgnyantdaq mqydpglfaq
      421 iqaaatkawr klpvkgdpga sltgvkqgpd epfadfvhrl ittagrifgn aeagvdyvkq
      481 layenanpac qaairpyrkk tdltgyirlc sdigpsyqqg lamaaafsgq tvkdflnnkn
      541 kdrggcfkcg krghfakdcr dhsnknsesk vpglcprckr gkhwanecks ktdsqgnplp
      601 phqgngmrgq pqapkqayga vsfvpassnn pfqnlieppq evqdwtsvpp ptqy
//

LOCUS       OWK62451                 957 aa            linear   VRT 19-JUN-2017
DEFINITION  Endogenous retrovirus group K member 18 Pol protein [Lonchura
            striata domestica].
ACCESSION   OWK62451
VERSION     OWK62451.1  GI:1208036123
DBLINK      BioProject: PRJNA369279
            BioSample: SAMN06283872
DBSOURCE    accession MUZQ01000027.1
KEYWORDS    .
SOURCE      Lonchura striata domestica (Bengalese finch)
  ORGANISM  Lonchura striata domestica
            Eukaryota; Metazoa; Chordata; Craniata; Vertebrata; Euteleostomi;
            Archelosauria; Archosauria; Dinosauria; Saurischia; Theropoda;
            Coelurosauria; Aves; Neognathae; Passeriformes; Passeroidea;
            Estrildidae; Estrildinae; Lonchura.
REFERENCE   1  (residues 1 to 957)
  AUTHORS   Colquitt,B.M., Mets,D.G. and Brainard,M.S.
  TITLE     Draft genome assembly of the Bengalese finch, Lonchura striata
            domestica, a model for motor skill variability and learning
  JOURNAL   Gigascience 7 (3), 1-6 (2018)
   PUBMED   29618046
REFERENCE   2  (residues 1 to 957)
  AUTHORS   Colquitt,B.M. and Brainard,M.S.
  TITLE     Direct Submission
  JOURNAL   Submitted (27-MAY-2017) Physiology, HHMI/UCSF, 675 Nelson Rising
            Ln, San Francisco, CA 94158, USA
COMMENT     ##Genome-Assembly-Data-START##
            Assembly Date          :: JAN-2015
            Assembly Method        :: ALLPATHS-LG v. JAN-2015
            Assembly Name          :: LonStrDom1
            Expected Final Version :: yes
            Genome Coverage        :: 142.0x
            Sequencing Technology  :: Illumina
            ##Genome-Assembly-Data-END##
            
            ##Genome-Assembly-Data-START##
            Assembly Date          :: JAN-2015
            Assembly Method        :: ALLPATHS-LG v. JAN-2015
            Assembly Name          :: LonStrDom1
            Expected Final Version :: yes
            Genome Coverage        :: 142.0x
            Sequencing Technology  :: Illumina
            ##Genome-Assembly-Data-END##
            Method: conceptual translation.
FEATURES             Location/Qualifiers
     source          1..957
                     /organism="Lonchura striata domestica"
                     /isolate="white83orange57"
                     /isolation_source="blood"
                     /sub_species="domestica"
                     /db_xref="taxon:299123"
                     /country="USA: California, San Francisco"
                     /lat_lon="37.46 N 122.23 W"
                     /collection_date="Jun-2014"
     Protein         1..957
                     /product="Endogenous retrovirus group K member 18 Pol
                     protein"
     Region          <64..114
                     /region_name="Gag_p24"
                     /note="gag gene protein p24 (core nucleocapsid protein);
                     pfam00607"
                     /db_xref="CDD:279002"
     Region          137..343
                     /region_name="RT_like"
                     /note="Reverse transcriptase (RT, RNA-dependent DNA
                     polymerase)_like family. An RT gene is usually indicative
                     of a mobile element such as a retrotransposon or
                     retrovirus. RTs occur in a variety of mobile elements,
                     including retrotransposons, retroviruses, group...;
                     cl02808"
                     /db_xref="CDD:295487"
     Site            order(220..225,261..262,293,295..296,339..340)
                     /site_type="active"
                     /db_xref="CDD:238185"
     Site            order(220..225,261,295)
                     /site_type="other"
                     /note="NTP binding site [chemical binding]"
                     /db_xref="CDD:238185"
     Site            262
                     /site_type="other"
                     /note="nucleic acid binding site [nucleotide binding]"
                     /db_xref="CDD:238185"
     Region          356..414
                     /region_name="RVT_thumb"
                     /note="Reverse transcriptase thumb domain; pfam06817"
                     /db_xref="CDD:311025"
     Region          583..701
                     /region_name="RNase_H_like"
                     /note="Ribonuclease H-like superfamily, including RNase H,
                     HI, HII, HIII, and RNase-like domain IV of spliceosomal
                     protein Prp8; cl14782"
                     /db_xref="CDD:326352"
     Site            order(587..589,618..619,622,642,688)
                     /site_type="other"
                     /note="RNA/DNA hybrid binding site [nucleotide binding]"
                     /db_xref="CDD:259998"
     Site            order(587,642)
                     /site_type="active"
                     /db_xref="CDD:259998"
     Region          702..736
                     /region_name="Integrase_Zn"
                     /note="Integrase Zinc binding domain; pfam02022"
                     /db_xref="CDD:307923"
     Region          779..839
                     /region_name="Ebola_HIV-1-like_HR1-HR2"
                     /note="heptad repeat 1-heptad repeat 2 region (ectodomain)
                     of the transmembrane subunit of various endogenous
                     retroviruses (ERVs) and infectious retroviruses, including
                     Ebola virus and human immunodeficiency virus type 1
                     (HIV-1); cl02885"
                     /db_xref="CDD:322123"
     Site            order(779..781,783..784,786,789..791,793..795,797..798,
                     800..801,805,807..809,811,833)
                     /site_type="other"
                     /note="homotrimer interface [polypeptide binding]"
                     /db_xref="CDD:197370"
     Site            order(779..786,788..802,805..811)
                     /site_type="other"
                     /note="HR1"
                     /db_xref="CDD:197370"
     Site            806..814
                     /site_type="other"
                     /note="immunosuppressive region"
                     /db_xref="CDD:197370"
     CDS             1..957
                     /gene="ERVK-18"
                     /locus_tag="RLOC_00004342"
                     /coded_by="complement(join(MUZQ01000027.1:4008257..4008921
                     ,MUZQ01000027.1:4010596..4010700,
                     MUZQ01000027.1:4010773..4012443,
                     MUZQ01000027.1:4013024..4013118,
                     MUZQ01000027.1:4013667..4013813,
                     MUZQ01000027.1:4015596..4015786))"
ORIGIN      
        1 mwgpvfrrwt prqrilgssg pedfvlvavs yprweqtrvl vggapggrir qlqtaplesa
       61 pprrlhrame aqvpderlre gmlatvakqn aneacrqail slplepeptl qnmlalteal
      121 ylkdddwhfi tvdtrdpgtw rnirtlrelv keqlakgniq ettspwnspv fvlkkpgkde
      181 wrllhdlrai nnviedmgpl qpgmpsptml penwelavid ikncffqipl hpddaprfaf
      241 svpsinreap meryhwkvlp qgmknspsic qwyvssllsp vraategvii qhymddilic
      301 apngdlltha lelttnalva vgfelredki qkmppwkylg leinkrtivp qklairnsir
      361 nladvqqlcg slnwvrpwlg innedlaplf dllkggdeps spreltpeak aalqrvqeam
      421 sarqahrcdp glpfkfiilg rlphlhgvif qwtdtlgkgk dhdkrdplsi iewvflshsr
      481 skrmtqpqel vaelirkarm rirelagcdf ecihiplqle sghftkamle hllqsneslq
      541 faldsytgki svlrpahkif nsdvqfalst kqiqskkplk altvftdasg gshksvvtwk
      601 dpqtqrwead vvevegspqv aelaavvraf erfsepfnlv tdsayvagvv sraqdailqg
      661 vsndalnrll skliklvshr eqpfyvmhir shtdlpgfla eakishqlyh qnapglvrqf
      721 hltrdqakai vatcpsywde ncndevthwa kaksvatiaf lpwigiaqaf nelaglecwv
      781 akqanltsaa lsnlladeev trqatlqnra aidfllllhn hkceefaglc cmnlssraed
      841 vrtsiskmqd mihhlkketa gwldsllegw glsgwiksim qtglmlllgl valvigfgvi
      901 krllikaint tvsvnhatla epheldplna aepkeenlsd resvwfedet mnynspv
//

LOCUS       OWK55289                1264 aa            linear   VRT 19-JUN-2017
DEFINITION  Endogenous retrovirus group K member 11 Pol protein [Lonchura
            striata domestica].
ACCESSION   OWK55289
VERSION     OWK55289.1  GI:1208028779
DBLINK      BioProject: PRJNA369279
            BioSample: SAMN06283872
DBSOURCE    accession MUZQ01000209.1
KEYWORDS    .
SOURCE      Lonchura striata domestica (Bengalese finch)
  ORGANISM  Lonchura striata domestica
            Eukaryota; Metazoa; Chordata; Craniata; Vertebrata; Euteleostomi;
            Archelosauria; Archosauria; Dinosauria; Saurischia; Theropoda;
            Coelurosauria; Aves; Neognathae; Passeriformes; Passeroidea;
            Estrildidae; Estrildinae; Lonchura.
REFERENCE   1  (residues 1 to 1264)
  AUTHORS   Colquitt,B.M., Mets,D.G. and Brainard,M.S.
  TITLE     Draft genome assembly of the Bengalese finch, Lonchura striata
            domestica, a model for motor skill variability and learning
  JOURNAL   Gigascience 7 (3), 1-6 (2018)
   PUBMED   29618046
REFERENCE   2  (residues 1 to 1264)
  AUTHORS   Colquitt,B.M. and Brainard,M.S.
  TITLE     Direct Submission
  JOURNAL   Submitted (27-MAY-2017) Physiology, HHMI/UCSF, 675 Nelson Rising
            Ln, San Francisco, CA 94158, USA
COMMENT     ##Genome-Assembly-Data-START##
            Assembly Date          :: JAN-2015
            Assembly Method        :: ALLPATHS-LG v. JAN-2015
            Assembly Name          :: LonStrDom1
            Expected Final Version :: yes
            Genome Coverage        :: 142.0x
            Sequencing Technology  :: Illumina
            ##Genome-Assembly-Data-END##
            
            ##Genome-Assembly-Data-START##
            Assembly Date          :: JAN-2015
            Assembly Method        :: ALLPATHS-LG v. JAN-2015
            Assembly Name          :: LonStrDom1
            Expected Final Version :: yes
            Genome Coverage        :: 142.0x
            Sequencing Technology  :: Illumina
            ##Genome-Assembly-Data-END##
            Method: conceptual translation.
FEATURES             Location/Qualifiers
     source          1..1264
                     /organism="Lonchura striata domestica"
                     /isolate="white83orange57"
                     /isolation_source="blood"
                     /sub_species="domestica"
                     /db_xref="taxon:299123"
                     /country="USA: California, San Francisco"
                     /lat_lon="37.46 N 122.23 W"
                     /collection_date="Jun-2014"
     Protein         1..1264
                     /product="Endogenous retrovirus group K member 11 Pol
                     protein"
     Region          <49..111
                     /region_name="Gag_p24"
                     /note="gag gene protein p24 (core nucleocapsid protein);
                     pfam00607"
                     /db_xref="CDD:279002"
     Region          343..>366
                     /region_name="pepsin_retropepsin_like"
                     /note="Cellular and retroviral pepsin-like aspartate
                     proteases; cl11403"
                     /db_xref="CDD:325019"
     Site            345..347
                     /site_type="active"
                     /note="catalytic motif [active]"
                     /db_xref="CDD:133137"
     Site            345
                     /site_type="active"
                     /note="Catalytic residue [active]"
                     /db_xref="CDD:133137"
     Region          375..587
                     /region_name="RT_like"
                     /note="Reverse transcriptase (RT, RNA-dependent DNA
                     polymerase)_like family. An RT gene is usually indicative
                     of a mobile element such as a retrotransposon or
                     retrovirus. RTs occur in a variety of mobile elements,
                     including retrotransposons, retroviruses, group...;
                     cl02808"
                     /db_xref="CDD:295487"
     Site            order(464..469,505..506,537,539..540,583..584)
                     /site_type="active"
                     /db_xref="CDD:238185"
     Site            order(464..469,505,539)
                     /site_type="other"
                     /note="NTP binding site [chemical binding]"
                     /db_xref="CDD:238185"
     Site            506
                     /site_type="other"
                     /note="nucleic acid binding site [nucleotide binding]"
                     /db_xref="CDD:238185"
     Region          600..658
                     /region_name="RVT_thumb"
                     /note="Reverse transcriptase thumb domain; pfam06817"
                     /db_xref="CDD:311025"
     Region          806..930
                     /region_name="RNase_H_like"
                     /note="Ribonuclease H-like superfamily, including RNase H,
                     HI, HII, HIII, and RNase-like domain IV of spliceosomal
                     protein Prp8; cl14782"
                     /db_xref="CDD:326352"
     Site            order(810,811..812,841..842,845,865,911)
                     /site_type="other"
                     /note="RNA/DNA hybrid binding site [nucleotide binding]"
                     /db_xref="CDD:259998"
     Site            order(810,865)
                     /site_type="active"
                     /db_xref="CDD:259998"
     Region          949..985
                     /region_name="Integrase_Zn"
                     /note="Integrase Zinc binding domain; pfam02022"
                     /db_xref="CDD:307923"
     Region          1005..1113
                     /region_name="rve"
                     /note="Integrase core domain; pfam00665"
                     /db_xref="CDD:307008"
     Region          1165..1210
                     /region_name="IN_DBD_C"
                     /note="Integrase DNA binding domain; pfam00552"
                     /db_xref="CDD:306929"
     CDS             1..1264
                     /gene="ERVK-11_1"
                     /locus_tag="RLOC_00013205"
                     /coded_by="complement(join(MUZQ01000209.1:194093..195557,
                     MUZQ01000209.1:195621..196833,
                     MUZQ01000209.1:197062..197860,
                     MUZQ01000209.1:198097..198285,
                     MUZQ01000209.1:198985..199113))"
ORIGIN      
        1 mafpatcaps shdpyppssq npfrqtnpfr sqdlsahlpp pppeplepfv tfvdrlhhvm
       61 eaqvpdeklr egmlatvarq nandacrqai lslpldpept lqsmlqtaaa geeclqprrk
      121 tkklnvqrsp slceninmvg lipaeegrdn ylqcppedkd tsldwtmade ptymredvdf
      181 iptawlgrdp sqpkpilnti sdfspyrlal teahylkdsd whtitvdted pgtwrnihsk
      241 yivlgdtkvt plditiapfl tsknteqlil wlhcshppvf lpkgqviaqa ipvpgppahp
      301 edlwkksakk dyqvcqaqvi gkerpklscy mwkdgehkhl sslldtgadv tvipaqdwps
      361 rwelqnvagk iqdtpvwveq wplnkqklka lrelvkelak gniqettspw nspvfvlkkp
      421 gkdewrllhd lrainnvied mgplqpgmps ptmlpenwel avidikncff qiplhpddap
      481 rfafsvpsin reapmeryhw kclpqgmkns pticqwyvss llspvcaate gviiqhymdy
      541 ilicapngdl lthaleltts aliavgfelr edkiqrmppw kylgleinkr tivlqklaik
      601 nsirtlsdvq qlcgslnwvr pwlginnkdl aplfnllkgg eehssprelt peakaalqkv
      661 qeamsarqah rydpglpfrf iilgrlphlh gvifqwadtl gkgkdhdkrd plsiiewvfl
      721 shsrsrrmtr pqelvaelir kartrirela gcdfdcihip lklesgqftk amlehllpah
      781 kifnseiqft lstkqiqskk plkaltvftd tsggshksvm twkdpqtqrw eadvvevegs
      841 pqvaelaavi rafeqfsepf nlvtdsayva gvvsraqdai lqgvsndaln kllsklirlv
      901 shreqpfyvm hirshtdlpg flaegnrhad slaaapaqla plpdkfqqak ishqlyhqna
      961 pglvrqfhlt wdqakaivat cpsckslplp svsaganprg lrscevwqmd vthipsfgrm
     1021 kyvhvsvdtf sgavfasaht gekakdvekh liqafsmlgv pkliktdnap gytskefagf
     1081 lqqwgiehkt giayspsgqa vverthqsik rmlkqqqsls knespqvqla ralftinfln
     1141 csfeclnppi vrhfnsyeqs kvrekppvli kdpetwrqeg pydlvtwgrg yacvstpsgl
     1201 rwvpskfvrp yvpktqkrep dspqvghtal rrrrrspspn ppsslsgsre slspfeldlp
     1261 yldy
//

LOCUS       OWK53814                1042 aa            linear   VRT 19-JUN-2017
DEFINITION  Endogenous retrovirus group K member 8 Pol protein [Lonchura
            striata domestica].
ACCESSION   OWK53814
VERSION     OWK53814.1  GI:1208027249
DBLINK      BioProject: PRJNA369279
            BioSample: SAMN06283872
DBSOURCE    accession MUZQ01000264.1
KEYWORDS    .
SOURCE      Lonchura striata domestica (Bengalese finch)
  ORGANISM  Lonchura striata domestica
            Eukaryota; Metazoa; Chordata; Craniata; Vertebrata; Euteleostomi;
            Archelosauria; Archosauria; Dinosauria; Saurischia; Theropoda;
            Coelurosauria; Aves; Neognathae; Passeriformes; Passeroidea;
            Estrildidae; Estrildinae; Lonchura.
REFERENCE   1  (residues 1 to 1042)
  AUTHORS   Colquitt,B.M., Mets,D.G. and Brainard,M.S.
  TITLE     Draft genome assembly of the Bengalese finch, Lonchura striata
            domestica, a model for motor skill variability and learning
  JOURNAL   Gigascience 7 (3), 1-6 (2018)
   PUBMED   29618046
REFERENCE   2  (residues 1 to 1042)
  AUTHORS   Colquitt,B.M. and Brainard,M.S.
  TITLE     Direct Submission
  JOURNAL   Submitted (27-MAY-2017) Physiology, HHMI/UCSF, 675 Nelson Rising
            Ln, San Francisco, CA 94158, USA
COMMENT     ##Genome-Assembly-Data-START##
            Assembly Date          :: JAN-2015
            Assembly Method        :: ALLPATHS-LG v. JAN-2015
            Assembly Name          :: LonStrDom1
            Expected Final Version :: yes
            Genome Coverage        :: 142.0x
            Sequencing Technology  :: Illumina
            ##Genome-Assembly-Data-END##
            
            ##Genome-Assembly-Data-START##
            Assembly Date          :: JAN-2015
            Assembly Method        :: ALLPATHS-LG v. JAN-2015
            Assembly Name          :: LonStrDom1
            Expected Final Version :: yes
            Genome Coverage        :: 142.0x
            Sequencing Technology  :: Illumina
            ##Genome-Assembly-Data-END##
            Method: conceptual translation.
FEATURES             Location/Qualifiers
     source          1..1042
                     /organism="Lonchura striata domestica"
                     /isolate="white83orange57"
                     /isolation_source="blood"
                     /sub_species="domestica"
                     /db_xref="taxon:299123"
                     /country="USA: California, San Francisco"
                     /lat_lon="37.46 N 122.23 W"
                     /collection_date="Jun-2014"
     Protein         1..1042
                     /product="Endogenous retrovirus group K member 8 Pol
                     protein"
     Region          188..394
                     /region_name="Gag_p24"
                     /note="gag gene protein p24 (core nucleocapsid protein);
                     pfam00607"
                     /db_xref="CDD:279002"
     Site            order(392,397,413,415..420,425..427,431,434,441,443,445,
                     447,450..454,457,461)
                     /site_type="other"
                     /note="trimer interface [polypeptide binding]"
                     /db_xref="CDD:143638"
     Region          <398..486
                     /region_name="trimeric_dUTPase"
                     /note="Trimeric dUTP diphosphatases; cl00493"
                     /db_xref="CDD:294336"
     Site            order(417..419,431..433,436,440..441)
                     /site_type="active"
                     /db_xref="CDD:143638"
     Region          505..>562
                     /region_name="pepsin_retropepsin_like"
                     /note="Cellular and retroviral pepsin-like aspartate
                     proteases; cl11403"
                     /db_xref="CDD:325019"
     Site            order(524,526,528,549..551)
                     /site_type="inhibition"
                     /note="inhibitor binding site"
                     /db_xref="CDD:133137"
     Site            524..526
                     /site_type="active"
                     /note="catalytic motif [active]"
                     /db_xref="CDD:133137"
     Site            524
                     /site_type="active"
                     /note="Catalytic residue [active]"
                     /db_xref="CDD:133137"
     Region          537..751
                     /region_name="RT_like"
                     /note="Reverse transcriptase (RT, RNA-dependent DNA
                     polymerase)_like family. An RT gene is usually indicative
                     of a mobile element such as a retrotransposon or
                     retrovirus. RTs occur in a variety of mobile elements,
                     including retrotransposons, retroviruses, group...;
                     cl02808"
                     /db_xref="CDD:295487"
     Site            order(549..552,556..559)
                     /site_type="active"
                     /note="Active site flap [active]"
                     /db_xref="CDD:133137"
     Site            order(628..633,669..670,701,703..704,747..748)
                     /site_type="active"
                     /db_xref="CDD:238185"
     Site            order(628..633,669,703)
                     /site_type="other"
                     /note="NTP binding site [chemical binding]"
                     /db_xref="CDD:238185"
     Site            670
                     /site_type="other"
                     /note="nucleic acid binding site [nucleotide binding]"
                     /db_xref="CDD:238185"
     Region          767..822
                     /region_name="RVT_thumb"
                     /note="Reverse transcriptase thumb domain; pfam06817"
                     /db_xref="CDD:311025"
     Region          976..>1042
                     /region_name="RNase_H_like"
                     /note="Ribonuclease H-like superfamily, including RNase H,
                     HI, HII, HIII, and RNase-like domain IV of spliceosomal
                     protein Prp8; cl14782"
                     /db_xref="CDD:326352"
     Site            order(980,1034)
                     /site_type="active"
                     /db_xref="CDD:259998"
     CDS             1..1042
                     /gene="ERVK-8_3"
                     /locus_tag="RLOC_00012237"
                     /coded_by="complement(join(MUZQ01000264.1:696735..698183,
                     MUZQ01000264.1:698456..698953,
                     MUZQ01000264.1:699316..700236,
                     MUZQ01000264.1:701026..701286))"
ORIGIN      
        1 mdalldnrfe gigplmmlwk rldaiwqgsd tggsrdslrn fsisdvgeae slgrgpdspc
       61 aqesesedsf ssgeplapsp lapsvrsvtv cprdhgrfwq evldkaeemc dlgpswsppd
      121 hgedssgsad aaggvvssdv apprspgaaa vpestghdtv ddaalpgglq afpvlrgvth
      181 nthqpfsfkv lkeirdtvaq hglgsdevmh mirllvtdll tpsdirsvaq alfnpvqfdv
      241 fedkwvslva savrknatrg qqdprrvvna dmlmgtgnyv dprgqagydp lvldqcrtlg
      301 laamiqalem aapmepfltv vqradepfid fasrltasve rqvvepelrr mllarfarih
      361 cnadckrviq alpegatisq maaacadigp svwkvhkvpl dafgplgegm saflmgrssa
      421 tlqgiivhlg lidadftgqi camistptpp vtipkgtrla qlvpfkssvr rtadrsrgdg
      481 sfgstgppqv hwtavltkdc pemlctlsip gatpseirlr glldsgadvt vlslaawppd
      541 wpldpvemsv aglggtvrcy eqldqgrlep srspwntpvf cikkksgkwr llqdlrkvsa
      601 vmegmgtlqa gmpsstmlpa gwpifivdlk dcfftiplhp ddrpkfaftv lavdndepaq
      661 ryqwevlpqg mrnslvicqw yvaralsgvh kqfpdarlyh ymcdilvaas tqeellriqp
      721 rlldalhahg lqvapenvqq qppwkylgvk ilertiqhqe vqfvhsvktl ndvqklmgvi
      781 twlrpylglt daqlspvydl lkgdpdlksp rtltpearqv leevqqavsa rqvyhidlsv
      841 dvtvfvttpd shptgiigqw sdkwsdplhi lewvflphqp qktamtlvel iarliikcrq
      901 rclqlmgadp akivlpisre dfdwsfahcv smqcalenfs gqityhfpsh kllqvakstq
      961 islrprnsqe pvqgptvftd gsgktgkaiv twkdgsewqv lkahqegsaq lvelragvma
     1021 ferfsqepfn lvtdsayvad ia
//

LOCUS       AAA47561                 659 aa            linear   VRL 25-JUL-2016
DEFINITION  gag protein, partial [Simian retrovirus 2].
ACCESSION   AAA47561
VERSION     AAA47561.1  GI:334386
DBSOURCE    locus SIV2DCG accession M16605.1
KEYWORDS    .
SOURCE      Simian retrovirus 2 (SRV-2)
  ORGANISM  Simian retrovirus 2
            Viruses; Riboviria; Pararnavirae; Artverviricota; Revtraviricetes;
            Ortervirales; Retroviridae; Orthoretrovirinae; Betaretrovirus.
REFERENCE   1  (residues 1 to 659)
  AUTHORS   Thayer,R.M., Power,M.D., Bryant,M.L., Gardner,M.B., Barr,P.J. and
            Luciw,P.A.
  TITLE     Sequence relationships of type D retroviruses which cause simian
            acquired immunodeficiency syndrome
  JOURNAL   Virology 157 (2), 317-329 (1987)
   PUBMED   2435057
COMMENT     Method: conceptual translation.
FEATURES             Location/Qualifiers
     source          1..659
                     /organism="Simian retrovirus 2"
                     /db_xref="taxon:39068"
     Protein         <1..659
                     /product="gag protein"
     mat_peptide     6..105
                     /product="p10"
     Region          15..96
                     /region_name="Gag_p10"
                     /note="Retroviral GAG p10 protein; pfam02337"
                     /db_xref="CDD:280495"
     mat_peptide     106..166
                     /product="pp24"
     mat_peptide     167..219
                     /product="pp18"
     mat_peptide     220..302
                     /product="p12"
     mat_peptide     303..528
                     /product="p27"
     Region          326..528
                     /region_name="Gag_p24"
                     /note="gag gene protein p24 (core nucleocapsid protein);
                     pfam00607"
                     /db_xref="CDD:279002"
     mat_peptide     529..623
                     /product="p14"
     Region          550..565
                     /region_name="ZnF_C2HC"
                     /note="zinc finger; smart00343"
                     /db_xref="CDD:197667"
     Region          577..606
                     /region_name="zf-CCHC_5"
                     /note="GAG-polyprotein viral zinc-finger; pfam14787"
                     /db_xref="CDD:291453"
     mat_peptide     624..659
                     /product="p4"
     CDS             1..659
                     /coded_by="M16605.1:<479..2458"
                     /note="NH2 terminal uncertain"
ORIGIN      
        1 alrsnmgqel sqhelyveql kkalktrgvk vkgndllkff dfvkdtcpwf pqegtidikr
       61 wrrvgdcfqd yyntfgpeki pvtafsywnl ikdlidkkea dpqvmaavtq tekilkvssq
      121 tdlrdnshnk dmdlislesd deeakapsek mtmsnkspkk ypamlasqnn ntdkdpdlse
      181 vdwdgledea akyhnpdwpp flsrpppynr taatapavma vvnpkeelke kisqleeqik
      241 leelhqslii rlqklktgne rvtssgnies hsrtpkwpgq clpkgkylin knteeyppkd
      301 ifpvtetmdg qgqawrhhng fdftvikelk tavsqygata pytlaivesi adnwltptdw
      361 ntlvravlsg gdhliwksef fencrdtakr nqqagngwdf dmltgsgnya ntdaqmqydp
      421 glfaqiqaaa tnawrklpvk gdpgasltgv kqgpdepfad fvhrlittag rifgnaeagv
      481 dyvkqlayen anpacqaair pyrkktdltg yirlcsdigp syqqglamaa afsgqtvkdl
      541 lnnknkdrgg cfkcgkkghf akdcrdhsnk npeskvpglc prckrgkhwa necksktdsq
      601 gnplpphqgn gmrgqpqapk qaygavsfvp ansnnpfqnl ieppqevqdw tsvppptqy
//

LOCUS       AAC97563                 658 aa            linear   VRL 24-JUL-2016
DEFINITION  gag protein [Simian endogenous retrovirus].
ACCESSION   AAC97563
VERSION     AAC97563.1  GI:2246460
DBSOURCE    locus STU85505 accession U85505.1
KEYWORDS    .
SOURCE      Simian endogenous retrovirus (SERV)
  ORGANISM  Simian endogenous retrovirus
            Viruses; Riboviria; Pararnavirae; Artverviricota; Revtraviricetes;
            Ortervirales; Retroviridae; Orthoretrovirinae; Betaretrovirus.
REFERENCE   1  (residues 1 to 658)
  AUTHORS   van der Kuyl,A.C., Mang,R., Dekker,J.T. and Goudsmit,J.
  TITLE     Complete nucleotide sequence of simian endogenous type D retrovirus
            with intact genome organization: evidence for ancestry to simian
            retrovirus and baboon endogenous virus
  JOURNAL   J. Virol. 71 (5), 3666-3676 (1997)
   PUBMED   9094640
REFERENCE   2  (residues 1 to 658)
  AUTHORS   van der Kuyl,A.C., Mang,R., Dekker,J.T. and Goudsmit,J.
  TITLE     Direct Submission
  JOURNAL   Submitted (15-JAN-1997) Human Retrovirology, Academic Medical
            Centre, Meibergdreef 15, Amsterdam 1105 AZ, The Netherlands
FEATURES             Location/Qualifiers
     source          1..658
                     /organism="Simian endogenous retrovirus"
                     /proviral
                     /db_xref="taxon:1048243"
     Protein         1..658
                     /product="gag protein"
     Region          9..91
                     /region_name="Gag_p10"
                     /note="Retroviral GAG p10 protein; pfam02337"
                     /db_xref="CDD:280495"
     Region          325..527
                     /region_name="Gag_p24"
                     /note="gag gene protein p24 (core nucleocapsid protein);
                     pfam00607"
                     /db_xref="CDD:279002"
     Region          549..563
                     /region_name="ZnF_C2HC"
                     /note="zinc finger; smart00343"
                     /db_xref="CDD:197667"
     Region          576..605
                     /region_name="zf-CCHC_5"
                     /note="GAG-polyprotein viral zinc-finger; pfam14787"
                     /db_xref="CDD:291453"
     CDS             1..658
                     /gene="gag"
                     /coded_by="U85505.1:640..2616"
ORIGIN      
        1 mgqelsqhqi yvgqlkealk irgvkvkgnd lfkffdfvkd tcpwfpqegt idikrwrrvg
       61 dcfqdyyntf gpekipvtaf sywnlirdli dkkeadpqvm aavaqtehil kvssrsnlak
      121 ppqdteedli slesdheeik spsvtdkemp henkpkkypi lqmlqkeeei nkpnqsdinw
      181 ddlkeeaaky hnpdlppfts ypppynktyn easapivmaa idpkeelkqk iaqleeqikl
      241 eelhqsliir lqklktgnek ipnsdamegs lrppqrpgqh vprgglvasr rkensspkdv
      301 fpvtettdeq gqawrhhtgf dftiikelkt aashygatap ytlaivksva nnwltptdwn
      361 tlvravlsgg dhliwkseff encrdttkkn qqagngwdfd mltgsgnyan traqmqydpg
      421 lfsqiqaaat kawrklpvkg dpgasltavk qgpnepfsdf vhrlmttagr ifgnaetgvd
      481 yvkqlayena npacqaairp yrkktdltgy irlcsdigps yqqglamtaa fsgqtvrdfl
      541 inkgkdkggc frcgkrghfa kdchenqnkn peakipglcp rckrgrhwan ecksktdsqg
      601 nplsprqgng mrgqpqapkq aygavsfvpa snsntfqslv eqpqevqdwt svppptqy
//

LOCUS       XP_016060605             753 aa            linear   MAM 11-APR-2016
DEFINITION  PREDICTED: endogenous retrovirus group K member 25 Pol protein-like
            [Miniopterus natalensis].
ACCESSION   XP_016060605
VERSION     XP_016060605.1  GI:1016668804
DBLINK      BioProject: PRJNA317472
DBSOURCE    REFSEQ: accession XM_016205119.1
KEYWORDS    RefSeq; includes ab initio.
SOURCE      Miniopterus natalensis
  ORGANISM  Miniopterus natalensis
            Eukaryota; Metazoa; Chordata; Craniata; Vertebrata; Euteleostomi;
            Mammalia; Eutheria; Laurasiatheria; Chiroptera; Microchiroptera;
            Vespertilionidae; Miniopterinae; Miniopterus.
COMMENT     MODEL REFSEQ:  This record is predicted by automated computational
            analysis. This record is derived from a genomic sequence
            (NW_015504375.1) annotated using gene prediction method: Gnomon.
            Also see:
                Documentation of NCBI's Annotation Process
            
            ##Genome-Annotation-Data-START##
            Annotation Provider         :: NCBI
            Annotation Status           :: Full annotation
            Annotation Version          :: Miniopterus natalensis Annotation
                                           Release 100
            Annotation Pipeline         :: NCBI eukaryotic genome annotation
                                           pipeline
            Annotation Software Version :: 7.0
            Annotation Method           :: Best-placed RefSeq; Gnomon
            Features Annotated          :: Gene; mRNA; CDS; ncRNA
            ##Genome-Annotation-Data-END##
            
            ##RefSeq-Attributes-START##
            ab initio :: 100% of CDS bases
            ##RefSeq-Attributes-END##
            COMPLETENESS: full length.
FEATURES             Location/Qualifiers
     source          1..753
                     /organism="Miniopterus natalensis"
                     /isolate="MN2012-01"
                     /db_xref="taxon:291302"
                     /chromosome="Unknown"
                     /sex="male"
                     /tissue_type="skeletal muscle"
                     /dev_stage="adult"
                     /country="South Africa"
                     /collection_date="Oct-2012"
     Protein         1..753
                     /product="endogenous retrovirus group K member 25 Pol
                     protein-like"
                     /calculated_mol_wt=85041
     Region          <2..127
                     /region_name="Gag_p24"
                     /note="gag gene protein p24 (core nucleocapsid protein);
                     pfam00607"
                     /db_xref="CDD:279002"
     Region          163..371
                     /region_name="RT_like"
                     /note="RT_like: Reverse transcriptase (RT, RNA-dependent
                     DNA polymerase)_like family. An RT gene is usually
                     indicative of a mobile element such as a retrotransposon
                     or retrovirus. RTs occur in a variety of mobile elements,
                     including retrotransposons; cl02808"
                     /db_xref="CDD:295487"
     Region          205..371
                     /region_name="RVT_1"
                     /note="Reverse transcriptase (RNA-dependent DNA
                     polymerase); pfam00078"
                     /db_xref="CDD:278506"
     Site            order(251..256,292..293,324,326..327,370..371)
                     /site_type="active"
                     /db_xref="CDD:238185"
     Site            order(251..256,292,326)
                     /site_type="other"
                     /note="NTP binding site [chemical binding]"
                     /db_xref="CDD:238185"
     Site            293
                     /site_type="other"
                     /note="nucleic acid binding site [nucleotide binding]"
                     /db_xref="CDD:238185"
     Region          384..438
                     /region_name="RVT_thumb"
                     /note="Reverse transcriptase thumb domain; pfam06817"
                     /db_xref="CDD:284283"
     Region          593..715
                     /region_name="RNase_H_like"
                     /note="Ribonuclease H-like superfamily, including RNase H,
                     HI, HII, HIII, and RNase-like domain IV of spliceosomal
                     protein Prp8; cl14782"
                     /db_xref="CDD:301345"
     Site            order(597..598,600..601,622..623,626,647,693)
                     /site_type="other"
                     /note="RNA/DNA hybrid binding site [nucleotide binding]"
                     /db_xref="CDD:259998"
     Site            order(597,647)
                     /site_type="active"
                     /db_xref="CDD:259998"
     Region          728..>751
                     /region_name="Integrase_Zn"
                     /note="Integrase Zinc binding domain; pfam02022"
                     /db_xref="CDD:280240"
     CDS             1..753
                     /gene="LOC107531119"
                     /coded_by="XM_016205119.1:1..2262"
                     /db_xref="GeneID:107531119"
ORIGIN      
        1 mligegphlt ndaqviypqe ayhtinalas kawhtlptpg tkseelakir qgpdepyqdf
       61 vsrflqavnc lvpdreaeml lvtqlayena nsacqstirp wkkkgslldy irlcadigps
      121 yiqgltlpaa lqgatiqgiv eqqqrnkekg radpitwtsd ntvwveqwpl seekiqaaqq
      181 lvqeqlaqgh teesnstwnt pifvikkksg kwrqlqdlra vnktmeimgp lqpglpslva
      241 iparyhfivl glkdcfftip lypadckrfa fsvpstnfke pmqryhwrvl pqgmansptl
      301 cqkfvatavk eiqkihpeay vihymddvlv ahhdpenlkv iyselelqpn rfglviapkk
      361 iqqtmpynyl gkliegrkvr pqqfqfrtds lstlndfqkl lgdinwirps lgltmgelkp
      421 lfdilcgnpd prspreltie eqqalemven aisqqqviri dytkawqlii lptnyfptgl
      481 fwqeapiewi hlsssrkkvi tpyamsvaql ilqgrkraie lfgkqpatii vpyssmqqqw
      541 lwqnetlwqi afsdysgqin chyqsdkllq lfiqnpvifp kttskeplsd allvftdglm
      601 sgiasyvinn qgytlntket saqrvelvav iavfkclqdv kfnlytdsky ivsiiqglet
      661 atltdsdpst vitallslqq liqqrtlpcf vghirahsil pgplaegnaq admlthgtfl
      721 vissieqaqa shalhhqnas glrkqfnvtr ean
//

LOCUS       XP_014403434             492 aa            linear   MAM 04-NOV-2015
DEFINITION  PREDICTED: endogenous retrovirus group K member 9 Pol protein-like
            [Myotis brandtii].
ACCESSION   XP_014403434
VERSION     XP_014403434.1  GI:946787108
DBLINK      BioProject: PRJNA218631
DBSOURCE    REFSEQ: accession XM_014547948.1
KEYWORDS    RefSeq; includes ab initio.
SOURCE      Myotis brandtii (Brandt's bat)
  ORGANISM  Myotis brandtii
            Eukaryota; Metazoa; Chordata; Craniata; Vertebrata; Euteleostomi;
            Mammalia; Eutheria; Laurasiatheria; Chiroptera; Microchiroptera;
            Vespertilionidae; Myotis.
COMMENT     MODEL REFSEQ:  This record is predicted by automated computational
            analysis. This record is derived from a genomic sequence
            (NW_005368707.1) annotated using gene prediction method: Gnomon.
            Also see:
                Documentation of NCBI's Annotation Process
            
            ##Genome-Annotation-Data-START##
            Annotation Provider         :: NCBI
            Annotation Status           :: Full annotation
            Annotation Version          :: Myotis brandtii Annotation Release
                                           101
            Annotation Pipeline         :: NCBI eukaryotic genome annotation
                                           pipeline
            Annotation Software Version :: 6.4
            Annotation Method           :: Best-placed RefSeq; Gnomon
            Features Annotated          :: Gene; mRNA; CDS; ncRNA
            ##Genome-Annotation-Data-END##
            
            ##RefSeq-Attributes-START##
            ab initio :: 28% of CDS bases
            ##RefSeq-Attributes-END##
            COMPLETENESS: full length.
FEATURES             Location/Qualifiers
     source          1..492
                     /organism="Myotis brandtii"
                     /db_xref="taxon:109478"
                     /chromosome="Unknown"
                     /sex="male"
                     /country="Russia: Perm poKrai"
                     /lat_lon="58.8348 N 57.6119 E"
                     /collection_date="Dec-2011"
                     /note="collected at hibernation roost"
     Protein         1..492
                     /product="endogenous retrovirus group K member 9 Pol
                     protein-like"
                     /calculated_mol_wt=53190
     Region          2..149
                     /region_name="Gag_p24"
                     /note="gag gene protein p24 (core nucleocapsid protein);
                     pfam00607"
                     /db_xref="CDD:279002"
     Region          146..247
                     /region_name="trimeric_dUTPase"
                     /note="Trimeric dUTP diphosphatases; cl00493"
                     /db_xref="CDD:294336"
     Site            order(177..179,191..193,196,200..201)
                     /site_type="active"
                     /db_xref="CDD:143638"
     Region          265..350
                     /region_name="HIV_retropepsin_like"
                     /note="Retropepsins, pepsin-like aspartate proteases;
                     cd05482"
                     /db_xref="CDD:133149"
     Site            order(277,279,281,302..304,343)
                     /site_type="inhibition"
                     /note="inhibitor binding site"
                     /db_xref="CDD:133149"
     Site            277..279
                     /site_type="active"
                     /note="catalytic motif [active]"
                     /db_xref="CDD:133149"
     Site            277
                     /site_type="active"
                     /note="Catalytic residue [active]"
                     /db_xref="CDD:133149"
     Site            order(302..306,308..312)
                     /site_type="active"
                     /note="Active site flap [active]"
                     /db_xref="CDD:133149"
     Region          411..>492
                     /region_name="RT_like"
                     /note="RT_like: Reverse transcriptase (RT, RNA-dependent
                     DNA polymerase)_like family. An RT gene is usually
                     indicative of a mobile element such as a retrotransposon
                     or retrovirus. RTs occur in a variety of mobile elements,
                     including retrotransposons; cl02808"
                     /db_xref="CDD:295487"
     CDS             1..492
                     /gene="LOC106727857"
                     /coded_by="XM_014547948.1:1..1479"
                     /db_xref="GeneID:106727857"
ORIGIN      
        1 mtpydwsqvc kaclsggdyl lwkteyddla kravatskks rggitldmil gegdfitaqe
       61 qmympkeali kvtscatvkr vitneeaadi linqlafena nntcqallrl irrtgtindf
      121 ikqcansvts sgqsrqcrig ppfhhprilt pdspvaaipt gvsgplpegt vglilgrsst
      181 plqgiliipg vvdsdftgei qillsppttt iqiqlnqria qllllpihki gtavtqearg
      241 aggfgssdaa fwiqeihatr ptkilqiqgk piegildtga dvsciagkdw psswpthtts
      301 tslvglgkas nvkkssqilt wadedqhsgt fcpyvittip ftlwgrdils qmgvllysps
      361 drvtsqmldt gsnqekglgk esntshsstg fiigaiahrt adpivwkssq pvwveqwplt
      421 sekiaaarql idqqlaeghi epsnspwntp ifvikkksgk wrllqdlrai natmedmgsl
      481 qpglpspvai pq
//

LOCUS       XP_014118456             341 aa            linear   VRT 21-SEP-2015
DEFINITION  PREDICTED: LOW QUALITY PROTEIN: endogenous retrovirus group K
            member 18 Pol protein-like [Pseudopodoces humilis].
ACCESSION   XP_014118456
VERSION     XP_014118456.1  GI:929515826
DBLINK      BioProject: PRJNA217046
DBSOURCE    REFSEQ: accession XM_014262981.1
KEYWORDS    RefSeq; corrected model; includes ab initio.
SOURCE      Pseudopodoces humilis (Tibetan ground-tit)
  ORGANISM  Pseudopodoces humilis
            Eukaryota; Metazoa; Chordata; Craniata; Vertebrata; Euteleostomi;
            Archelosauria; Archosauria; Dinosauria; Saurischia; Theropoda;
            Coelurosauria; Aves; Neognathae; Passeriformes; Paridae;
            Pseudopodoces.
COMMENT     MODEL REFSEQ:  This record is predicted by automated computational
            analysis. This record is derived from a genomic sequence
            (NW_005088005.1) annotated using gene prediction method: Gnomon.
            Also see:
                Documentation of NCBI's Annotation Process
            
            ##Genome-Annotation-Data-START##
            Annotation Provider         :: NCBI
            Annotation Status           :: Full annotation
            Annotation Version          :: Pseudopodoces humilis Annotation
                                           Release 101
            Annotation Pipeline         :: NCBI eukaryotic genome annotation
                                           pipeline
            Annotation Software Version :: 6.4
            Annotation Method           :: Best-placed RefSeq; Gnomon
            Features Annotated          :: Gene; mRNA; CDS; ncRNA
            ##Genome-Annotation-Data-END##
            
            ##RefSeq-Attributes-START##
            ab initio            :: 48% of CDS bases
            internal stop codons :: corrected 2 genomic stop codon
            ##RefSeq-Attributes-END##
            COMPLETENESS: full length.
FEATURES             Location/Qualifiers
     source          1..341
                     /organism="Pseudopodoces humilis"
                     /db_xref="taxon:181119"
                     /chromosome="Unknown"
     Protein         1..341
                     /product="LOW QUALITY PROTEIN: endogenous retrovirus group
                     K member 18 Pol protein-like"
                     /calculated_mol_wt=38598
     Region          <2..83
                     /region_name="Gag_p24"
                     /note="gag gene protein p24 (core nucleocapsid protein);
                     pfam00607"
                     /db_xref="CDD:279002"
     Region          161..338
                     /region_name="RT_like"
                     /note="RT_like: Reverse transcriptase (RT, RNA-dependent
                     DNA polymerase)_like family. An RT gene is usually
                     indicative of a mobile element such as a retrotransposon
                     or retrovirus. RTs occur in a variety of mobile elements,
                     including retrotransposons; cl02808"
                     /db_xref="CDD:295487"
     Region          202..341
                     /region_name="RVT_1"
                     /note="Reverse transcriptase (RNA-dependent DNA
                     polymerase); pfam00078"
                     /db_xref="CDD:278506"
     Site            order(249..254,290..291,322,324..325)
                     /site_type="active"
                     /db_xref="CDD:238185"
     Site            order(249..254,290,324)
                     /site_type="other"
                     /note="NTP binding site [chemical binding]"
                     /db_xref="CDD:238185"
     Site            291
                     /site_type="other"
                     /note="nucleic acid binding site [nucleotide binding]"
                     /db_xref="CDD:238185"
     CDS             1..341
                     /gene="LOC106629027"
                     /coded_by="XM_014262981.1:1..1026"
                     /note="The sequence of the model RefSeq protein was
                     modified relative to its source genomic sequence to
                     represent the inferred CDS: substituted 2 bases at 2
                     genomic stop codons"
                     /db_xref="GeneID:106629027"
ORIGIN      
        1 msiyqlanep fnkfinrlqa qaerqverpe wqeqlvleaa kanandickq iifslplypt
       61 ptldilieac akkapmmgms ravqpppakk tptaatqhwt vvavdplegd rtntgrdcky
      121 iaigdtkhtp peieispitf paatverpfq kldwttdeai widqwplqrd klralnelve
      181 eqllkgnive ttspwnspvf virkpgkdkw xllhdlrain kiivdmgplq pgmptptmlp
      241 rnwnlaivdi kdcffqiplh pddaprfafs vpilnxeapv rrfhwrvlpq gmkispticq
      301 wyvssllspv rkemgeviih hymddvlvya phddlltrsl d
//

LOCUS       XP_014118282            1269 aa            linear   VRT 21-SEP-2015
DEFINITION  PREDICTED: endogenous retrovirus group K member 18 Pol protein-like
            [Pseudopodoces humilis].
ACCESSION   XP_014118282
VERSION     XP_014118282.1  GI:929515119
DBLINK      BioProject: PRJNA217046
DBSOURCE    REFSEQ: accession XM_014262807.1
KEYWORDS    RefSeq; includes ab initio.
SOURCE      Pseudopodoces humilis (Tibetan ground-tit)
  ORGANISM  Pseudopodoces humilis
            Eukaryota; Metazoa; Chordata; Craniata; Vertebrata; Euteleostomi;
            Archelosauria; Archosauria; Dinosauria; Saurischia; Theropoda;
            Coelurosauria; Aves; Neognathae; Passeriformes; Paridae;
            Pseudopodoces.
COMMENT     MODEL REFSEQ:  This record is predicted by automated computational
            analysis. This record is derived from a genomic sequence
            (NW_005087893.1) annotated using gene prediction method: Gnomon.
            Also see:
                Documentation of NCBI's Annotation Process
            
            ##Genome-Annotation-Data-START##
            Annotation Provider         :: NCBI
            Annotation Status           :: Full annotation
            Annotation Version          :: Pseudopodoces humilis Annotation
                                           Release 101
            Annotation Pipeline         :: NCBI eukaryotic genome annotation
                                           pipeline
            Annotation Software Version :: 6.4
            Annotation Method           :: Best-placed RefSeq; Gnomon
            Features Annotated          :: Gene; mRNA; CDS; ncRNA
            ##Genome-Annotation-Data-END##
            
            ##RefSeq-Attributes-START##
            ab initio :: 27% of CDS bases
            ##RefSeq-Attributes-END##
            COMPLETENESS: full length.
FEATURES             Location/Qualifiers
     source          1..1269
                     /organism="Pseudopodoces humilis"
                     /db_xref="taxon:181119"
                     /chromosome="Unknown"
     Protein         1..1269
                     /product="endogenous retrovirus group K member 18 Pol
                     protein-like"
                     /calculated_mol_wt=142911
     Region          <14..121
                     /region_name="Gag_p24"
                     /note="gag gene protein p24 (core nucleocapsid protein);
                     pfam00607"
                     /db_xref="CDD:279002"
     Region          309..>340
                     /region_name="pepsin_retropepsin_like"
                     /note="Cellular and retroviral pepsin-like aspartate
                     proteases; cl11403"
                     /db_xref="CDD:299705"
     Site            order(313,315,317,338..340)
                     /site_type="inhibition"
                     /note="inhibitor binding site"
                     /db_xref="CDD:133137"
     Site            313..315
                     /site_type="active"
                     /note="catalytic motif [active]"
                     /db_xref="CDD:133137"
     Site            313
                     /site_type="active"
                     /note="Catalytic residue [active]"
                     /db_xref="CDD:133137"
     Region          368..581
                     /region_name="RT_like"
                     /note="RT_like: Reverse transcriptase (RT, RNA-dependent
                     DNA polymerase)_like family. An RT gene is usually
                     indicative of a mobile element such as a retrotransposon
                     or retrovirus. RTs occur in a variety of mobile elements,
                     including retrotransposons; cl02808"
                     /db_xref="CDD:295487"
     Region          411..581
                     /region_name="RVT_1"
                     /note="Reverse transcriptase (RNA-dependent DNA
                     polymerase); pfam00078"
                     /db_xref="CDD:278506"
     Site            order(458..463,499..500,531,533..534,577..578)
                     /site_type="active"
                     /db_xref="CDD:238185"
     Site            order(458..463,499,533)
                     /site_type="other"
                     /note="NTP binding site [chemical binding]"
                     /db_xref="CDD:238185"
     Site            500
                     /site_type="other"
                     /note="nucleic acid binding site [nucleotide binding]"
                     /db_xref="CDD:238185"
     Region          596..644
                     /region_name="RVT_thumb"
                     /note="Reverse transcriptase thumb domain; pfam06817"
                     /db_xref="CDD:284283"
     Region          816..944
                     /region_name="RNase_H_like"
                     /note="Ribonuclease H-like superfamily, including RNase H,
                     HI, HII, HIII, and RNase-like domain IV of spliceosomal
                     protein Prp8; cl14782"
                     /db_xref="CDD:301345"
     Site            order(820,823..825,851..852,855,875,921,944)
                     /site_type="other"
                     /note="RNA/DNA hybrid binding site [nucleotide binding]"
                     /db_xref="CDD:259998"
     Site            order(820,875)
                     /site_type="active"
                     /db_xref="CDD:259998"
     Region          959..995
                     /region_name="Integrase_Zn"
                     /note="Integrase Zinc binding domain; pfam02022"
                     /db_xref="CDD:280240"
     Region          1015..1121
                     /region_name="rve"
                     /note="Integrase core domain; pfam00665"
                     /db_xref="CDD:279057"
     Region          1175..1220
                     /region_name="IN_DBD_C"
                     /note="Integrase DNA binding domain; pfam00552"
                     /db_xref="CDD:278951"
     CDS             1..1269
                     /gene="LOC106628962"
                     /coded_by="XM_014262807.1:1..3810"
                     /db_xref="GeneID:106628962"
ORIGIN      
        1 mnhlcgegdw sepidqaqnl pkgvrekikk aaekaffnip lsesvvpyaq vkqcsderfv
       61 dfvnrlkvqi erqvqnttlh sdlllemarv naneackali rvlpkdpppt lttliemctd
      121 vistsmprte dsqrtpgria attvptlpsp akpkgaftch rsdfchrnnt ngcevwkpkl
      181 plklftvkdq ffrsrhwtvv svdplreklt pdlnckflvi gdtkntppei eispvtlsad
      241 ldalillarc inppfylaqg qviaqaipip sgipvddvap qiywaqavge nkpiischlk
      301 kgsegmgmtg midtgadvtv iperrwppqw elqpmvshiq dsentsgfli aatekrqtqk
      361 lewttdspiw ipqwplskek lkalnelvde qlaqgniept fspwnspvfv ikkpgkdkwr
      421 lvhdlreink vivdmgplqp gmpspamlpq dwelavidik dcffkipldp idaprfafsv
      481 pslnreapmr rfhwkslpqg mknspvicqw yvaallspvr aevgeaiilh ymddvlvcap
      541 qekllqstld rvtevlttag ltlqeekvqk mppwkylgle itaktivpqk lafnsnpktl
      601 adlhslcgtl nwvrpwlgia tddlaplfnl lkggdelsap rtltpearda lekvssmmek
      661 rqahrchpel pfkfivmgkl phlqglifqw dkdqkdhlii iewvflshhr sknitrpqel
      721 maqlvgkarl rmrelagcdf scihlplsls eeetssvkmt remfehllrn qetlqialen
      781 ftgqisvhap ahklfnskfn lvpkdkrsqk plealtvftd asgasrrsvm twkdpqtqqw
      841 etdvdyvegs pqiaelaavv raferfsepf nlvtdsayva gvvsraenav lkeisnrtlf
      901 ellskliyav shrehpyfvm htrshmelpg fiaegndrad slaaapvgla rlpdlfqqak
      961 lshemfhqnv pglirqfnlk rdqakaivat cphcqrtalp slgagvnprg lkscevwqtd
     1021 vthipefgqv kyvhvsidtf sgaifasaha gekgvhatkh llqafsvlgi pkeiktdngp
     1081 ayiskvfkef lqewgvrhkt giphsptgqa iverahqslk rvlknqwknk vkltpqerlc
     1141 kalftlnfln csmedqnppv vkhfsphgkh klkehppvlm rdpesgkieg pyklvtwgrg
     1201 yacvstplgl rwvpqrwvkp yiekhptrpp disvaevqrt nrylggegnp dspfypdfpl
     1261 lnlfidefs
//

LOCUS       XP_014117621            1245 aa            linear   VRT 21-SEP-2015
DEFINITION  PREDICTED: endogenous retrovirus group K member 18 Pol protein-like
            [Pseudopodoces humilis].
ACCESSION   XP_014117621
VERSION     XP_014117621.1  GI:929512238
DBLINK      BioProject: PRJNA217046
DBSOURCE    REFSEQ: accession XM_014262146.1
KEYWORDS    RefSeq; includes ab initio.
SOURCE      Pseudopodoces humilis (Tibetan ground-tit)
  ORGANISM  Pseudopodoces humilis
            Eukaryota; Metazoa; Chordata; Craniata; Vertebrata; Euteleostomi;
            Archelosauria; Archosauria; Dinosauria; Saurischia; Theropoda;
            Coelurosauria; Aves; Neognathae; Passeriformes; Paridae;
            Pseudopodoces.
COMMENT     MODEL REFSEQ:  This record is predicted by automated computational
            analysis. This record is derived from a genomic sequence
            (NW_005087757.1) annotated using gene prediction method: Gnomon.
            Also see:
                Documentation of NCBI's Annotation Process
            
            ##Genome-Annotation-Data-START##
            Annotation Provider         :: NCBI
            Annotation Status           :: Full annotation
            Annotation Version          :: Pseudopodoces humilis Annotation
                                           Release 101
            Annotation Pipeline         :: NCBI eukaryotic genome annotation
                                           pipeline
            Annotation Software Version :: 6.4
            Annotation Method           :: Best-placed RefSeq; Gnomon
            Features Annotated          :: Gene; mRNA; CDS; ncRNA
            ##Genome-Annotation-Data-END##
            
            ##RefSeq-Attributes-START##
            ab initio :: 25% of CDS bases
            ##RefSeq-Attributes-END##
            COMPLETENESS: full length.
FEATURES             Location/Qualifiers
     source          1..1245
                     /organism="Pseudopodoces humilis"
                     /db_xref="taxon:181119"
                     /chromosome="Unknown"
     Protein         1..1245
                     /product="endogenous retrovirus group K member 18 Pol
                     protein-like"
                     /calculated_mol_wt=140342
     Region          <14..121
                     /region_name="Gag_p24"
                     /note="gag gene protein p24 (core nucleocapsid protein);
                     pfam00607"
                     /db_xref="CDD:279002"
     Region          285..>316
                     /region_name="pepsin_retropepsin_like"
                     /note="Cellular and retroviral pepsin-like aspartate
                     proteases; cl11403"
                     /db_xref="CDD:299705"
     Site            order(289,291,293,314..316)
                     /site_type="inhibition"
                     /note="inhibitor binding site"
                     /db_xref="CDD:133137"
     Site            289..291
                     /site_type="active"
                     /note="catalytic motif [active]"
                     /db_xref="CDD:133137"
     Site            289
                     /site_type="active"
                     /note="Catalytic residue [active]"
                     /db_xref="CDD:133137"
     Region          344..557
                     /region_name="RT_like"
                     /note="RT_like: Reverse transcriptase (RT, RNA-dependent
                     DNA polymerase)_like family. An RT gene is usually
                     indicative of a mobile element such as a retrotransposon
                     or retrovirus. RTs occur in a variety of mobile elements,
                     including retrotransposons; cl02808"
                     /db_xref="CDD:295487"
     Region          387..557
                     /region_name="RVT_1"
                     /note="Reverse transcriptase (RNA-dependent DNA
                     polymerase); pfam00078"
                     /db_xref="CDD:278506"
     Site            order(434..439,475..476,507,509..510,553..554)
                     /site_type="active"
                     /db_xref="CDD:238185"
     Site            order(434..439,475,509)
                     /site_type="other"
                     /note="NTP binding site [chemical binding]"
                     /db_xref="CDD:238185"
     Site            476
                     /site_type="other"
                     /note="nucleic acid binding site [nucleotide binding]"
                     /db_xref="CDD:238185"
     Region          572..620
                     /region_name="RVT_thumb"
                     /note="Reverse transcriptase thumb domain; pfam06817"
                     /db_xref="CDD:284283"
     Region          792..920
                     /region_name="RNase_H_like"
                     /note="Ribonuclease H-like superfamily, including RNase H,
                     HI, HII, HIII, and RNase-like domain IV of spliceosomal
                     protein Prp8; cl14782"
                     /db_xref="CDD:301345"
     Site            order(796,799..801,827..828,831,851,897,920)
                     /site_type="other"
                     /note="RNA/DNA hybrid binding site [nucleotide binding]"
                     /db_xref="CDD:259998"
     Site            order(796,851)
                     /site_type="active"
                     /db_xref="CDD:259998"
     Region          935..971
                     /region_name="Integrase_Zn"
                     /note="Integrase Zinc binding domain; pfam02022"
                     /db_xref="CDD:280240"
     Region          991..1097
                     /region_name="rve"
                     /note="Integrase core domain; pfam00665"
                     /db_xref="CDD:279057"
     Region          1151..1196
                     /region_name="IN_DBD_C"
                     /note="Integrase DNA binding domain; pfam00552"
                     /db_xref="CDD:278951"
     CDS             1..1245
                     /gene="LOC106628812"
                     /coded_by="XM_014262146.1:1..3738"
                     /db_xref="GeneID:106628812"
ORIGIN      
        1 mnhlcgegdw sepidqaqnl pkgvrekikk aaekaffnip lsesvvpyaq vkqcsderfv
       61 dfvnrlkvqi erqvqnttlh sdlllemarv naneackali rvlpkdpppt lttliemctd
      121 vistsmprte dsqrtpgria attvptlpsp akpkgaftch rsdfchrnnt ngcevwkpkl
      181 plklftvkdq ffrsrhwtvv svdplreklt pdlnsdldal illarcinpp fylaqgqvia
      241 qaipipsgip vddvapqiyw aqavgenkpi ischlkkgse gmgmtgmidt gadvtviper
      301 rwppqwelqp mvshiqdsen tsgfliaate krqtqklewt tdspiwipqw plskeklkal
      361 nelvdeqlaq gnieptfspw nspvfvikkp gkdkwrlvhd lreinkvivd mgplqpgmps
      421 pamlpqnwel avidikdcff kipldpidap rfafsvpsln reapmrrfhw kslpqgmkns
      481 pvicqwyvaa llspvraevg eaiilhymdd vlvcapqekl lqstldrvte vlttagltlq
      541 eekvqkmppw kylgleitak tivpqklafn snpktladlh slcgtlnwvr pwlgiatddl
      601 aplfnllkgg delsaprtlt peardalekv ssmmekrqah rchpelpfkf ivmgklphlq
      661 glifqwdkdq kdhliiiewv flshhrskni trpqelmaql vgkarlrmre lagcdfscih
      721 lplslseeet ssvkmtremf ehllrnqetl qialenftgq isvhapahkl fnskfnlvpk
      781 dkrsqkplea ltvftdasga srrsvmtwkd pqtqqwetdv dyvegspqia elaavvrafe
      841 rfsepfnlvt dsayvagvvs raenavlkei snrtlfells kliyavshre hpyfvmhtrs
      901 hmelpgfiae gndradslaa apvglarlpd lfqqaklshe mfhqnvpgli rqfnlkrdqa
      961 kaivatcphc qrtalpslga gvnprglksc evwqtdvthi pefgqvkyvh vsidtfsgai
     1021 fasahagekg vhatkhllqa fsvlgipkei ktdngpayis kvfkeflqew gvrhktgiph
     1081 sptgqaiver ahqslkrvlk nqwknkvklt pqerlckalf tlnflncsme dqnppvvkhf
     1141 sphgkhklke hppvlmrdpe sgkiegpykl vtwgrgyacv stplglrwvp qrwvkpyiek
     1201 hptrppdisv aevqrtnryl ggegnpdspf ypdfpllnlf idefs
//

LOCUS       XP_014116969            1123 aa            linear   VRT 21-SEP-2015
DEFINITION  PREDICTED: endogenous retrovirus group K member 18 Pol protein-like
            [Pseudopodoces humilis].
ACCESSION   XP_014116969
VERSION     XP_014116969.1  GI:929509329
DBLINK      BioProject: PRJNA217046
DBSOURCE    REFSEQ: accession XM_014261494.1
KEYWORDS    RefSeq; includes ab initio.
SOURCE      Pseudopodoces humilis (Tibetan ground-tit)
  ORGANISM  Pseudopodoces humilis
            Eukaryota; Metazoa; Chordata; Craniata; Vertebrata; Euteleostomi;
            Archelosauria; Archosauria; Dinosauria; Saurischia; Theropoda;
            Coelurosauria; Aves; Neognathae; Passeriformes; Paridae;
            Pseudopodoces.
COMMENT     MODEL REFSEQ:  This record is predicted by automated computational
            analysis. This record is derived from a genomic sequence
            (NW_005087701.1) annotated using gene prediction method: Gnomon.
            Also see:
                Documentation of NCBI's Annotation Process
            
            ##Genome-Annotation-Data-START##
            Annotation Provider         :: NCBI
            Annotation Status           :: Full annotation
            Annotation Version          :: Pseudopodoces humilis Annotation
                                           Release 101
            Annotation Pipeline         :: NCBI eukaryotic genome annotation
                                           pipeline
            Annotation Software Version :: 6.4
            Annotation Method           :: Best-placed RefSeq; Gnomon
            Features Annotated          :: Gene; mRNA; CDS; ncRNA
            ##Genome-Annotation-Data-END##
            
            ##RefSeq-Attributes-START##
            ab initio :: 56% of CDS bases
            ##RefSeq-Attributes-END##
            COMPLETENESS: full length.
FEATURES             Location/Qualifiers
     source          1..1123
                     /organism="Pseudopodoces humilis"
                     /db_xref="taxon:181119"
                     /chromosome="Unknown"
     Protein         1..1123
                     /product="endogenous retrovirus group K member 18 Pol
                     protein-like"
                     /calculated_mol_wt=127480
     Region          114..306
                     /region_name="Gag_p24"
                     /note="gag gene protein p24 (core nucleocapsid protein);
                     pfam00607"
                     /db_xref="CDD:279002"
     Region          369..582
                     /region_name="RT_like"
                     /note="RT_like: Reverse transcriptase (RT, RNA-dependent
                     DNA polymerase)_like family. An RT gene is usually
                     indicative of a mobile element such as a retrotransposon
                     or retrovirus. RTs occur in a variety of mobile elements,
                     including retrotransposons; cl02808"
                     /db_xref="CDD:295487"
     Region          412..582
                     /region_name="RVT_1"
                     /note="Reverse transcriptase (RNA-dependent DNA
                     polymerase); pfam00078"
                     /db_xref="CDD:278506"
     Site            order(459..464,500..501,532,534..535,578..579)
                     /site_type="active"
                     /db_xref="CDD:238185"
     Site            order(459..464,500,534)
                     /site_type="other"
                     /note="NTP binding site [chemical binding]"
                     /db_xref="CDD:238185"
     Site            501
                     /site_type="other"
                     /note="nucleic acid binding site [nucleotide binding]"
                     /db_xref="CDD:238185"
     Region          591..645
                     /region_name="RVT_thumb"
                     /note="Reverse transcriptase thumb domain; pfam06817"
                     /db_xref="CDD:284283"
     Region          805..932
                     /region_name="RNase_H_like"
                     /note="Ribonuclease H-like superfamily, including RNase H,
                     HI, HII, HIII, and RNase-like domain IV of spliceosomal
                     protein Prp8; cl14782"
                     /db_xref="CDD:301345"
     Site            order(809..811,840..841,844,864,910)
                     /site_type="other"
                     /note="RNA/DNA hybrid binding site [nucleotide binding]"
                     /db_xref="CDD:259998"
     Site            order(809,864)
                     /site_type="active"
                     /db_xref="CDD:259998"
     Region          946..983
                     /region_name="Integrase_Zn"
                     /note="Integrase Zinc binding domain; pfam02022"
                     /db_xref="CDD:280240"
     Region          1001..1107
                     /region_name="rve"
                     /note="Integrase core domain; pfam00665"
                     /db_xref="CDD:279057"
     Region          <1002..1106
                     /region_name="Tra5"
                     /note="Transposase InsO and inactivated derivatives
                     [Mobilome: prophages, transposons]; COG2801"
                     /db_xref="CDD:225361"
     CDS             1..1123
                     /gene="LOC106628716"
                     /coded_by="XM_014261494.1:1..3372"
                     /db_xref="GeneID:106628716"
ORIGIN      
        1 mtrraqptka eigetpcqta haqsgtates ahfkhkdnsd lidpnftqlp qsqnfpmipq
       61 ilikkpqrsi wtlpqreggg tgapgniedi avlpvrsgir edvprwepid gsllkdllda
      121 vekrglgsly fkqllrglfr shemipydck yiaiaiftds qhmlwnkkwr ealqelrdky
      181 argpyahitv aqmagdipyh kpesqmtdlp pevlrdiiea aektllqiqp sgpsegiyte
      241 irqspsepft tfvdrltqai drqvmdenvk phllqglafa nanaecrrii salpgypaie
      301 emieactntl iakaialpph antpikiktr ertasvneyi evratwvkqi srdrpalttl
      361 kltwktddpi wvdqwpleke klsaleelvq eqlqkghitp ttspwnspvf virkkssgsw
      421 rlihdlrrin evieemgplq lglpslsvip rhwpimifdl kdcffniplh pkdaprfafs
      481 vpsinrmktl qryhwvvlpq glrnspticq wfvartlspv rekhpkalii hymddllita
      541 atkqelektr dsmfmeirka gleistskiq eispwsylgw kitaqeirpq kiqvrtqvnn
      601 lqelqrllge inwvrttlgi tneelspfln llkgdtnlra prtltpeaqr alenitealq
      661 krqahrvsrt lpsflgvlge giqlyglifq wdnserdpll iiewvflpyr fpktiytale
      721 maaqiiikar trlltmtgkd fttiylslkk dyldwalqks ddlqiallnf tgvcsshfps
      781 hkllqskisy kekpklsevp lnaitlftdg sgkthkavit wqntttkkwe sdiqivqgsp
      841 qiielaavvr afqlfqepfn litdlayvan ivkrtegsll kevdnenlyc ylismqqlig
      901 qrenpyfvsh irahsslpgf laegnaradk ltliisntlp nifeqaklsh tffhqnaqal
      961 mhtfhiskeq gkaiinacpd cqlaqppvst gavnprgles lqlwqvdvtk ypsfgrfkni
     1021 hvsvdtfsga vfaslhtget akhacrhflq afaslgvpke iktdngptyk nhtleeflkk
     1081 rgvyhitgip hsstsqaiie rthrtlksvl drqkrgeaea tie
//

LOCUS       XP_014114834             611 aa            linear   VRT 21-SEP-2015
DEFINITION  PREDICTED: endogenous retrovirus group K member 18 Pol protein-like
            [Pseudopodoces humilis].
ACCESSION   XP_014114834
VERSION     XP_014114834.1  GI:929496431
DBLINK      BioProject: PRJNA217046
DBSOURCE    REFSEQ: accession XM_014259359.1
KEYWORDS    RefSeq; includes ab initio.
SOURCE      Pseudopodoces humilis (Tibetan ground-tit)
  ORGANISM  Pseudopodoces humilis
            Eukaryota; Metazoa; Chordata; Craniata; Vertebrata; Euteleostomi;
            Archelosauria; Archosauria; Dinosauria; Saurischia; Theropoda;
            Coelurosauria; Aves; Neognathae; Passeriformes; Paridae;
            Pseudopodoces.
COMMENT     MODEL REFSEQ:  This record is predicted by automated computational
            analysis. This record is derived from a genomic sequence
            (NW_005087632.1) annotated using gene prediction method: Gnomon.
            Also see:
                Documentation of NCBI's Annotation Process
            
            ##Genome-Annotation-Data-START##
            Annotation Provider         :: NCBI
            Annotation Status           :: Full annotation
            Annotation Version          :: Pseudopodoces humilis Annotation
                                           Release 101
            Annotation Pipeline         :: NCBI eukaryotic genome annotation
                                           pipeline
            Annotation Software Version :: 6.4
            Annotation Method           :: Best-placed RefSeq; Gnomon
            Features Annotated          :: Gene; mRNA; CDS; ncRNA
            ##Genome-Annotation-Data-END##
            
            ##RefSeq-Attributes-START##
            ab initio :: 55% of CDS bases
            ##RefSeq-Attributes-END##
            COMPLETENESS: full length.
FEATURES             Location/Qualifiers
     source          1..611
                     /organism="Pseudopodoces humilis"
                     /db_xref="taxon:181119"
                     /chromosome="Unknown"
     Protein         1..611
                     /product="endogenous retrovirus group K member 18 Pol
                     protein-like"
                     /calculated_mol_wt=69000
     Region          5..166
                     /region_name="Gag_p24"
                     /note="gag gene protein p24 (core nucleocapsid protein);
                     pfam00607"
                     /db_xref="CDD:279002"
     Region          220..293
                     /region_name="pepsin_retropepsin_like"
                     /note="Cellular and retroviral pepsin-like aspartate
                     proteases; cl11403"
                     /db_xref="CDD:299705"
     Site            order(236,238,240,261..263)
                     /site_type="inhibition"
                     /note="inhibitor binding site"
                     /db_xref="CDD:133137"
     Site            236..238
                     /site_type="active"
                     /note="catalytic motif [active]"
                     /db_xref="CDD:133137"
     Site            236
                     /site_type="active"
                     /note="Catalytic residue [active]"
                     /db_xref="CDD:133137"
     Site            order(261..264,268..271)
                     /site_type="active"
                     /note="Active site flap [active]"
                     /db_xref="CDD:133137"
     Region          319..532
                     /region_name="RT_like"
                     /note="RT_like: Reverse transcriptase (RT, RNA-dependent
                     DNA polymerase)_like family. An RT gene is usually
                     indicative of a mobile element such as a retrotransposon
                     or retrovirus. RTs occur in a variety of mobile elements,
                     including retrotransposons; cl02808"
                     /db_xref="CDD:295487"
     Region          364..532
                     /region_name="RVT_1"
                     /note="Reverse transcriptase (RNA-dependent DNA
                     polymerase); pfam00078"
                     /db_xref="CDD:278506"
     Site            order(409..414,450..451,482,484..485,528..529)
                     /site_type="active"
                     /db_xref="CDD:238185"
     Site            order(409..414,450,484)
                     /site_type="other"
                     /note="NTP binding site [chemical binding]"
                     /db_xref="CDD:238185"
     Site            451
                     /site_type="other"
                     /note="nucleic acid binding site [nucleotide binding]"
                     /db_xref="CDD:238185"
     Region          539..595
                     /region_name="RVT_thumb"
                     /note="Reverse transcriptase thumb domain; pfam06817"
                     /db_xref="CDD:284283"
     CDS             1..611
                     /gene="LOC106628575"
                     /coded_by="XM_014259359.1:1..1836"
                     /db_xref="GeneID:106628575"
ORIGIN      
        1 mvlhdiknim ncllspaeym lwerqwkkhl kqlsdvyard anrpnftleq lagegdfqkp
       61 rdqardlpea alqdianaak islfttpddk vpthcftnik qgatesfiky idklkvaiek
      121 qietpqaqke llvkiamana nqecravlqa lpldpeptid qmveactkhs sasnppyylk
      181 eqtpvvqafl lpsdcpdhvp lnptamwtqv vgsckpivdc slfcygeriq rpgmidtgad
      241 vtiiacsewp dnwelqpvtg misgiggmta smrskrnivi egpegqmati rpflgflvgv
      301 tekratptip qltwkqhhpv wvdrwplset klralealve eqlakghite snspwnspvf
      361 vlckpgkdrw rllqdlrkin dvieemgplq pgmpspsmlp rdwklavidi kdcffniplh
      421 prdaprfafl vpspnrqapl kryhwlvlpq gmknspticq wyvahilspv rtlfpdavil
      481 hymddilvca adddylhwtl qktiqiiedt gfeicedkiq htcpwtylgl qirertivpq
      541 qltikddpkt lrdlhqlcgs inwirpllgv ttevlaplfn llcgsealds prsltleaqe
      601 sitkvqeals s
//

LOCUS       XP_014111486             279 aa            linear   VRT 21-SEP-2015
DEFINITION  PREDICTED: endogenous retrovirus group K member 25 Pol protein-like
            [Pseudopodoces humilis].
ACCESSION   XP_014111486
VERSION     XP_014111486.1  GI:929472317
DBLINK      BioProject: PRJNA217046
DBSOURCE    REFSEQ: accession XM_014256011.1
KEYWORDS    RefSeq; includes ab initio.
SOURCE      Pseudopodoces humilis (Tibetan ground-tit)
  ORGANISM  Pseudopodoces humilis
            Eukaryota; Metazoa; Chordata; Craniata; Vertebrata; Euteleostomi;
            Archelosauria; Archosauria; Dinosauria; Saurischia; Theropoda;
            Coelurosauria; Aves; Neognathae; Passeriformes; Paridae;
            Pseudopodoces.
COMMENT     MODEL REFSEQ:  This record is predicted by automated computational
            analysis. This record is derived from a genomic sequence
            (NW_005087588.1) annotated using gene prediction method: Gnomon.
            Also see:
                Documentation of NCBI's Annotation Process
            
            ##Genome-Annotation-Data-START##
            Annotation Provider         :: NCBI
            Annotation Status           :: Full annotation
            Annotation Version          :: Pseudopodoces humilis Annotation
                                           Release 101
            Annotation Pipeline         :: NCBI eukaryotic genome annotation
                                           pipeline
            Annotation Software Version :: 6.4
            Annotation Method           :: Best-placed RefSeq; Gnomon
            Features Annotated          :: Gene; mRNA; CDS; ncRNA
            ##Genome-Annotation-Data-END##
            
            ##RefSeq-Attributes-START##
            ab initio :: 34% of CDS bases
            ##RefSeq-Attributes-END##
            COMPLETENESS: full length.
FEATURES             Location/Qualifiers
     source          1..279
                     /organism="Pseudopodoces humilis"
                     /db_xref="taxon:181119"
                     /chromosome="Unknown"
     Protein         1..279
                     /product="endogenous retrovirus group K member 25 Pol
                     protein-like"
                     /calculated_mol_wt=32023
     Region          <2..52
                     /region_name="Gag_p24"
                     /note="gag gene protein p24 (core nucleocapsid protein);
                     pfam00607"
                     /db_xref="CDD:279002"
     Region          76..278
                     /region_name="RT_like"
                     /note="RT_like: Reverse transcriptase (RT, RNA-dependent
                     DNA polymerase)_like family. An RT gene is usually
                     indicative of a mobile element such as a retrotransposon
                     or retrovirus. RTs occur in a variety of mobile elements,
                     including retrotransposons; cl02808"
                     /db_xref="CDD:295487"
     Region          119..277
                     /region_name="RVT_1"
                     /note="Reverse transcriptase (RNA-dependent DNA
                     polymerase); pfam00078"
                     /db_xref="CDD:278506"
     Site            order(166..171,207..208,239,241..242)
                     /site_type="active"
                     /db_xref="CDD:238185"
     Site            order(166..171,207,241)
                     /site_type="other"
                     /note="NTP binding site [chemical binding]"
                     /db_xref="CDD:238185"
     Site            208
                     /site_type="other"
                     /note="nucleic acid binding site [nucleotide binding]"
                     /db_xref="CDD:238185"
     CDS             1..279
                     /gene="LOC106628375"
                     /coded_by="XM_014256011.1:1..840"
                     /db_xref="GeneID:106628375"
ORIGIN      
        1 meervkphfl qglafgnana ecrciisalp gypateemie acskistprv atvtveefek
       61 lleeqregfk kitddpiwvd qwpleeekls aleklvqeql qkghikptts pwnspvfvih
      121 kkssgswrli hdlrrinkvi eemgplqlrl psllmipryw pvmifdlkdc ffniplhlkd
      181 appfafsvps inrmkplqry hwvvlpqglh sspkifqwfi aralsavkek hpkaliihfm
      241 ddlliaaatq qelektrnsm faeiqkagle isiskiqei
//

LOCUS       XP_014109964            1494 aa            linear   VRT 21-SEP-2015
DEFINITION  PREDICTED: endogenous retrovirus group K member 18 Pol protein-like
            [Pseudopodoces humilis].
ACCESSION   XP_014109964
VERSION     XP_014109964.1  GI:929456427
DBLINK      BioProject: PRJNA217046
DBSOURCE    REFSEQ: accession XM_014254489.1
KEYWORDS    RefSeq; includes ab initio.
SOURCE      Pseudopodoces humilis (Tibetan ground-tit)
  ORGANISM  Pseudopodoces humilis
            Eukaryota; Metazoa; Chordata; Craniata; Vertebrata; Euteleostomi;
            Archelosauria; Archosauria; Dinosauria; Saurischia; Theropoda;
            Coelurosauria; Aves; Neognathae; Passeriformes; Paridae;
            Pseudopodoces.
COMMENT     MODEL REFSEQ:  This record is predicted by automated computational
            analysis. This record is derived from a genomic sequence
            (NW_005087577.1) annotated using gene prediction method: Gnomon.
            Also see:
                Documentation of NCBI's Annotation Process
            
            ##Genome-Annotation-Data-START##
            Annotation Provider         :: NCBI
            Annotation Status           :: Full annotation
            Annotation Version          :: Pseudopodoces humilis Annotation
                                           Release 101
            Annotation Pipeline         :: NCBI eukaryotic genome annotation
                                           pipeline
            Annotation Software Version :: 6.4
            Annotation Method           :: Best-placed RefSeq; Gnomon
            Features Annotated          :: Gene; mRNA; CDS; ncRNA
            ##Genome-Annotation-Data-END##
            
            ##RefSeq-Attributes-START##
            ab initio :: 71% of CDS bases
            ##RefSeq-Attributes-END##
            COMPLETENESS: full length.
FEATURES             Location/Qualifiers
     source          1..1494
                     /organism="Pseudopodoces humilis"
                     /db_xref="taxon:181119"
                     /chromosome="Unknown"
     Protein         1..1494
                     /product="endogenous retrovirus group K member 18 Pol
                     protein-like"
                     /calculated_mol_wt=167917
     Region          206..380
                     /region_name="Gag_p24"
                     /note="gag gene protein p24 (core nucleocapsid protein);
                     pfam00607"
                     /db_xref="CDD:279002"
     Region          542..>583
                     /region_name="pepsin_retropepsin_like"
                     /note="Cellular and retroviral pepsin-like aspartate
                     proteases; cl11403"
                     /db_xref="CDD:299705"
     Site            order(547,549,551,572..574)
                     /site_type="inhibition"
                     /note="inhibitor binding site"
                     /db_xref="CDD:133137"
     Site            547..549
                     /site_type="active"
                     /note="catalytic motif [active]"
                     /db_xref="CDD:133137"
     Site            547
                     /site_type="active"
                     /note="Catalytic residue [active]"
                     /db_xref="CDD:133137"
     Site            order(572..575,579..582)
                     /site_type="active"
                     /note="Active site flap [active]"
                     /db_xref="CDD:133137"
     Region          617..830
                     /region_name="RT_like"
                     /note="RT_like: Reverse transcriptase (RT, RNA-dependent
                     DNA polymerase)_like family. An RT gene is usually
                     indicative of a mobile element such as a retrotransposon
                     or retrovirus. RTs occur in a variety of mobile elements,
                     including retrotransposons; cl02808"
                     /db_xref="CDD:295487"
     Region          660..830
                     /region_name="RVT_1"
                     /note="Reverse transcriptase (RNA-dependent DNA
                     polymerase); pfam00078"
                     /db_xref="CDD:278506"
     Site            order(707..712,748..749,780,782..783,826..827)
                     /site_type="active"
                     /db_xref="CDD:238185"
     Site            order(707..712,748,782)
                     /site_type="other"
                     /note="NTP binding site [chemical binding]"
                     /db_xref="CDD:238185"
     Site            749
                     /site_type="other"
                     /note="nucleic acid binding site [nucleotide binding]"
                     /db_xref="CDD:238185"
     Region          839..893
                     /region_name="RVT_thumb"
                     /note="Reverse transcriptase thumb domain; pfam06817"
                     /db_xref="CDD:284283"
     Region          1066..1196
                     /region_name="RNase_H_like"
                     /note="Ribonuclease H-like superfamily, including RNase H,
                     HI, HII, HIII, and RNase-like domain IV of spliceosomal
                     protein Prp8; cl14782"
                     /db_xref="CDD:301345"
     Site            order(1070..1073,1101..1102,1105,1125,1171,1194)
                     /site_type="other"
                     /note="RNA/DNA hybrid binding site [nucleotide binding]"
                     /db_xref="CDD:259998"
     Site            order(1070,1125)
                     /site_type="active"
                     /db_xref="CDD:259998"
     Region          1208..1245
                     /region_name="Integrase_Zn"
                     /note="Integrase Zinc binding domain; pfam02022"
                     /db_xref="CDD:280240"
     Region          1264..1370
                     /region_name="rve"
                     /note="Integrase core domain; pfam00665"
                     /db_xref="CDD:279057"
     Region          1423..1470
                     /region_name="IN_DBD_C"
                     /note="Integrase DNA binding domain; pfam00552"
                     /db_xref="CDD:278951"
     CDS             1..1494
                     /gene="LOC106628292"
                     /coded_by="XM_014254489.1:1..4485"
                     /db_xref="GeneID:106628292"
ORIGIN      
        1 mphmreatkk evgrllklea mdtqdplgrl cpetsrlspr gegdrgvpsg rrittewrpt
       61 ggytsprlra ylsqgepffg dfgcslknta kkvsekeski lqhqrtdsra tsifpppend
      121 rkrcgegtgt pepgggglrs pgnaspgede vmltaapvvy nnsraamrlq hqpfnyqvik
      181 dickiknyfg rdsevlrgii rttlksqdli padikdlfrc lltpseydlw eslwkrsltk
      241 llaelkqsnq nahdtennei tlehlcgegn winpanqvrv ltkfvadkvc dvaenifnql
      301 ptadiqvsyv sinqfpcesf lqfvdrlrlq iqrqvkepva qtellkemaq rnaneacrrv
      361 ilslpinppp tiadmieaca qkadlysvhn kkpdnprtva avtpgmnkpq mspgqlqhiv
      421 cfqckrsdrw tvvgvdlqdn sqdlagldsr yfvigdtaht preievapmt itgdlthlil
      481 larcpqppfc vdkgqviaqv ipvptevqvd dkapgvywae vvgenkpimg cnlthksehl
      541 hveglidtga dvtitpekvw pshwdlqpva gkiqgvggmk lakiardiiq iegpdgflie
      601 atverpvqkl swldndpiwv nqwplskqkl galeklveee lakghivett spwsspvfli
      661 kkpgkdkwrl lqdlreinkk iqdmgslqpg mpsptmlpqd wllavvdikd cffqiplhpa
      721 daprfafsip tinreapmkr yhwtvlpqgm kaspficqwy vgsllssvra ekreaiilhy
      781 mddiliccpn nnilkdtldl vvkvltsagf qlqedkvqrm ppwkylglei tartvvpqkl
      841 eiignpktla dlhslcgsln wvrpwlgltn edlspllnll kgerellspr eltpeaktvi
      901 ekaqkalter qahrfkpelp fkfivlgklp hlhglifqwa egqrdallii ewvflshqrp
      961 ktitkpqelm aqliqkarvr lrelagcdfm cihlpvrlsg egknsperlt kemfehllqs
     1021 nanlqlalds ssgqisvhap shklfheefh liphekrsqr plkaltvftd asgtshksvm
     1081 twrnpqtqlw eadvefvegs pqiaelaavv rafekfsepi nlvtdsayva gvvsraeqtv
     1141 lkdienkhlf rllsklidlv snreqpfyvm hirshtplpg eiaegnrkad slaapaekvc
     1201 lpdvfqqaki shqqyhqnvp glirqfqltr dqakaivatc pncqlqavps lgigvnprgl
     1261 kscevwqtdi thipsfgrlk yvhvsidtys gavyasahag eksvhakqhl vqafsvlgip
     1321 keiktdngpa yqskeflefv qqwgvehktg iphsptgqav ierthqtlkq vlarqgseav
     1381 wmspqqklck alftinflnc sfenmnppvt rhfnsgdqfk fsqhppvlir dpetwqtkgp
     1441 yelvtwghgy acvstpsgpr wipqkwvkpf vpknpaparr eekqvavask rrrc
//

LOCUS       XP_014108300            1245 aa            linear   VRT 21-SEP-2015
DEFINITION  PREDICTED: endogenous retrovirus group K member 18 Pol protein-like
            [Pseudopodoces humilis].
ACCESSION   XP_014108300
VERSION     XP_014108300.1  GI:929444110
DBLINK      BioProject: PRJNA217046
DBSOURCE    REFSEQ: accession XM_014252825.1
KEYWORDS    RefSeq; includes ab initio.
SOURCE      Pseudopodoces humilis (Tibetan ground-tit)
  ORGANISM  Pseudopodoces humilis
            Eukaryota; Metazoa; Chordata; Craniata; Vertebrata; Euteleostomi;
            Archelosauria; Archosauria; Dinosauria; Saurischia; Theropoda;
            Coelurosauria; Aves; Neognathae; Passeriformes; Paridae;
            Pseudopodoces.
COMMENT     MODEL REFSEQ:  This record is predicted by automated computational
            analysis. This record is derived from a genomic sequence
            (NW_005087570.1) annotated using gene prediction method: Gnomon.
            Also see:
                Documentation of NCBI's Annotation Process
            
            ##Genome-Annotation-Data-START##
            Annotation Provider         :: NCBI
            Annotation Status           :: Full annotation
            Annotation Version          :: Pseudopodoces humilis Annotation
                                           Release 101
            Annotation Pipeline         :: NCBI eukaryotic genome annotation
                                           pipeline
            Annotation Software Version :: 6.4
            Annotation Method           :: Best-placed RefSeq; Gnomon
            Features Annotated          :: Gene; mRNA; CDS; ncRNA
            ##Genome-Annotation-Data-END##
            
            ##RefSeq-Attributes-START##
            ab initio :: 25% of CDS bases
            ##RefSeq-Attributes-END##
            COMPLETENESS: full length.
FEATURES             Location/Qualifiers
     source          1..1245
                     /organism="Pseudopodoces humilis"
                     /db_xref="taxon:181119"
                     /chromosome="Unknown"
     Protein         1..1245
                     /product="endogenous retrovirus group K member 18 Pol
                     protein-like"
                     /calculated_mol_wt=140342
     Region          <14..121
                     /region_name="Gag_p24"
                     /note="gag gene protein p24 (core nucleocapsid protein);
                     pfam00607"
                     /db_xref="CDD:279002"
     Region          285..>316
                     /region_name="pepsin_retropepsin_like"
                     /note="Cellular and retroviral pepsin-like aspartate
                     proteases; cl11403"
                     /db_xref="CDD:299705"
     Site            order(289,291,293,314..316)
                     /site_type="inhibition"
                     /note="inhibitor binding site"
                     /db_xref="CDD:133137"
     Site            289..291
                     /site_type="active"
                     /note="catalytic motif [active]"
                     /db_xref="CDD:133137"
     Site            289
                     /site_type="active"
                     /note="Catalytic residue [active]"
                     /db_xref="CDD:133137"
     Region          344..557
                     /region_name="RT_like"
                     /note="RT_like: Reverse transcriptase (RT, RNA-dependent
                     DNA polymerase)_like family. An RT gene is usually
                     indicative of a mobile element such as a retrotransposon
                     or retrovirus. RTs occur in a variety of mobile elements,
                     including retrotransposons; cl02808"
                     /db_xref="CDD:295487"
     Region          387..557
                     /region_name="RVT_1"
                     /note="Reverse transcriptase (RNA-dependent DNA
                     polymerase); pfam00078"
                     /db_xref="CDD:278506"
     Site            order(434..439,475..476,507,509..510,553..554)
                     /site_type="active"
                     /db_xref="CDD:238185"
     Site            order(434..439,475,509)
                     /site_type="other"
                     /note="NTP binding site [chemical binding]"
                     /db_xref="CDD:238185"
     Site            476
                     /site_type="other"
                     /note="nucleic acid binding site [nucleotide binding]"
                     /db_xref="CDD:238185"
     Region          572..620
                     /region_name="RVT_thumb"
                     /note="Reverse transcriptase thumb domain; pfam06817"
                     /db_xref="CDD:284283"
     Region          792..920
                     /region_name="RNase_H_like"
                     /note="Ribonuclease H-like superfamily, including RNase H,
                     HI, HII, HIII, and RNase-like domain IV of spliceosomal
                     protein Prp8; cl14782"
                     /db_xref="CDD:301345"
     Site            order(796,799..801,827..828,831,851,897,920)
                     /site_type="other"
                     /note="RNA/DNA hybrid binding site [nucleotide binding]"
                     /db_xref="CDD:259998"
     Site            order(796,851)
                     /site_type="active"
                     /db_xref="CDD:259998"
     Region          935..971
                     /region_name="Integrase_Zn"
                     /note="Integrase Zinc binding domain; pfam02022"
                     /db_xref="CDD:280240"
     Region          991..1097
                     /region_name="rve"
                     /note="Integrase core domain; pfam00665"
                     /db_xref="CDD:279057"
     Region          1151..1196
                     /region_name="IN_DBD_C"
                     /note="Integrase DNA binding domain; pfam00552"
                     /db_xref="CDD:278951"
     CDS             1..1245
                     /gene="LOC106628197"
                     /coded_by="XM_014252825.1:1..3738"
                     /db_xref="GeneID:106628197"
ORIGIN      
        1 mnhlcgegdw sepidqaqnl pkgvrekikk aaekaffnip lsesvvpyaq vkqcsderfv
       61 dfvnrlkvqi erqvqnttlh sdlllemarv naneackali rvlpkdpppt lttliemctd
      121 vistsmprte dsqrtpgria attvptlpsp akpkgaftch rsdfchrnnt ngcevwkpkl
      181 plklftvkdq ffrsrhwtvv svdplreklt pdlnsdldal illarcinpp fylaqgqvia
      241 qaipipsgip vddvapqiyw aqavgenkpi ischlkkgse gmgmtgmidt gadvtviper
      301 rwppqwelqp mvshiqdsen tsgfliaate krqtqklewt tdspiwipqw plskeklkal
      361 nelvdeqlaq gnieptfspw nspvfvikkp gkdkwrlvhd lreinkvivd mgplqpgmps
      421 pamlpqnwel avidikdcff kipldpidap rfafsvpsln reapmrrfhw kslpqgmkns
      481 pvicqwyvaa llspvraevg eaiilhymdd vlvcapqekl lqstldrvte vlttagltlq
      541 eekvqkmppw kylgleitak tivpqklafn snpktladlh slcgtlnwvr pwlgiatddl
      601 aplfnllkgg delsaprtlt peardalekv ssmmekrqah rchpelpfkf ivmgklphlq
      661 glifqwdkdq kdhliiiewv flshhrskni trpqelmaql vgkarlrmre lagcdfscih
      721 lplslseeet ssvkmtremf ehllrnqetl qialenftgq isvhapahkl fnskfnlvpk
      781 dkrsqkplea ltvftdasga srrsvmtwkd pqtqqwetdv dyvegspqia elaavvrafe
      841 rfsepfnlvt dsayvagvvs raenavlkei snrtlfells kliyavshre hpyfvmhtrs
      901 hmelpgfiae gndradslaa apvglarlpd lfqqaklshe mfhqnvpgli rqfnlkrdqa
      961 kaivatcphc qrtalpslga gvnprglksc evwqtdvthi pefgqvkyvh vsidtfsgai
     1021 fasahagekg vhatkhllqa fsvlgipkei ktdngpayis kvfkeflqew gvrhktgiph
     1081 sptgqaiver ahqslkrvlk nqwknkvklt pqerlckalf tlnflncsme dqnppvvkhf
     1141 sphgkhklke hppvlmrdpe sgkiegpykl vtwgrgyacv stplglrwvp qrwvkpyiek
     1201 hptrppdisv aevqrtnryl ggegnpdspf ypdfpllnlf idefs
//

LOCUS       XP_014108298            1245 aa            linear   VRT 21-SEP-2015
DEFINITION  PREDICTED: endogenous retrovirus group K member 18 Pol protein-like
            [Pseudopodoces humilis].
ACCESSION   XP_014108298
VERSION     XP_014108298.1  GI:929444100
DBLINK      BioProject: PRJNA217046
DBSOURCE    REFSEQ: accession XM_014252823.1
KEYWORDS    RefSeq; includes ab initio.
SOURCE      Pseudopodoces humilis (Tibetan ground-tit)
  ORGANISM  Pseudopodoces humilis
            Eukaryota; Metazoa; Chordata; Craniata; Vertebrata; Euteleostomi;
            Archelosauria; Archosauria; Dinosauria; Saurischia; Theropoda;
            Coelurosauria; Aves; Neognathae; Passeriformes; Paridae;
            Pseudopodoces.
COMMENT     MODEL REFSEQ:  This record is predicted by automated computational
            analysis. This record is derived from a genomic sequence
            (NW_005087570.1) annotated using gene prediction method: Gnomon.
            Also see:
                Documentation of NCBI's Annotation Process
            
            ##Genome-Annotation-Data-START##
            Annotation Provider         :: NCBI
            Annotation Status           :: Full annotation
            Annotation Version          :: Pseudopodoces humilis Annotation
                                           Release 101
            Annotation Pipeline         :: NCBI eukaryotic genome annotation
                                           pipeline
            Annotation Software Version :: 6.4
            Annotation Method           :: Best-placed RefSeq; Gnomon
            Features Annotated          :: Gene; mRNA; CDS; ncRNA
            ##Genome-Annotation-Data-END##
            
            ##RefSeq-Attributes-START##
            ab initio :: 25% of CDS bases
            ##RefSeq-Attributes-END##
            COMPLETENESS: full length.
FEATURES             Location/Qualifiers
     source          1..1245
                     /organism="Pseudopodoces humilis"
                     /db_xref="taxon:181119"
                     /chromosome="Unknown"
     Protein         1..1245
                     /product="endogenous retrovirus group K member 18 Pol
                     protein-like"
                     /calculated_mol_wt=140342
     Region          <14..121
                     /region_name="Gag_p24"
                     /note="gag gene protein p24 (core nucleocapsid protein);
                     pfam00607"
                     /db_xref="CDD:279002"
     Region          285..>316
                     /region_name="pepsin_retropepsin_like"
                     /note="Cellular and retroviral pepsin-like aspartate
                     proteases; cl11403"
                     /db_xref="CDD:299705"
     Site            order(289,291,293,314..316)
                     /site_type="inhibition"
                     /note="inhibitor binding site"
                     /db_xref="CDD:133137"
     Site            289..291
                     /site_type="active"
                     /note="catalytic motif [active]"
                     /db_xref="CDD:133137"
     Site            289
                     /site_type="active"
                     /note="Catalytic residue [active]"
                     /db_xref="CDD:133137"
     Region          344..557
                     /region_name="RT_like"
                     /note="RT_like: Reverse transcriptase (RT, RNA-dependent
                     DNA polymerase)_like family. An RT gene is usually
                     indicative of a mobile element such as a retrotransposon
                     or retrovirus. RTs occur in a variety of mobile elements,
                     including retrotransposons; cl02808"
                     /db_xref="CDD:295487"
     Region          387..557
                     /region_name="RVT_1"
                     /note="Reverse transcriptase (RNA-dependent DNA
                     polymerase); pfam00078"
                     /db_xref="CDD:278506"
     Site            order(434..439,475..476,507,509..510,553..554)
                     /site_type="active"
                     /db_xref="CDD:238185"
     Site            order(434..439,475,509)
                     /site_type="other"
                     /note="NTP binding site [chemical binding]"
                     /db_xref="CDD:238185"
     Site            476
                     /site_type="other"
                     /note="nucleic acid binding site [nucleotide binding]"
                     /db_xref="CDD:238185"
     Region          572..620
                     /region_name="RVT_thumb"
                     /note="Reverse transcriptase thumb domain; pfam06817"
                     /db_xref="CDD:284283"
     Region          792..920
                     /region_name="RNase_H_like"
                     /note="Ribonuclease H-like superfamily, including RNase H,
                     HI, HII, HIII, and RNase-like domain IV of spliceosomal
                     protein Prp8; cl14782"
                     /db_xref="CDD:301345"
     Site            order(796,799..801,827..828,831,851,897,920)
                     /site_type="other"
                     /note="RNA/DNA hybrid binding site [nucleotide binding]"
                     /db_xref="CDD:259998"
     Site            order(796,851)
                     /site_type="active"
                     /db_xref="CDD:259998"
     Region          935..971
                     /region_name="Integrase_Zn"
                     /note="Integrase Zinc binding domain; pfam02022"
                     /db_xref="CDD:280240"
     Region          991..1097
                     /region_name="rve"
                     /note="Integrase core domain; pfam00665"
                     /db_xref="CDD:279057"
     Region          1151..1196
                     /region_name="IN_DBD_C"
                     /note="Integrase DNA binding domain; pfam00552"
                     /db_xref="CDD:278951"
     CDS             1..1245
                     /gene="LOC106628195"
                     /coded_by="XM_014252823.1:1..3738"
                     /db_xref="GeneID:106628195"
ORIGIN      
        1 mnhlcgegdw sepidqaqnl pkgvrekikk aaekaffnip lsesvvpyaq vkqcsderfv
       61 dfvnrlkvqi erqvqnttlh sdlllemarv naneackali rvlpkdpppt lttliemctd
      121 vistsmprte dsqrtpgria attvptlpsp akpkgaftch rsdfchrnnt ngcevwkpkl
      181 plklftvkdq ffrsrhwtvv svdplreklt pdlnsdldal illarcinpp fylaqgqvia
      241 qaipipsgip vddvapqiyw aqavgenkpi ischlkkgse gmgmtgmidt gadvtviper
      301 rwppqwelqp mvshiqdsen tsgfliaate krqtqklewt tdspiwipqw plskeklkal
      361 nelvdeqlaq gnieptfspw nspvfvikkp gkdkwrlvhd lreinkvivd mgplqpgmps
      421 pamlpqnwel avidikdcff kipldpidap rfafsvpsln reapmrrfhw kslpqgmkns
      481 pvicqwyvaa llspvraevg eaiilhymdd vlvcapqekl lqstldrvte vlttagltlq
      541 eekvqkmppw kylgleitak tivpqklafn snpktladlh slcgtlnwvr pwlgiatddl
      601 aplfnllkgg delsaprtlt peardalekv ssmmekrqah rchpelpfkf ivmgklphlq
      661 glifqwdkdq kdhliiiewv flshhrskni trpqelmaql vgkarlrmre lagcdfscih
      721 lplslseeet ssvkmtremf ehllrnqetl qialenftgq isvhapahkl fnskfnlvpk
      781 dkrsqkplea ltvftdasga srrsvmtwkd pqtqqwetdv dyvegspqia elaavvrafe
      841 rfsepfnlvt dsayvagvvs raenavlkei snrtlfells kliyavshre hpyfvmhtrs
      901 hmelpgfiae gndradslaa apvglarlpd lfqqaklshe mfhqnvpgli rqfnlkrdqa
      961 kaivatcphc qrtalpslga gvnprglksc evwqtdvthi pefgqvkyvh vsidtfsgai
     1021 fasahagekg vhatkhllqa fsvlgipkei ktdngpayis kvfkeflqew gvrhktgiph
     1081 sptgqaiver ahqslkrvlk nqwknkvklt pqerlckalf tlnflncsme dqnppvvkhf
     1141 sphgkhklke hppvlmrdpe sgkiegpykl vtwgrgyacv stplglrwvp qrwvkpyiek
     1201 hptrppdisv aevqrtnryl ggegnpdspf ypdfpllnlf idefs
//

LOCUS       XP_014107673            1351 aa            linear   VRT 21-SEP-2015
DEFINITION  PREDICTED: endogenous retrovirus group K member 18 Pol protein-like
            [Pseudopodoces humilis].
ACCESSION   XP_014107673
VERSION     XP_014107673.1  GI:929439722
DBLINK      BioProject: PRJNA217046
DBSOURCE    REFSEQ: accession XM_014252198.1
KEYWORDS    RefSeq; includes ab initio.
SOURCE      Pseudopodoces humilis (Tibetan ground-tit)
  ORGANISM  Pseudopodoces humilis
            Eukaryota; Metazoa; Chordata; Craniata; Vertebrata; Euteleostomi;
            Archelosauria; Archosauria; Dinosauria; Saurischia; Theropoda;
            Coelurosauria; Aves; Neognathae; Passeriformes; Paridae;
            Pseudopodoces.
COMMENT     MODEL REFSEQ:  This record is predicted by automated computational
            analysis. This record is derived from a genomic sequence
            (NW_005087568.1) annotated using gene prediction method: Gnomon.
            Also see:
                Documentation of NCBI's Annotation Process
            
            ##Genome-Annotation-Data-START##
            Annotation Provider         :: NCBI
            Annotation Status           :: Full annotation
            Annotation Version          :: Pseudopodoces humilis Annotation
                                           Release 101
            Annotation Pipeline         :: NCBI eukaryotic genome annotation
                                           pipeline
            Annotation Software Version :: 6.4
            Annotation Method           :: Best-placed RefSeq; Gnomon
            Features Annotated          :: Gene; mRNA; CDS; ncRNA
            ##Genome-Annotation-Data-END##
            
            ##RefSeq-Attributes-START##
            ab initio :: 73% of CDS bases
            ##RefSeq-Attributes-END##
            COMPLETENESS: full length.
FEATURES             Location/Qualifiers
     source          1..1351
                     /organism="Pseudopodoces humilis"
                     /db_xref="taxon:181119"
                     /chromosome="Unknown"
     Protein         1..1351
                     /product="endogenous retrovirus group K member 18 Pol
                     protein-like"
                     /calculated_mol_wt=150194
     Region          130..304
                     /region_name="Gag_p24"
                     /note="gag gene protein p24 (core nucleocapsid protein);
                     pfam00607"
                     /db_xref="CDD:279002"
     Region          466..>507
                     /region_name="pepsin_retropepsin_like"
                     /note="Cellular and retroviral pepsin-like aspartate
                     proteases; cl11403"
                     /db_xref="CDD:299705"
     Site            order(471,473,475,496..498)
                     /site_type="inhibition"
                     /note="inhibitor binding site"
                     /db_xref="CDD:133137"
     Site            471..473
                     /site_type="active"
                     /note="catalytic motif [active]"
                     /db_xref="CDD:133137"
     Site            471
                     /site_type="active"
                     /note="Catalytic residue [active]"
                     /db_xref="CDD:133137"
     Site            order(496..499,503..506)
                     /site_type="active"
                     /note="Active site flap [active]"
                     /db_xref="CDD:133137"
     Region          541..754
                     /region_name="RT_like"
                     /note="RT_like: Reverse transcriptase (RT, RNA-dependent
                     DNA polymerase)_like family. An RT gene is usually
                     indicative of a mobile element such as a retrotransposon
                     or retrovirus. RTs occur in a variety of mobile elements,
                     including retrotransposons; cl02808"
                     /db_xref="CDD:295487"
     Region          584..754
                     /region_name="RVT_1"
                     /note="Reverse transcriptase (RNA-dependent DNA
                     polymerase); pfam00078"
                     /db_xref="CDD:278506"
     Site            order(631..636,672..673,704,706..707,750..751)
                     /site_type="active"
                     /db_xref="CDD:238185"
     Site            order(631..636,672,706)
                     /site_type="other"
                     /note="NTP binding site [chemical binding]"
                     /db_xref="CDD:238185"
     Site            673
                     /site_type="other"
                     /note="nucleic acid binding site [nucleotide binding]"
                     /db_xref="CDD:238185"
     Region          763..817
                     /region_name="RVT_thumb"
                     /note="Reverse transcriptase thumb domain; pfam06817"
                     /db_xref="CDD:284283"
     Region          990..1120
                     /region_name="RNase_H_like"
                     /note="Ribonuclease H-like superfamily, including RNase H,
                     HI, HII, HIII, and RNase-like domain IV of spliceosomal
                     protein Prp8; cl14782"
                     /db_xref="CDD:301345"
     Site            order(994..997,1025..1026,1029,1049,1095,1118)
                     /site_type="other"
                     /note="RNA/DNA hybrid binding site [nucleotide binding]"
                     /db_xref="CDD:259998"
     Site            order(994,1049)
                     /site_type="active"
                     /db_xref="CDD:259998"
     Region          1132..1169
                     /region_name="Integrase_Zn"
                     /note="Integrase Zinc binding domain; pfam02022"
                     /db_xref="CDD:280240"
     Region          1188..1294
                     /region_name="rve"
                     /note="Integrase core domain; pfam00665"
                     /db_xref="CDD:279057"
     CDS             1..1351
                     /gene="LOC106628162"
                     /coded_by="XM_014252198.1:1..4056"
                     /db_xref="GeneID:106628162"
ORIGIN      
        1 mgppgpgvgg cgppgpgvgg ggtpepgvgg ggpppgscga gavslhrcge gtgtpepggg
       61 glrspgnasp gedevmltaa pvvynnsraa mrlqhqpfny qvikdickik nyfgrdsevl
      121 rgiirttlks qdlipadikd lfrclltpse ydlweslwkr sltkllaelk qsnqnahdte
      181 nneitlehlc gegnwinpan qvrvltkfva dkvcdvaeni fnqlptadiq vsyvsinqfp
      241 cesflqfvdr lrlqiqrqvk epvaqtellk emaqrnanea crrvilslpi nppptiadmi
      301 eacaqkadly svhnkkpdnp rtvaavtpgm nkpqmspgql qhivcfqckr sdrwtvvgvd
      361 lqdnsqdlag ldsryfvigd tahtpreiev apmtitgdlt hlillarcpq ppfcvdkgqv
      421 iaqvipvpte vqvddkapgv ywaevvgenk pimgcnlthk sehlhvegli dtgadvtiip
      481 ekvwpshwdl qpvagkiqgv ggmklakiar diiqiegpdg flieatverp vqklswldnd
      541 piwvnqwpls kqklgalekl veeelakghi vettspwssp vflikkpgkd kwrllqdlre
      601 inkkiqdmgs lqpgmpsptm lpqdwllavv dikdcffqip lhpadaprfa fsiptinrea
      661 pmkryhwtvl pqgmkaspfi cqwyvgslls svraekreai ilhyrddili ccpnnnilkd
      721 tldlvvkvlt sagfqlqedk vqrmppwkyl gleitartvv pqkleiignp ktladlhslc
      781 gslnwvrpwl gltnedlspl lnllkgerel lspreltpea ktviekaqra lterqahrfk
      841 pelpfkfivl gklphlhgli fqwaegqrda lliiewvfls hqrpktitkp qelmaqliqk
      901 arvrlrelag cdfmcihlpv rlsgegknsp erltkemfeh llqsnanlql aldsssgqis
      961 vhapshklfh eefhliphek rsqrplkalt vftdasgtsh ksvmtwrnpq tqlweadvef
     1021 vegspqiael aavvrafekf sepinlvtds ayvagvvsra eqtvlkdien khlfrllskl
     1081 idlvsnreqp fyvmhirsht plpgeiaegn rkadslaapa ekvclpdvfq qakishqqyh
     1141 qnvpglirqf qltrdqakai vatcpncqlq avpslgigvn prglkscevw qtdithipsf
     1201 grlkyvhvsi dtysgavyas ahageksvha kqhlvqafsv lgipkeiktd ngpayqskef
     1261 lefvqqwgve hktgiphspt gqavierthq tlkqvlarqg seavwmspqq klckalftin
     1321 flncsfentn ppvtrhfnsg dqfklsqhpp v
//

LOCUS       XP_014105562            1245 aa            linear   VRT 21-SEP-2015
DEFINITION  PREDICTED: endogenous retrovirus group K member 18 Pol protein-like
            [Pseudopodoces humilis].
ACCESSION   XP_014105562
VERSION     XP_014105562.1  GI:929425335
DBLINK      BioProject: PRJNA217046
DBSOURCE    REFSEQ: accession XM_014250087.1
KEYWORDS    RefSeq; includes ab initio.
SOURCE      Pseudopodoces humilis (Tibetan ground-tit)
  ORGANISM  Pseudopodoces humilis
            Eukaryota; Metazoa; Chordata; Craniata; Vertebrata; Euteleostomi;
            Archelosauria; Archosauria; Dinosauria; Saurischia; Theropoda;
            Coelurosauria; Aves; Neognathae; Passeriformes; Paridae;
            Pseudopodoces.
COMMENT     MODEL REFSEQ:  This record is predicted by automated computational
            analysis. This record is derived from a genomic sequence
            (NW_005087562.1) annotated using gene prediction method: Gnomon.
            Also see:
                Documentation of NCBI's Annotation Process
            
            ##Genome-Annotation-Data-START##
            Annotation Provider         :: NCBI
            Annotation Status           :: Full annotation
            Annotation Version          :: Pseudopodoces humilis Annotation
                                           Release 101
            Annotation Pipeline         :: NCBI eukaryotic genome annotation
                                           pipeline
            Annotation Software Version :: 6.4
            Annotation Method           :: Best-placed RefSeq; Gnomon
            Features Annotated          :: Gene; mRNA; CDS; ncRNA
            ##Genome-Annotation-Data-END##
            
            ##RefSeq-Attributes-START##
            ab initio :: 25% of CDS bases
            ##RefSeq-Attributes-END##
            COMPLETENESS: full length.
FEATURES             Location/Qualifiers
     source          1..1245
                     /organism="Pseudopodoces humilis"
                     /db_xref="taxon:181119"
                     /chromosome="Unknown"
     Protein         1..1245
                     /product="endogenous retrovirus group K member 18 Pol
                     protein-like"
                     /calculated_mol_wt=140343
     Region          <14..121
                     /region_name="Gag_p24"
                     /note="gag gene protein p24 (core nucleocapsid protein);
                     pfam00607"
                     /db_xref="CDD:279002"
     Region          285..>316
                     /region_name="pepsin_retropepsin_like"
                     /note="Cellular and retroviral pepsin-like aspartate
                     proteases; cl11403"
                     /db_xref="CDD:299705"
     Site            order(289,291,293,314..316)
                     /site_type="inhibition"
                     /note="inhibitor binding site"
                     /db_xref="CDD:133137"
     Site            289..291
                     /site_type="active"
                     /note="catalytic motif [active]"
                     /db_xref="CDD:133137"
     Site            289
                     /site_type="active"
                     /note="Catalytic residue [active]"
                     /db_xref="CDD:133137"
     Region          344..557
                     /region_name="RT_like"
                     /note="RT_like: Reverse transcriptase (RT, RNA-dependent
                     DNA polymerase)_like family. An RT gene is usually
                     indicative of a mobile element such as a retrotransposon
                     or retrovirus. RTs occur in a variety of mobile elements,
                     including retrotransposons; cl02808"
                     /db_xref="CDD:295487"
     Region          387..557
                     /region_name="RVT_1"
                     /note="Reverse transcriptase (RNA-dependent DNA
                     polymerase); pfam00078"
                     /db_xref="CDD:278506"
     Site            order(434..439,475..476,507,509..510,553..554)
                     /site_type="active"
                     /db_xref="CDD:238185"
     Site            order(434..439,475,509)
                     /site_type="other"
                     /note="NTP binding site [chemical binding]"
                     /db_xref="CDD:238185"
     Site            476
                     /site_type="other"
                     /note="nucleic acid binding site [nucleotide binding]"
                     /db_xref="CDD:238185"
     Region          572..620
                     /region_name="RVT_thumb"
                     /note="Reverse transcriptase thumb domain; pfam06817"
                     /db_xref="CDD:284283"
     Region          792..920
                     /region_name="RNase_H_like"
                     /note="Ribonuclease H-like superfamily, including RNase H,
                     HI, HII, HIII, and RNase-like domain IV of spliceosomal
                     protein Prp8; cl14782"
                     /db_xref="CDD:301345"
     Site            order(796,799..801,827..828,831,851,897,920)
                     /site_type="other"
                     /note="RNA/DNA hybrid binding site [nucleotide binding]"
                     /db_xref="CDD:259998"
     Site            order(796,851)
                     /site_type="active"
                     /db_xref="CDD:259998"
     Region          935..971
                     /region_name="Integrase_Zn"
                     /note="Integrase Zinc binding domain; pfam02022"
                     /db_xref="CDD:280240"
     Region          991..1097
                     /region_name="rve"
                     /note="Integrase core domain; pfam00665"
                     /db_xref="CDD:279057"
     Region          1151..1196
                     /region_name="IN_DBD_C"
                     /note="Integrase DNA binding domain; pfam00552"
                     /db_xref="CDD:278951"
     CDS             1..1245
                     /gene="LOC106628073"
                     /coded_by="XM_014250087.1:1..3738"
                     /db_xref="GeneID:106628073"
ORIGIN      
        1 mnhlcgegdw sepidqaqnl pkgvrekikk aaekaffnip lsesvvpyaq vkqcsderfv
       61 dfvnrlkvqi erqvqnttlh sdlllemarv naneackali rvlpkdpppt lttliemctd
      121 vistsmprte dsqrtpgria attvptlpsp akpkgaftch rsdfchrnnt ngcevwkpkl
      181 plklftvkdq ffrsrhwtvv svdplreklt pdlnsdldal illarcinpp fylaqgqvia
      241 qaipipsgip vddvapqiyw aqavgenkpi ischlkkgse gmgmtgmidt gadvtviper
      301 rwppqwelqp mvshiqdsen tsgfliaate krqtqklewt tdspiwipqw plskeklkal
      361 nelvdeqlaq gnieptfspw nspvfvikkp gkdkwrlvhd lreinkvivd mgplqpgmps
      421 pamlpqdwel avidikdcff kipldpidap rfafsvpsln reapmrrfhw kslpqgmkns
      481 pvicqwyvaa llspvraevg eaiilhymdd vlvcapqekl lqstldrvte vlttagltlq
      541 eekvqkmppw kylgleitak tivpqklafn snpktladlh slcgtlnwvr pwlgiatddl
      601 aplfnllkgg delsaprtlt peardalekv ssmmekrqah rchpelpfkf ivmgklphlq
      661 glifqwdkdq kdhliiiewv flshhrskni trpqelmaql vgkarlrmre lagcdfscih
      721 lplslseeet ssvkmtremf ehllrnqetl qialenftgq isvhapahkl fnskfnlvpk
      781 dkrsqkplea ltvftdasga srrsvmtwkd pqtqqwetdv dyvegspqia elaavvrafe
      841 rfsepfnlvt dsayvagvvs raenavlkei snrtlfells kliyavshre hpyfvmhtrs
      901 hmelpgfiae gndradslaa apvglarlpd lfqqaklshe mfhqnvpgli rqfnlkrdqa
      961 kaivatcphc qrtalpslga gvnprglksc evwqtdvthi pefgqvkyvh vsidtfsgai
     1021 fasahagekg vhatkhllqa fsvlgipkei ktdngpayis kvfkeflqew gvrhktgiph
     1081 sptgqaiver ahqslkrvlk nqwknkvklt pqerlckalf tlnflncsme dqnppvvkhf
     1141 sphgkhklke hppvlmrdpe sgkiegpykl vtwgrgyacv stplglrwvp qrwvkpyiek
     1201 hptrppdisv aevqrtnryl ggegnpdspf ypdfpllnlf idefs
//

LOCUS       XP_014114211            1269 aa            linear   VRT 21-SEP-2015
DEFINITION  PREDICTED: endogenous retrovirus group K member 18 Pol protein-like
            [Pseudopodoces humilis].
ACCESSION   XP_014114211
VERSION     XP_014114211.1  GI:929410960
DBLINK      BioProject: PRJNA217046
DBSOURCE    REFSEQ: accession XM_014258736.1
KEYWORDS    RefSeq; includes ab initio.
SOURCE      Pseudopodoces humilis (Tibetan ground-tit)
  ORGANISM  Pseudopodoces humilis
            Eukaryota; Metazoa; Chordata; Craniata; Vertebrata; Euteleostomi;
            Archelosauria; Archosauria; Dinosauria; Saurischia; Theropoda;
            Coelurosauria; Aves; Neognathae; Passeriformes; Paridae;
            Pseudopodoces.
COMMENT     MODEL REFSEQ:  This record is predicted by automated computational
            analysis. This record is derived from a genomic sequence
            (NW_005087556.1) annotated using gene prediction method: Gnomon.
            Also see:
                Documentation of NCBI's Annotation Process
            
            ##Genome-Annotation-Data-START##
            Annotation Provider         :: NCBI
            Annotation Status           :: Full annotation
            Annotation Version          :: Pseudopodoces humilis Annotation
                                           Release 101
            Annotation Pipeline         :: NCBI eukaryotic genome annotation
                                           pipeline
            Annotation Software Version :: 6.4
            Annotation Method           :: Best-placed RefSeq; Gnomon
            Features Annotated          :: Gene; mRNA; CDS; ncRNA
            ##Genome-Annotation-Data-END##
            
            ##RefSeq-Attributes-START##
            ab initio :: 27% of CDS bases
            ##RefSeq-Attributes-END##
            COMPLETENESS: full length.
FEATURES             Location/Qualifiers
     source          1..1269
                     /organism="Pseudopodoces humilis"
                     /db_xref="taxon:181119"
                     /chromosome="Unknown"
     Protein         1..1269
                     /product="endogenous retrovirus group K member 18 Pol
                     protein-like"
                     /calculated_mol_wt=142911
     Region          <14..121
                     /region_name="Gag_p24"
                     /note="gag gene protein p24 (core nucleocapsid protein);
                     pfam00607"
                     /db_xref="CDD:279002"
     Region          309..>340
                     /region_name="pepsin_retropepsin_like"
                     /note="Cellular and retroviral pepsin-like aspartate
                     proteases; cl11403"
                     /db_xref="CDD:299705"
     Site            order(313,315,317,338..340)
                     /site_type="inhibition"
                     /note="inhibitor binding site"
                     /db_xref="CDD:133137"
     Site            313..315
                     /site_type="active"
                     /note="catalytic motif [active]"
                     /db_xref="CDD:133137"
     Site            313
                     /site_type="active"
                     /note="Catalytic residue [active]"
                     /db_xref="CDD:133137"
     Region          368..581
                     /region_name="RT_like"
                     /note="RT_like: Reverse transcriptase (RT, RNA-dependent
                     DNA polymerase)_like family. An RT gene is usually
                     indicative of a mobile element such as a retrotransposon
                     or retrovirus. RTs occur in a variety of mobile elements,
                     including retrotransposons; cl02808"
                     /db_xref="CDD:295487"
     Region          411..581
                     /region_name="RVT_1"
                     /note="Reverse transcriptase (RNA-dependent DNA
                     polymerase); pfam00078"
                     /db_xref="CDD:278506"
     Site            order(458..463,499..500,531,533..534,577..578)
                     /site_type="active"
                     /db_xref="CDD:238185"
     Site            order(458..463,499,533)
                     /site_type="other"
                     /note="NTP binding site [chemical binding]"
                     /db_xref="CDD:238185"
     Site            500
                     /site_type="other"
                     /note="nucleic acid binding site [nucleotide binding]"
                     /db_xref="CDD:238185"
     Region          596..644
                     /region_name="RVT_thumb"
                     /note="Reverse transcriptase thumb domain; pfam06817"
                     /db_xref="CDD:284283"
     Region          816..944
                     /region_name="RNase_H_like"
                     /note="Ribonuclease H-like superfamily, including RNase H,
                     HI, HII, HIII, and RNase-like domain IV of spliceosomal
                     protein Prp8; cl14782"
                     /db_xref="CDD:301345"
     Site            order(820,823..825,851..852,855,875,921,944)
                     /site_type="other"
                     /note="RNA/DNA hybrid binding site [nucleotide binding]"
                     /db_xref="CDD:259998"
     Site            order(820,875)
                     /site_type="active"
                     /db_xref="CDD:259998"
     Region          959..995
                     /region_name="Integrase_Zn"
                     /note="Integrase Zinc binding domain; pfam02022"
                     /db_xref="CDD:280240"
     Region          1015..1121
                     /region_name="rve"
                     /note="Integrase core domain; pfam00665"
                     /db_xref="CDD:279057"
     Region          1175..1220
                     /region_name="IN_DBD_C"
                     /note="Integrase DNA binding domain; pfam00552"
                     /db_xref="CDD:278951"
     CDS             1..1269
                     /gene="LOC106628539"
                     /coded_by="XM_014258736.1:1..3810"
                     /db_xref="GeneID:106628539"
ORIGIN      
        1 mnhlcgegdw sepidqaqnl pkgvrekikk aaekaffnip lsesvvpyaq vkqcsderfv
       61 dfvnrlkvqi erqvqnttlh sdlllemarv naneackali rvlpkdpppt lttliemctd
      121 vistsmprte dsqrtpgria attvptlpsp akpkgaftch rsdfchrnnt ngcevwkpkl
      181 plklftvkdq ffrsrhwtvv svdplreklt pdlnckflvi gdtkntppei eispvtlsad
      241 ldalillarc inppfylaqg qviaqaipip sgipvddvap qiywaqavge nkpiischlk
      301 kgsegmgmtg midtgadvtv iperrwppqw elqpmvshiq dsentsgfli aatekrqtqk
      361 lewttdspiw ipqwplskek lkalnelvde qlaqgniept fspwnspvfv ikkpgkdkwr
      421 lvhdlreink vivdmgplqp gmpspamlpq dwelavidik dcffkipldp idaprfafsv
      481 pslnreapmr rfhwkslpqg mknspvicqw yvaallspvr aevgeaiilh ymddvlvcap
      541 qekllqstld rvtevlttag ltlqeekvqk mppwkylgle itaktivpqk lafnsnpktl
      601 adlhslcgtl nwvrpwlgia tddlaplfnl lkggdelsap rtltpearda lekvssmmek
      661 rqahrchpel pfkfivmgkl phlqglifqw dkdqkdhlii iewvflshhr sknitrpqel
      721 maqlvgkarl rmrelagcdf scihlplsls eeetssvkmt remfehllrn qetlqialen
      781 ftgqisvhap ahklfnskfn lvpkdkrsqk plealtvftd asgasrrsvm twkdpqtqqw
      841 etdvdyvegs pqiaelaavv raferfsepf nlvtdsayva gvvsraenav lkeisnrtlf
      901 ellskliyav shrehpyfvm htrshmelpg fiaegndrad slaaapvgla rlpdlfqqak
      961 lshemfhqnv pglirqfnlk rdqakaivat cphcqrtalp slgagvnprg lkscevwqtd
     1021 vthipefgqv kyvhvsidtf sgaifasaha gekgvhatkh llqafsvlgi pkeiktdngp
     1081 ayiskvfkef lqewgvrhkt giphsptgqa iverahqslk rvlknqwknk vkltpqerlc
     1141 kalftlnfln csmedqnppv vkhfsphgkh klkehppvlm rdpesgkieg pyklvtwgrg
     1201 yacvstplgl rwvpqrwvkp yiekhptrpp disvaevqrt nrylggegnp dspfypdfpl
     1261 lnlfidefs
//

LOCUS       XP_014104567            1289 aa            linear   VRT 21-SEP-2015
DEFINITION  PREDICTED: endogenous retrovirus group K member 18 Pol protein-like
            [Pseudopodoces humilis].
ACCESSION   XP_014104567
VERSION     XP_014104567.1  GI:929406923
DBLINK      BioProject: PRJNA217046
DBSOURCE    REFSEQ: accession XM_014249092.1
KEYWORDS    RefSeq; includes ab initio.
SOURCE      Pseudopodoces humilis (Tibetan ground-tit)
  ORGANISM  Pseudopodoces humilis
            Eukaryota; Metazoa; Chordata; Craniata; Vertebrata; Euteleostomi;
            Archelosauria; Archosauria; Dinosauria; Saurischia; Theropoda;
            Coelurosauria; Aves; Neognathae; Passeriformes; Paridae;
            Pseudopodoces.
COMMENT     MODEL REFSEQ:  This record is predicted by automated computational
            analysis. This record is derived from a genomic sequence
            (NW_005087554.1) annotated using gene prediction method: Gnomon.
            Also see:
                Documentation of NCBI's Annotation Process
            
            ##Genome-Annotation-Data-START##
            Annotation Provider         :: NCBI
            Annotation Status           :: Full annotation
            Annotation Version          :: Pseudopodoces humilis Annotation
                                           Release 101
            Annotation Pipeline         :: NCBI eukaryotic genome annotation
                                           pipeline
            Annotation Software Version :: 6.4
            Annotation Method           :: Best-placed RefSeq; Gnomon
            Features Annotated          :: Gene; mRNA; CDS; ncRNA
            ##Genome-Annotation-Data-END##
            
            ##RefSeq-Attributes-START##
            ab initio :: 25% of CDS bases
            ##RefSeq-Attributes-END##
            COMPLETENESS: full length.
FEATURES             Location/Qualifiers
     source          1..1289
                     /organism="Pseudopodoces humilis"
                     /db_xref="taxon:181119"
                     /chromosome="Unknown"
     Protein         1..1289
                     /product="endogenous retrovirus group K member 18 Pol
                     protein-like"
                     /calculated_mol_wt=145098
     Region          <14..121
                     /region_name="Gag_p24"
                     /note="gag gene protein p24 (core nucleocapsid protein);
                     pfam00607"
                     /db_xref="CDD:279002"
     Region          329..>360
                     /region_name="pepsin_retropepsin_like"
                     /note="Cellular and retroviral pepsin-like aspartate
                     proteases; cl11403"
                     /db_xref="CDD:299705"
     Site            order(333,335,337,358..360)
                     /site_type="inhibition"
                     /note="inhibitor binding site"
                     /db_xref="CDD:133137"
     Site            333..335
                     /site_type="active"
                     /note="catalytic motif [active]"
                     /db_xref="CDD:133137"
     Site            333
                     /site_type="active"
                     /note="Catalytic residue [active]"
                     /db_xref="CDD:133137"
     Region          388..601
                     /region_name="RT_like"
                     /note="RT_like: Reverse transcriptase (RT, RNA-dependent
                     DNA polymerase)_like family. An RT gene is usually
                     indicative of a mobile element such as a retrotransposon
                     or retrovirus. RTs occur in a variety of mobile elements,
                     including retrotransposons; cl02808"
                     /db_xref="CDD:295487"
     Region          431..601
                     /region_name="RVT_1"
                     /note="Reverse transcriptase (RNA-dependent DNA
                     polymerase); pfam00078"
                     /db_xref="CDD:278506"
     Site            order(478..483,519..520,551,553..554,597..598)
                     /site_type="active"
                     /db_xref="CDD:238185"
     Site            order(478..483,519,553)
                     /site_type="other"
                     /note="NTP binding site [chemical binding]"
                     /db_xref="CDD:238185"
     Site            520
                     /site_type="other"
                     /note="nucleic acid binding site [nucleotide binding]"
                     /db_xref="CDD:238185"
     Region          616..664
                     /region_name="RVT_thumb"
                     /note="Reverse transcriptase thumb domain; pfam06817"
                     /db_xref="CDD:284283"
     Region          836..964
                     /region_name="RNase_H_like"
                     /note="Ribonuclease H-like superfamily, including RNase H,
                     HI, HII, HIII, and RNase-like domain IV of spliceosomal
                     protein Prp8; cl14782"
                     /db_xref="CDD:301345"
     Site            order(840,843..845,871..872,875,895,941,964)
                     /site_type="other"
                     /note="RNA/DNA hybrid binding site [nucleotide binding]"
                     /db_xref="CDD:259998"
     Site            order(840,895)
                     /site_type="active"
                     /db_xref="CDD:259998"
     Region          979..1015
                     /region_name="Integrase_Zn"
                     /note="Integrase Zinc binding domain; pfam02022"
                     /db_xref="CDD:280240"
     Region          1035..1141
                     /region_name="rve"
                     /note="Integrase core domain; pfam00665"
                     /db_xref="CDD:279057"
     Region          1195..1240
                     /region_name="IN_DBD_C"
                     /note="Integrase DNA binding domain; pfam00552"
                     /db_xref="CDD:278951"
     CDS             1..1289
                     /gene="LOC106628038"
                     /coded_by="XM_014249092.1:1..3870"
                     /db_xref="GeneID:106628038"
ORIGIN      
        1 mnhlcgegdw sepidqaqnl pkgvrekikk aaekaffnip lsesvvpyaq vkqcsderfv
       61 dfvnrlkvqi erqvqnttlh sdlllemarv naneackali rvlpkdpppt lttliemctd
      121 vistsmprte dsqrtpgria attvptlpsp akpkgaftch rcgqpghfak fcqvpypnkq
      181 gsdfchrnnt ngcevwkpkl plklftvkdq ffrsrhwtvv svdplreklt pdlnckflvi
      241 gdtkntppei eispvtlsad ldalillarc inppfylaqg qviaqaipip sgipvddvap
      301 qiywaqavge nkpiischlk kgsegmgmtg midtgadvtv iperrwppqw elqpmvshiq
      361 dsentsgfli aatekrqtqk lewttdspiw ipqwplskek lkalnelvde qlaqgniept
      421 fspwnspvfv ikkpgkdkwr lvhdlreink vivdmgplqp gmpspamlpq nwelavidik
      481 dcffkipldp idaprfafsv pslnreapmr rfhwkslpqg mknspvicqw yvaallspvr
      541 aevgeaiilh ymddvlvcap qekllqstld rvtevlttag ltlqeekvqk mppwkylgle
      601 itaktivpqk lafnsnpktl adlhslcgtl nwvrpwlgia tddlaplfnl lkggdelsap
      661 rtltpearda lekvssmmek rqahrchpel pfkfivmgkl phlqglifqw dkdqkdhlii
      721 iewvflshhr sknitrpqel maqlvgkarl rmrelagcdf scihlplsls eeetssvkmt
      781 remfehllrn qetlqialen ftgqisvhap ahklfnskfn lvpkdkrsqk plealtvftd
      841 asgasrrsvm twkdpqtqqw etdvdyvegs pqiaelaavv raferfsepf nlvtdsayva
      901 gvvsraenav lkeisnrtlf ellskliyav shrehpyfvm htrshmelpg fiaegndrad
      961 slaaapvgla rlpdlfqqak lshemfhqnv pglirqfnlk rdqakaivat cphcqrtalp
     1021 slgagvnprg lkscevwqtd vthipefgqv kyvhvsidtf sgaifasaha gekgvhatkh
     1081 llqafsvlgi pkeiktdngp ayiskvfkef lqewgvrhkt giphsptgqa iverahqslk
     1141 rvlknqwknk vkltpqerlc kalftlnfln csmedqnppv vkhfsphgkh klkehppvlm
     1201 rdpesgkieg pyklvtwgrg yacvstplgl rwvpqrwvkp yiekhptrpp disvaevqrt
     1261 nrylggegnp dspfypdfpl lnlfidefs
//

LOCUS       XP_012865420             849 aa            linear   ROD 26-JUN-2015
DEFINITION  PREDICTED: LOW QUALITY PROTEIN: endogenous retrovirus group K
            member 9 Pol protein-like [Dipodomys ordii].
ACCESSION   XP_012865420
VERSION     XP_012865420.1  GI:852735429
DBLINK      BioProject: PRJNA287906
DBSOURCE    REFSEQ: accession XM_013009966.1
KEYWORDS    RefSeq; corrected model; includes ab initio.
SOURCE      Dipodomys ordii (Ord's kangaroo rat)
  ORGANISM  Dipodomys ordii
            Eukaryota; Metazoa; Chordata; Craniata; Vertebrata; Euteleostomi;
            Mammalia; Eutheria; Euarchontoglires; Glires; Rodentia;
            Castorimorpha; Heteromyidae; Dipodomyinae; Dipodomys.
COMMENT     MODEL REFSEQ:  This record is predicted by automated computational
            analysis. This record is derived from a genomic sequence
            (NW_012267227.1) annotated using gene prediction method: Gnomon.
            Also see:
                Documentation of NCBI's Annotation Process
            
            ##Genome-Annotation-Data-START##
            Annotation Provider         :: NCBI
            Annotation Status           :: Full annotation
            Annotation Version          :: Dipodomys ordii Annotation Release
                                           100
            Annotation Pipeline         :: NCBI eukaryotic genome annotation
                                           pipeline
            Annotation Software Version :: 6.3
            Annotation Method           :: Best-placed RefSeq; Gnomon
            Features Annotated          :: Gene; mRNA; CDS; ncRNA
            ##Genome-Annotation-Data-END##
            
            ##RefSeq-Attributes-START##
            ab initio   :: 51% of CDS bases
            frameshifts :: corrected 1 indel
            ##RefSeq-Attributes-END##
            COMPLETENESS: full length.
FEATURES             Location/Qualifiers
     source          1..849
                     /organism="Dipodomys ordii"
                     /isolate="6190"
                     /db_xref="taxon:10020"
                     /chromosome="Unknown"
                     /sex="female"
                     /tissue_type="kidney"
                     /collection_date="26-Jun-2006"
     Protein         1..849
                     /product="LOW QUALITY PROTEIN: endogenous retrovirus group
                     K member 9 Pol protein-like"
                     /calculated_mol_wt=94836
     Region          <2..81
                     /region_name="Gag_p24"
                     /note="gag gene protein p24 (core nucleocapsid protein);
                     pfam00607"
                     /db_xref="CDD:279002"
     Region          163..262
                     /region_name="trimeric_dUTPase"
                     /note="Trimeric dUTP diphosphatases; cl00493"
                     /db_xref="CDD:294336"
     Site            order(164,169,171,173,189,191..196,201..203,207,210,217,
                     219,221,222,226..230,233,237)
                     /site_type="other"
                     /note="trimer interface [polypeptide binding]"
                     /db_xref="CDD:143638"
     Site            order(193..195,207..209,212,216..217)
                     /site_type="active"
                     /db_xref="CDD:143638"
     Region          277..364
                     /region_name="HIV_retropepsin_like"
                     /note="Retropepsins, pepsin-like aspartate proteases;
                     cd05482"
                     /db_xref="CDD:133149"
     Site            order(291,293,295,316..318,357)
                     /site_type="inhibition"
                     /note="inhibitor binding site"
                     /db_xref="CDD:133149"
     Site            291..293
                     /site_type="active"
                     /note="catalytic motif [active]"
                     /db_xref="CDD:133149"
     Site            291
                     /site_type="active"
                     /note="Catalytic residue [active]"
                     /db_xref="CDD:133149"
     Site            order(316..320,322..326)
                     /site_type="active"
                     /note="Active site flap [active]"
                     /db_xref="CDD:133149"
     Region          371..416
                     /region_name="G_patch"
                     /note="glycine rich nucleic binding domain; smart00443"
                     /db_xref="CDD:197727"
     Region          441..626
                     /region_name="RT_like"
                     /note="RT_like: Reverse transcriptase (RT, RNA-dependent
                     DNA polymerase)_like family. An RT gene is usually
                     indicative of a mobile element such as a retrotransposon
                     or retrovirus. RTs occur in a variety of mobile elements,
                     including retrotransposons; cl02808"
                     /db_xref="CDD:295487"
     Site            order(530..535,571..572,603,605..606,622..623)
                     /site_type="active"
                     /db_xref="CDD:238185"
     Site            order(530..535,571,605)
                     /site_type="other"
                     /note="NTP binding site [chemical binding]"
                     /db_xref="CDD:238185"
     Site            572
                     /site_type="other"
                     /note="nucleic acid binding site [nucleotide binding]"
                     /db_xref="CDD:238185"
     Region          635..690
                     /region_name="RVT_thumb"
                     /note="Reverse transcriptase thumb domain; pfam06817"
                     /db_xref="CDD:284283"
     CDS             1..849
                     /gene="LOC105980979"
                     /coded_by="XM_013009966.1:1..2550"
                     /note="The sequence of the model RefSeq protein was
                     modified relative to its source genomic sequence to
                     represent the inferred CDS: deleted 1 base in 1 codon"
                     /db_xref="GeneID:105980979"
ORIGIN      
        1 mttslskivq gtnesyvqfv arleaaekil gsedmdnvfv kqlalenant ackavlrgka
       61 ktldlngmik lcndvdsfeh kisksislai garfqaqtqp pgkevprwsp hrltspegll
      121 ldyvlnakea vigleiadpr pmlmanpclr sretgygprh galiitpeeg rvitesgefg
      181 ppppgmffli igrassslqg ltvlpsivda dysgplkflv qasqgpltip agqriaqalp
      241 lpmigqfpyk hsqrgtsapg ssdifwvhqp tesrptlkls legkpflgll dtgadatvia
      301 rkhwpdswpl epttthlkgi gqiqdtlqss kilnwadleg ntgtikpfvv eglpvdlwgr
      361 dimtqmgvim fspnetvtni mlksgflpgk glgkheqgin qpilptpkrd kkglgadlff
      421 lrttappalr adkitwkadd pvwidqwsmp qkkvqaalql vqeqleqghl epstspwntp
      481 ifvikkkngd wrllqdlrev nktmvpmgal qpglpspvai pkeyfkivid ikncffsipl
      541 hlvdckrfaf sipivnhkgp nprfqwrvlp qgmansptlc qkfvaqsidp irvqypnayi
      601 ihymddllia kkiqtcypfl flgfqlepal iyaqkiqirk dkltclndfq kllgdinwlh
      661 pylklttgdl kplfsilqgd sdptsprklt peaekaliri keailqqkig dfdpsltlyl
      721 iifatyfvpt gllwqqtmpl lwvhasaspp kvppsypllv sqlifsglkt svryfgrdpd
      781 iiitpyskeq inwlqqrqse wtilctgfqg kfdnhmpndk liqflnvtpf iflkkyfvka
      841 hsgcpycfy
//

LOCUS       XP_012806251             915 aa            linear   ROD 23-JUN-2015
DEFINITION  PREDICTED: LOW QUALITY PROTEIN: endogenous retrovirus group K
            member 18 Pol protein-like [Jaculus jaculus].
ACCESSION   XP_012806251
VERSION     XP_012806251.1  GI:847035491
DBLINK      BioProject: PRJNA193488
DBSOURCE    REFSEQ: accession XM_012950797.1
KEYWORDS    RefSeq; corrected model; includes ab initio.
SOURCE      Jaculus jaculus (lesser Egyptian jerboa)
  ORGANISM  Jaculus jaculus
            Eukaryota; Metazoa; Chordata; Craniata; Vertebrata; Euteleostomi;
            Mammalia; Eutheria; Euarchontoglires; Glires; Rodentia; Myomorpha;
            Dipodoidea; Dipodidae; Dipodinae; Jaculus.
COMMENT     MODEL REFSEQ:  This record is predicted by automated computational
            analysis. This record is derived from a genomic sequence
            (NW_004504412.1) annotated using gene prediction method: Gnomon.
            Also see:
                Documentation of NCBI's Annotation Process
            
            ##Genome-Annotation-Data-START##
            Annotation Provider         :: NCBI
            Annotation Status           :: Full annotation
            Annotation Version          :: Jaculus jaculus Annotation Release
                                           101
            Annotation Pipeline         :: NCBI eukaryotic genome annotation
                                           pipeline
            Annotation Software Version :: 6.3
            Annotation Method           :: Best-placed RefSeq; Gnomon
            Features Annotated          :: Gene; mRNA; CDS; ncRNA
            ##Genome-Annotation-Data-END##
            
            ##RefSeq-Attributes-START##
            ab initio            :: 13% of CDS bases
            frameshifts          :: corrected 3 indels
            internal stop codons :: corrected 3 genomic stop codons
            ##RefSeq-Attributes-END##
            COMPLETENESS: full length.
FEATURES             Location/Qualifiers
     source          1..915
                     /organism="Jaculus jaculus"
                     /isolate="JJ0015"
                     /db_xref="taxon:51337"
                     /chromosome="Unknown"
                     /sex="female"
                     /country="USA"
                     /collection_date="May-2011"
                     /note="the animal was collected near Giza City, Egypt in
                     2009 and now lives in a colony in the USA"
     Protein         1..915
                     /product="LOW QUALITY PROTEIN: endogenous retrovirus group
                     K member 18 Pol protein-like"
                     /calculated_mol_wt=102080
     Region          <4..48
                     /region_name="Gag_p24"
                     /note="gag gene protein p24 (core nucleocapsid protein);
                     pfam00607"
                     /db_xref="CDD:279002"
     Region          87..294
                     /region_name="RT_like"
                     /note="RT_like: Reverse transcriptase (RT, RNA-dependent
                     DNA polymerase)_like family. An RT gene is usually
                     indicative of a mobile element such as a retrotransposon
                     or retrovirus. RTs occur in a variety of mobile elements,
                     including retrotransposons; cl02808"
                     /db_xref="CDD:295487"
     Region          125..294
                     /region_name="RVT_1"
                     /note="Reverse transcriptase (RNA-dependent DNA
                     polymerase); pfam00078"
                     /db_xref="CDD:278506"
     Site            order(171..176,212..213,244,246..247,290..291)
                     /site_type="active"
                     /db_xref="CDD:238185"
     Site            order(171..176,212,246)
                     /site_type="other"
                     /note="NTP binding site [chemical binding]"
                     /db_xref="CDD:238185"
     Site            213
                     /site_type="other"
                     /note="nucleic acid binding site [nucleotide binding]"
                     /db_xref="CDD:238185"
     Region          303..357
                     /region_name="RVT_thumb"
                     /note="Reverse transcriptase thumb domain; pfam06817"
                     /db_xref="CDD:284283"
     Region          514..628
                     /region_name="RNase_H_like"
                     /note="Ribonuclease H-like superfamily, including RNase H,
                     HI, HII, HIII, and RNase-like domain IV of spliceosomal
                     protein Prp8; cl14782"
                     /db_xref="CDD:301345"
     Site            order(516..519,540..541,544,565,603,626)
                     /site_type="other"
                     /note="RNA/DNA hybrid binding site [nucleotide binding]"
                     /db_xref="CDD:259998"
     Site            order(516,565)
                     /site_type="active"
                     /db_xref="CDD:259998"
     Region          637..668
                     /region_name="Integrase_Zn"
                     /note="Integrase Zinc binding domain; pfam02022"
                     /db_xref="CDD:280240"
     Region          687..792
                     /region_name="rve"
                     /note="Integrase core domain; pfam00665"
                     /db_xref="CDD:279057"
     Region          847..889
                     /region_name="IN_DBD_C"
                     /note="Integrase DNA binding domain; pfam00552"
                     /db_xref="CDD:278951"
     CDS             1..915
                     /gene="LOC105944674"
                     /coded_by="XM_012950797.1:1..2748"
                     /note="The sequence of the model RefSeq protein was
                     modified relative to its source genomic sequence to
                     represent the inferred CDS: inserted 3 bases in 3 codons;
                     substituted 3 bases at 3 genomic stop codons"
                     /db_xref="GeneID:105944674"
ORIGIN      
        1 mdfvkqlaye nansackaai rpyknvglqg yirlcadicp symqgiamaa alqgipfqma
       61 ttaarsvatg qavlphakpi cwksddpvwv dqwxliaaqm lvqeqleagh ieesflpwnt
      121 pifvikkksg kxqllqdlra vnvtmhlmga lqpglpspva ipadfskvii nlkdcfftip
      181 lhpqdcyrfa fsvpsrnske pmksyqwkll pqgmansptl cqkfvaetla strsifpqiy
      241 iihymddill dgkektdvlt cfsymeqqlt mwglkiapek vqqdspfsyl gfylypkqik
      301 pqkvtlktqn lttlndfqkl lgdinwirpy lkltthelkp lfnilqgdsn psfrsltpea
      361 skalitvqka ieeqcityid yskelwllvf ptpytptgll wqgapixwvh lasspprtvt
      421 pyyddvakvv megraesiky fgiepqvicq pynskqvswl fafsdtwals magfagsidn
      481 hfpkhkliqf fmqhqvifpc ntqfspikda mlaftdgssg laayslngqt ytfntpyksa
      541 qfvelaafka llqhtatmsv nsytdsqyia hsvpyleilq iynlfaqvql lilqcsapfy
      601 aghlrahsgh pgplalgnai tdeatrifsv eevitahklh hlnantlhlk ykitcekare
      661 ivkscqqclt flpvpqhgvn prglttghlw qmdithvsef xkmkfvhvsi diysgcicas
      721 axtgeaakhv iahclhsfni lgvlkqlktd ngpgytsagf khfcsfnieh vtgipynpqg
      781 qgiiexangt lkiwlqktkk gemaqgsvtk wlnhtlfiln fllldakgfs aadrfwhaqt
      841 ktnyakvmwk dplinkwsgp drvliwgrgs vcifsrkeng arwlpkrlvw yagheikqgd
      901 tadpdnmess tsclq
//

LOCUS       XP_012791070             968 aa            linear   MAM 18-JUN-2015
DEFINITION  PREDICTED: LOW QUALITY PROTEIN: endogenous retrovirus group K
            member 18 Pol protein-like [Sorex araneus].
ACCESSION   XP_012791070
VERSION     XP_012791070.1  GI:836715943
DBLINK      BioProject: PRJNA193513
DBSOURCE    REFSEQ: accession XM_012935616.1
KEYWORDS    RefSeq; corrected model; includes ab initio.
SOURCE      Sorex araneus (European shrew)
  ORGANISM  Sorex araneus
            Eukaryota; Metazoa; Chordata; Craniata; Vertebrata; Euteleostomi;
            Mammalia; Eutheria; Laurasiatheria; Eulipotyphla; Soricidae;
            Soricinae; Sorex.
COMMENT     MODEL REFSEQ:  This record is predicted by automated computational
            analysis. This record is derived from a genomic sequence
            (NW_004546037.1) annotated using gene prediction method: Gnomon.
            Also see:
                Documentation of NCBI's Annotation Process
            
            ##Genome-Annotation-Data-START##
            Annotation Provider         :: NCBI
            Annotation Status           :: Full annotation
            Annotation Version          :: Sorex araneus Annotation Release 101
            Annotation Pipeline         :: NCBI eukaryotic genome annotation
                                           pipeline
            Annotation Software Version :: 6.3
            Annotation Method           :: Best-placed RefSeq; Gnomon
            Features Annotated          :: Gene; mRNA; CDS; ncRNA
            ##Genome-Annotation-Data-END##
            
            ##RefSeq-Attributes-START##
            ab initio   :: 41% of CDS bases
            frameshifts :: corrected 2 indels
            ##RefSeq-Attributes-END##
            COMPLETENESS: full length.
FEATURES             Location/Qualifiers
     source          1..968
                     /organism="Sorex araneus"
                     /isolate="GB8-d"
                     /db_xref="taxon:42254"
                     /chromosome="Unknown"
                     /sex="female"
                     /country="United Kingdom: Piel Island"
     Protein         1..968
                     /product="LOW QUALITY PROTEIN: endogenous retrovirus group
                     K member 18 Pol protein-like"
                     /calculated_mol_wt=108961
     Region          <2..72
                     /region_name="Gag_p24"
                     /note="gag gene protein p24 (core nucleocapsid protein);
                     pfam00607"
                     /db_xref="CDD:279002"
     Region          82..294
                     /region_name="RT_like"
                     /note="RT_like: Reverse transcriptase (RT, RNA-dependent
                     DNA polymerase)_like family. An RT gene is usually
                     indicative of a mobile element such as a retrotransposon
                     or retrovirus. RTs occur in a variety of mobile elements,
                     including retrotransposons; cl02808"
                     /db_xref="CDD:295487"
     Region          125..294
                     /region_name="RVT_1"
                     /note="Reverse transcriptase (RNA-dependent DNA
                     polymerase); pfam00078"
                     /db_xref="CDD:278506"
     Site            order(171..176,212..213,244,246..247,290..291)
                     /site_type="active"
                     /db_xref="CDD:238185"
     Site            order(171..176,212,246)
                     /site_type="other"
                     /note="NTP binding site [chemical binding]"
                     /db_xref="CDD:238185"
     Site            213
                     /site_type="other"
                     /note="nucleic acid binding site [nucleotide binding]"
                     /db_xref="CDD:238185"
     Region          303..358
                     /region_name="RVT_thumb"
                     /note="Reverse transcriptase thumb domain; pfam06817"
                     /db_xref="CDD:284283"
     Region          <468..555
                     /region_name="RNase_H_like"
                     /note="Ribonuclease H-like superfamily, including RNase H,
                     HI, HII, HIII, and RNase-like domain IV of spliceosomal
                     protein Prp8; cl14782"
                     /db_xref="CDD:301345"
     Region          566..601
                     /region_name="Integrase_Zn"
                     /note="Integrase Zinc binding domain; pfam02022"
                     /db_xref="CDD:280240"
     Region          <619..741
                     /region_name="Tra5"
                     /note="Transposase InsO and inactivated derivatives
                     [Mobilome: prophages, transposons]; COG2801"
                     /db_xref="CDD:225361"
     Region          619..729
                     /region_name="rve"
                     /note="Integrase core domain; pfam00665"
                     /db_xref="CDD:279057"
     CDS             1..968
                     /gene="LOC105943438"
                     /coded_by="XM_012935616.1:1..2907"
                     /note="The sequence of the model RefSeq protein was
                     modified relative to its source genomic sequence to
                     represent the inferred CDS: inserted 2 bases in 1 codon;
                     deleted 1 base in 1 codon"
                     /db_xref="GeneID:105943438"
ORIGIN      
        1 msftkifrea nehytdfiar lqdslemaip deglcemlml tlavdnatad cqnatqtakl
       61 mgknsrddfi kadklswksa epvsidqwsm plekvkaace lvqeqlclgh lepstspwnt
      121 pifvikkkng twrllqdlrs vnktmqpiga lqsglpipva ipxqafknnh rhkncffsip
      181 lhpedckrfa fsvpitnhig pnprlqwkvl pqgmansptl cqryvaqtid pfrmifpsay
      241 iihhmddlli asaspaelqq vaqeivlalq nrgftitpdk iqtqypflfw gfqldpslih
      301 pnkiqirwss ltslndfqkl lgdinwlrpy lklttrelkp lfdifcgdpd ptsprslsve
      361 aeeglklvet aiaqqscgyf hpskvlylii ftspyspagl lwqekqplmw ihmpasfskv
      421 lppypllvgq lilsglktai ryfgrdpdmi itpyskeqig wlqsrhdnwa vllssyqafn
      481 lfsdsqcvvr sltvletvps iqpssatfql fsdiqkcirc rshpffvghi hahsdlpgpl
      541 sqgndladka trlvalaltp dplkdaqeah alhhlnsstl rqmfgitgeq arlivkdckt
      601 clpfmpephy gvnprglipg elwqmdvthi ptfgklkyvh vtidtfsgfl sasalpgeat
      661 khvithmlst feimgqpkii ktdngpgyts qkfkdfcarl rikhvtgipy npqgqgiver
      721 ahqtlkntll klqaqetlyt fkgnsrllls halfvlnflt lddagrsaad rlwhpsskdn
      781 yaqilwkdpa tgdiidlpqm lflwtwlffa wvspasasvy qlfnytwlav neagdtvcas
      841 ysigtqphwp elrvdlcqla lgassdwath eyfwpvdrtp niwddythlp gclnyarrae
      901 lthtdfyvcp gphqdcslsh kcgqasdyfc aswgcettgt tywnpsssqd fitvmrppgy
      961 spskcmsn
//

LOCUS       AJR27938                 728 aa            linear   VRL 09-MAR-2015
DEFINITION  gag [Desmodus rotundus endogenous retrovirus].
ACCESSION   AJR27938
VERSION     AJR27938.1  GI:764728952
DBSOURCE    accession KP175582.1
KEYWORDS    .
SOURCE      Desmodus rotundus endogenous retrovirus
  ORGANISM  Desmodus rotundus endogenous retrovirus
            Viruses; Riboviria; Pararnavirae; Artverviricota; Revtraviricetes;
            Ortervirales; Retroviridae; Orthoretrovirinae; Betaretrovirus;
            unclassified Betaretrovirus.
REFERENCE   1  (residues 1 to 728)
  AUTHORS   Escalera-Zamudio,M., Zepeda Mendoza,M.L., Heeger,F., Loza-Rubio,E.,
            Rojas-Anaya,E., Mendez-Ojeda,M.L., Taboada,B., Mazzoni,C.J.,
            Arias,C.F. and Greenwood,A.D.
  TITLE     A novel endogenous betaretrovirus in the common vampire bat
            (Desmodus rotundus) suggests multiple independent infection and
            cross-species transmission events
  JOURNAL   J. Virol. (2015) In press
   PUBMED   25717107
  REMARK    Publication Status: Available-Online prior to print
REFERENCE   2  (residues 1 to 728)
  AUTHORS   Escalera Zamudio,M., Zepeda Mendoza,M.L., Heeger,F., Loza Rubio,E.,
            Rojas Anaya,E., Mendez Ojeda,M.L., Arias,C.F. and Greenwood,A.D.
  TITLE     Direct Submission
  JOURNAL   Submitted (19-NOV-2014) Wildlife Diseases, Leibniz Institut fuer
            Zoo und Wildtierforschung (IZW), Alfred-Kowalke-Strasse 17, Berlin,
            Brandenburg 10315, Deutschland
COMMENT     ##Assembly-Data-START##
            Assembly Method       :: Bowtie v. 2 .2.2; Velvet v. 1.2.10;
                                     Geneious v. 7.5.5
            Assembly Name         :: Desmodus rotundus endogenous retrovirus
                                     (DrERV) consensus sequence
            Sequencing Technology :: Illumina
            ##Assembly-Data-END##
FEATURES             Location/Qualifiers
     source          1..728
                     /organism="Desmodus rotundus endogenous retrovirus"
                     /proviral
                     /isolate="479"
                     /host="Desmodus rotundus"
                     /db_xref="taxon:1622024"
                     /country="Mexico"
                     /collection_date="21-Mar-2013"
                     /collected_by="L.Zepeda E.Loza-R"
     Protein         1..728
                     /product="gag"
     Region          10..90
                     /region_name="Gag_p10"
                     /note="Retroviral GAG p10 protein; pfam02337"
                     /db_xref="CDD:280495"
     Region          366..565
                     /region_name="Gag_p24"
                     /note="gag gene protein p24 (core nucleocapsid protein);
                     pfam00607"
                     /db_xref="CDD:279002"
     Region          590..607
                     /region_name="zf-CCHC"
                     /note="Zinc knuckle; pfam00098"
                     /db_xref="CDD:278525"
     Region          631..661
                     /region_name="zf-CCHC_5"
                     /note="GAG-polyprotein viral zinc-finger; pfam14787"
                     /db_xref="CDD:291453"
     CDS             1..728
                     /gene="gag"
                     /coded_by="KP175582.1:550..2736"
ORIGIN      
        1 mgqacsqhdl fvaqlkeslk vrkirvrkkd lnsfftfvfk icpwfpqegs idsrlwhrvg
       61 dclndyykvf gpetvpitaf nyynliadil knhnnspdiq rlckegqeil rshspapska
      121 psvhglpdah adslsrppsr apsncpsvsi qidtnppaps lhpplqefys sapppvsqds
      181 gdqldpseqa eledeaaryn npgwpplvaa vlppfkpppy stshapaaai lpsahgasai
      241 spaackapit lplaataaft plpkpflqet ltfirdikti akefsaftis ppphetlafp
      301 vtrsqtrpdr tenvnssaaa aatplpdsdn pedsdsspsd ideaepstrd taapqtyfht
      361 ykklslktle kvksavthyg ptapfslali enlserwltp ndwfflakaa lsggdfilwk
      421 seyedtakqf vqrnmrksss knwtilkflg sapyqsnekq aqfppglltq iqsaglkawr
      481 rlpqkgtatt slakirqgpd epysdfisrl qelaerlfga gesenafvkh layenanpac
      541 qnairpyrqg elcdyvrlcs gigsahafgl aigaalqnfm ppqparppnr lcyncnqpgh
      601 fsracpqksq nqtqiriqnp tgpstnspga patkcprckk gfhwssecrs ktdiygqpip
      661 pkqgnsnraq pqgpipgvns gatqftpqsl hpripalpvi nhaatsqtcg gpqqaaqdwt
      721 svppptqy
//

LOCUS       AJR27935                 728 aa            linear   VRL 09-MAR-2015
DEFINITION  gag [Desmodus rotundus endogenous retrovirus].
ACCESSION   AJR27935
VERSION     AJR27935.1  GI:764728936
DBSOURCE    accession KP175581.1
KEYWORDS    .
SOURCE      Desmodus rotundus endogenous retrovirus
  ORGANISM  Desmodus rotundus endogenous retrovirus
            Viruses; Riboviria; Pararnavirae; Artverviricota; Revtraviricetes;
            Ortervirales; Retroviridae; Orthoretrovirinae; Betaretrovirus;
            unclassified Betaretrovirus.
REFERENCE   1  (residues 1 to 728)
  AUTHORS   Escalera-Zamudio,M., Zepeda Mendoza,M.L., Heeger,F., Loza-Rubio,E.,
            Rojas-Anaya,E., Mendez-Ojeda,M.L., Taboada,B., Mazzoni,C.J.,
            Arias,C.F. and Greenwood,A.D.
  TITLE     A novel endogenous betaretrovirus in the common vampire bat
            (Desmodus rotundus) suggests multiple independent infection and
            cross-species transmission events
  JOURNAL   J. Virol. (2015) In press
   PUBMED   25717107
  REMARK    Publication Status: Available-Online prior to print
REFERENCE   2  (residues 1 to 728)
  AUTHORS   Escalera Zamudio,M., Zepeda Mendoza,M.L., Heeger,F., Loza Rubio,E.,
            Rojas Anaya,E., Mendez Ojeda,M.L., Arias,C.F. and Greenwood,A.D.
  TITLE     Direct Submission
  JOURNAL   Submitted (19-NOV-2014) Wildlife Diseases, Leibniz Institut fuer
            Zoo und Wildtierforschung (IZW), Alfred-Kowalke-Strasse 17, Berlin,
            Brandenburg 10315, Deutschland
COMMENT     ##Assembly-Data-START##
            Assembly Method       :: Bowtie v. 2 .2.2; Velvet v. 1.2.10;
                                     Geneious v. 7.5.5
            Assembly Name         :: Desmodus rotundus endogenous retrovirus
                                     (DrERV) consensus sequence
            Sequencing Technology :: Illumina
            ##Assembly-Data-END##
FEATURES             Location/Qualifiers
     source          1..728
                     /organism="Desmodus rotundus endogenous retrovirus"
                     /proviral
                     /isolate="216"
                     /host="Desmodus rotundus"
                     /db_xref="taxon:1622024"
                     /country="Mexico"
                     /collection_date="21-Mar-2013"
                     /collected_by="L.Zepeda E.Loza-R"
     Protein         1..728
                     /product="gag"
     Region          10..90
                     /region_name="Gag_p10"
                     /note="Retroviral GAG p10 protein; pfam02337"
                     /db_xref="CDD:280495"
     Region          366..565
                     /region_name="Gag_p24"
                     /note="gag gene protein p24 (core nucleocapsid protein);
                     pfam00607"
                     /db_xref="CDD:279002"
     Region          590..607
                     /region_name="zf-CCHC"
                     /note="Zinc knuckle; pfam00098"
                     /db_xref="CDD:278525"
     Region          631..661
                     /region_name="zf-CCHC_5"
                     /note="GAG-polyprotein viral zinc-finger; pfam14787"
                     /db_xref="CDD:291453"
     CDS             1..728
                     /gene="gag"
                     /coded_by="KP175581.1:548..2734"
ORIGIN      
        1 mgqacsqhdl fvaqlkeslk vrkirvrkkd lnsfftfvfk icpwfpqegs idsrlwhrvg
       61 dclndyykvf gpetvpitaf nyynliadil knhnnspdiq rlckegqeil rshspapska
      121 psvhglpdah adslsrppsr apsncpsvsi qidtnppaps lhpplqefys sapppvsqds
      181 gdqldpseqa eledeaaryn npgwpplvaa vlppfkpppy stshapaaai lpsahgasai
      241 spaackapit lplaataaft plpkpflqet ltfirdikti akefsaftis ppphetlafp
      301 vtrsqtrpdr tenvnssaaa aatplpdsdn pedsdsspsd ideaepstrd taapqtyfht
      361 ykklslktle kvksavthyg ptapfslali enlserwltp ndwfflakaa lsggdfilwk
      421 seyedtakqf vqrnmrksss knwtilkflg sapyqsnekq aqfppglltq iqsaglkawr
      481 rlpqkgtatt slakirqgpd epysdfisrl qelaerlfga gesenafvkh layenanpac
      541 qnairpyrqg elcdyvrlcs gigsahafgl aigaalqnfm ppqparppnr lcyncnqpgh
      601 fsracpqksq nqtqiriqnp tgpstnspga patkcprckk gfhwssecrs ktdiygqpip
      661 pkqgnsnraq pqgpipgvns gatqftpqsl hpripalpvi nhaatsqtcg gpqqaaqdwt
      721 svppptqy
//

LOCUS       AJR27933                 728 aa            linear   VRL 09-MAR-2015
DEFINITION  gag [Desmodus rotundus endogenous retrovirus].
ACCESSION   AJR27933
VERSION     AJR27933.1  GI:764728912
DBSOURCE    accession KP175580.1
KEYWORDS    .
SOURCE      Desmodus rotundus endogenous retrovirus
  ORGANISM  Desmodus rotundus endogenous retrovirus
            Viruses; Riboviria; Pararnavirae; Artverviricota; Revtraviricetes;
            Ortervirales; Retroviridae; Orthoretrovirinae; Betaretrovirus;
            unclassified Betaretrovirus.
REFERENCE   1  (residues 1 to 728)
  AUTHORS   Escalera-Zamudio,M., Zepeda Mendoza,M.L., Heeger,F., Loza-Rubio,E.,
            Rojas-Anaya,E., Mendez-Ojeda,M.L., Taboada,B., Mazzoni,C.J.,
            Arias,C.F. and Greenwood,A.D.
  TITLE     A novel endogenous betaretrovirus in the common vampire bat
            (Desmodus rotundus) suggests multiple independent infection and
            cross-species transmission events
  JOURNAL   J. Virol. (2015) In press
   PUBMED   25717107
  REMARK    Publication Status: Available-Online prior to print
REFERENCE   2  (residues 1 to 728)
  AUTHORS   Escalera Zamudio,M., Zepeda Mendoza,M.L., Heeger,F., Loza Rubio,E.,
            Rojas Anaya,E., Mendez Ojeda,M.L., Arias,C.F. and Greenwood,A.D.
  TITLE     Direct Submission
  JOURNAL   Submitted (19-NOV-2014) Wildlife Diseases, Leibniz Institut fuer
            Zoo und Wildtierforschung (IZW), Alfred-Kowalke-Strasse 17, Berlin,
            Brandenburg 10315, Deutschland
COMMENT     ##Assembly-Data-START##
            Assembly Method       :: Bowtie v. 2 .2.2; Velvet v. 1.2.10;
                                     Geneious v. 7.5.5
            Assembly Name         :: Desmodus rotundus endogenous retrovirus
                                     (DrERV) consensus sequence
            Sequencing Technology :: Illumina
            ##Assembly-Data-END##
FEATURES             Location/Qualifiers
     source          1..728
                     /organism="Desmodus rotundus endogenous retrovirus"
                     /proviral
                     /isolate="824"
                     /host="Desmodus rotundus"
                     /db_xref="taxon:1622024"
                     /country="Germany"
                     /collection_date="02-Nov-2012"
                     /collected_by="H.Kloes"
     Protein         1..728
                     /product="gag"
     Region          10..90
                     /region_name="Gag_p10"
                     /note="Retroviral GAG p10 protein; pfam02337"
                     /db_xref="CDD:280495"
     Region          366..565
                     /region_name="Gag_p24"
                     /note="gag gene protein p24 (core nucleocapsid protein);
                     pfam00607"
                     /db_xref="CDD:279002"
     Region          590..607
                     /region_name="zf-CCHC"
                     /note="Zinc knuckle; pfam00098"
                     /db_xref="CDD:278525"
     Region          631..661
                     /region_name="zf-CCHC_5"
                     /note="GAG-polyprotein viral zinc-finger; pfam14787"
                     /db_xref="CDD:291453"
     CDS             1..728
                     /coded_by="KP175580.1:1545..3731"
ORIGIN      
        1 mgqacsqhdl fvaqlkeslk vrkirvrkkd lnsfftfvfk icpwfpqegs idsrlwhrvg
       61 dclndyykvf gpetvpitaf nyynliadil knhnnspdiq rlckegqeil rshspapska
      121 psvhglpdah adslsrppsr apsncpsvsi qidtnppaps lhpplqefys sapppvsqds
      181 gdqldpseqa eledeaaryn npgwpplvaa vlppfkpppy stshapaaai lpsahgasai
      241 spaackapit lplaataaft plpkpflqet ltfirdikti akefsaftis ppphetlafp
      301 vtrsqtrpdr tenvnssaaa aatplpdsdn pedsdsspsd ideaepstrd taapqtyfht
      361 ykklslktle kvksavthyg ptapfslali enlserwltp ndwfflakaa lsggdfilwk
      421 seyedtakqf vqrnmrksss knwtilkflg sapyqsnekq aqfppglltq iqsaglkawr
      481 rlpqkgtatt slakirqgpd epysdfisrl qelaerlfga gesenafvkh layenanpac
      541 qnairpyrqg elcdyvrlcs gigsahafgl aigaalqnfm ppqparppnr lcyncnqpgh
      601 fsracpqksq nqtqiriqnp tgpstnspga patkcprckk gfhwssecrs ktdiygqpip
      661 pkqgnsnraq pqgpipgvns gatqftpqsl hpripalpvi nhaatsqtcg gpqqaaqdwt
      721 svppptqy
//

LOCUS       XP_010861103             965 aa            linear   MAM 31-DEC-2014
DEFINITION  PREDICTED: LOW QUALITY PROTEIN: endogenous retrovirus group K
            member 9 Pol protein-like, partial [Bison bison bison].
ACCESSION   XP_010861103
VERSION     XP_010861103.1  GI:742083713
DBLINK      BioProject: PRJNA266339
DBSOURCE    REFSEQ: accession XM_010862801.1
KEYWORDS    RefSeq; corrected model; includes ab initio.
SOURCE      Bison bison bison
  ORGANISM  Bison bison bison
            Eukaryota; Metazoa; Chordata; Craniata; Vertebrata; Euteleostomi;
            Mammalia; Eutheria; Laurasiatheria; Artiodactyla; Ruminantia;
            Pecora; Bovidae; Bovinae; Bison.
COMMENT     MODEL REFSEQ:  This record is predicted by automated computational
            analysis. This record is derived from a genomic sequence
            (NW_011488885.1) annotated using gene prediction method: Gnomon.
            Also see:
                Documentation of NCBI's Annotation Process
            
            ##Genome-Annotation-Data-START##
            Annotation Provider         :: NCBI
            Annotation Status           :: Full annotation
            Annotation Version          :: Bison bison bison Annotation Release
                                           100
            Annotation Pipeline         :: NCBI eukaryotic genome annotation
                                           pipeline
            Annotation Software Version :: 6.2
            Annotation Method           :: Best-placed RefSeq; Gnomon
            Features Annotated          :: Gene; mRNA; CDS; ncRNA
            ##Genome-Annotation-Data-END##
            
            ##RefSeq-Attributes-START##
            ab initio            :: 9% of CDS bases
            frameshifts          :: corrected 1 indel
            internal stop codons :: corrected 3 genomic stop codon
            ##RefSeq-Attributes-END##
            COMPLETENESS: incomplete on both ends.
FEATURES             Location/Qualifiers
     source          1..965
                     /organism="Bison bison bison"
                     /isolate="TAMUID 2011002044"
                     /sub_species="bison"
                     /db_xref="taxon:43346"
                     /chromosome="Unknown"
                     /sex="male"
                     /tissue_type="blood"
     Protein         <1..>965
                     /product="LOW QUALITY PROTEIN: endogenous retrovirus group
                     K member 9 Pol protein-like"
     Region          99..304
                     /region_name="Gag_p24"
                     /note="gag gene protein p24 (core nucleocapsid protein);
                     pfam00607"
                     /db_xref="CDD:279002"
     Region          336..352
                     /region_name="ZnF_C2HC"
                     /note="zinc finger; smart00343"
                     /db_xref="CDD:197667"
     Region          361..391
                     /region_name="zf-CCHC_5"
                     /note="GAG-polyprotein viral zinc-finger; pfam14787"
                     /db_xref="CDD:291453"
     Region          422..537
                     /region_name="trimeric_dUTPase"
                     /note="Trimeric dUTP diphosphatases; cl00493"
                     /db_xref="CDD:294336"
     Site            order(428..429,439,445..446,448,464,466..471,476..478,482,
                     485,492,494,496,500..502,504..505,508,512)
                     /site_type="other"
                     /note="trimer interface [polypeptide binding]"
                     /db_xref="CDD:143638"
     Site            order(468..470,482..484,487,491..492)
                     /site_type="active"
                     /db_xref="CDD:143638"
     Region          552..638
                     /region_name="HIV_retropepsin_like"
                     /note="Retropepsins, pepsin-like aspartate proteases;
                     cd05482"
                     /db_xref="CDD:133149"
     Site            order(566,568,570,591..593,632)
                     /site_type="inhibition"
                     /note="inhibitor binding site"
                     /db_xref="CDD:133149"
     Site            566..568
                     /site_type="active"
                     /note="catalytic motif [active]"
                     /db_xref="CDD:133149"
     Site            566
                     /site_type="active"
                     /note="Catalytic residue [active]"
                     /db_xref="CDD:133149"
     Site            order(591..595,597..601)
                     /site_type="active"
                     /note="Active site flap [active]"
                     /db_xref="CDD:133149"
     Region          <673..782
                     /region_name="RT_like"
                     /note="RT_like: Reverse transcriptase (RT, RNA-dependent
                     DNA polymerase)_like family. An RT gene is usually
                     indicative of a mobile element such as a retrotransposon
                     or retrovirus. RTs occur in a variety of mobile elements,
                     including retrotransposons; cl02808"
                     /db_xref="CDD:295487"
     Site            701
                     /site_type="other"
                     /note="nucleic acid binding site [nucleotide binding]"
                     /db_xref="CDD:238185"
     Region          792..847
                     /region_name="RVT_thumb"
                     /note="Reverse transcriptase thumb domain; pfam06817"
                     /db_xref="CDD:284283"
     Region          845..>963
                     /region_name="Ebola_HIV-1-like_HR1-HR2"
                     /note="heptad repeat 1-heptad repeat 2 region (ectodomain)
                     of the transmembrane subunit of various endogenous
                     retroviruses (ERVs) and infectious retroviruses, including
                     Ebola virus and human immunodeficiency virus type 1
                     (HIV-1); cl02885"
                     /db_xref="CDD:295533"
     Site            order(859..861,863..864,866,870..872,874..876,878..879,
                     881..882,886,888..890,892,912,934,937..938,941)
                     /site_type="other"
                     /note="homotrimer interface [polypeptide binding]"
                     /db_xref="CDD:197370"
     Site            order(859..866,868,870..883,886..892)
                     /site_type="other"
                     /note="HR1"
                     /db_xref="CDD:197370"
     Site            order(887..894,896)
                     /site_type="other"
                     /note="immunosuppressive region"
                     /db_xref="CDD:197370"
     Site            933..941
                     /site_type="other"
                     /note="HR2"
                     /db_xref="CDD:197370"
     CDS             1..965
                     /gene="LOC105004974"
                     /coded_by="XM_010862801.1:<1..>2895"
                     /note="The sequence of the model RefSeq protein was
                     modified relative to its source genomic sequence to
                     represent the inferred CDS: deleted 1 base in 1 codon;
                     substituted 3 bases at 3 genomic stop codons"
                     /db_xref="GeneID:105004974"
ORIGIN      
        1 kkdaqgdshs sqpappaypp lvlagldppp pfveprelis ipaslpgeni kikseillsp
       61 lqqaikrane egkhipgfsg iypvfenaqq qryyeplpfk qlkelkmaca qygptapftq
      121 aiiealenqn lppndwkqva raclsggdyl lwksefaepc gitadinrxq glnttyemmv
      181 gekkyrdtns qlnylpgayp qisaaalqaw kklpnsdkkt edlskirqgp depyqdfvar
      241 lletigkmig deqggmvltk qlayenansa cqaalrpyrk kgglsdyiri cadigpsyvq
      301 gitlaaalqe ktvxkvlyqq qkrdktssrl ripgsgcfsc gqmghqaahc pqkqarrpaq
      361 tpnlcsrckk grhwardcrs ktdlqgkplp pvsgnwvrgq pqapkqcyga mpkrktvtel
      421 fratagsagl dlssstyavl tpemgmqalp tgifgplpkn tvglllgrss ttmkgllvap
      481 gvidsdymge ikimahspqg itviqsgqrv aqlillpiip vgkairqkrr srgfrssday
      541 xiqainkqrp elllyiqkkp fkgildtgad vsvisqkhwp dewpkqvvis tlqgigqshd
      601 peqsstflkw rdekrheghf kpyvlpglpv nlwwrdvmmn mgvylyspdk kisnqlldqg
      661 llphqglgia tndcqrfafs vpstnykkpm kryqwqvlpq gmansptvcq kfvaqalktt
      721 rslysqvyii hymddillay edeelllrtf aymqtalqdy gliiatekvq rfppysylef
      781 flkkkkmfra qkikirkdnl vtlndfqkll gdinwirpyl klttgemkpl fdilkgdpdp
      841 tsprtltler rqaldkveqa lskqqvtycd ytqewgeevq siklrlrvqc hadfrwicvt
      901 pkkyngsita wdkvkahleg iwhnenisld llhlhqeimn ienaprpdld vakraesfvk
      961 elfrh
//

LOCUS       XP_010127599             777 aa            linear   VRT 07-NOV-2014
DEFINITION  PREDICTED: endogenous retrovirus group K member 9 Pol protein-like
            [Chlamydotis macqueenii].
ACCESSION   XP_010127599
VERSION     XP_010127599.1  GI:705662352
DBLINK      BioProject: PRJNA266006
DBSOURCE    REFSEQ: accession XM_010129297.1
KEYWORDS    RefSeq; includes ab initio.
SOURCE      Chlamydotis macqueenii (Macqueen's bustard)
  ORGANISM  Chlamydotis macqueenii
            Eukaryota; Metazoa; Chordata; Craniata; Vertebrata; Euteleostomi;
            Archelosauria; Archosauria; Dinosauria; Saurischia; Theropoda;
            Coelurosauria; Aves; Neognathae; Gruiformes; Otididae; Chlamydotis.
COMMENT     MODEL REFSEQ:  This record is predicted by automated computational
            analysis. This record is derived from a genomic sequence
            (NW_010455800.1) annotated using gene prediction method: Gnomon.
            Also see:
                Documentation of NCBI's Annotation Process
            
            ##Genome-Annotation-Data-START##
            Annotation Provider         :: NCBI
            Annotation Status           :: Full annotation
            Annotation Version          :: Chlamydotis macqueenii Annotation
                                           Release 100
            Annotation Pipeline         :: NCBI eukaryotic genome annotation
                                           pipeline
            Annotation Software Version :: 6.1
            Annotation Method           :: Best-placed RefSeq; Gnomon
            Features Annotated          :: Gene; mRNA; CDS; ncRNA
            ##Genome-Annotation-Data-END##
            
            ##RefSeq-Attributes-START##
            ab initio :: 62% of CDS bases
            ##RefSeq-Attributes-END##
            COMPLETENESS: full length.
FEATURES             Location/Qualifiers
     source          1..777
                     /organism="Chlamydotis macqueenii"
                     /isolate="BGI_N324"
                     /db_xref="taxon:187382"
                     /chromosome="Unknown"
                     /sex="male"
     Protein         1..777
                     /product="endogenous retrovirus group K member 9 Pol
                     protein-like"
                     /calculated_mol_wt=85612
     Region          210..409
                     /region_name="Gag_p24"
                     /note="gag gene protein p24 (core nucleocapsid protein);
                     pfam00607"
                     /db_xref="CDD:279002"
     Region          481..692
                     /region_name="RT_like"
                     /note="RT_like: Reverse transcriptase (RT, RNA-dependent
                     DNA polymerase)_like family. An RT gene is usually
                     indicative of a mobile element such as a retrotransposon
                     or retrovirus. RTs occur in a variety of mobile elements,
                     including retrotransposons; cl02808"
                     /db_xref="CDD:295487"
     Region          524..692
                     /region_name="RVT_1"
                     /note="Reverse transcriptase (RNA-dependent DNA
                     polymerase); pfam00078"
                     /db_xref="CDD:278506"
     Site            order(570..575,611..612,643,645..646,689..690)
                     /site_type="active"
                     /db_xref="CDD:238185"
     Site            order(570..575,611,645)
                     /site_type="other"
                     /note="NTP binding site [chemical binding]"
                     /db_xref="CDD:238185"
     Site            612
                     /site_type="other"
                     /note="nucleic acid binding site [nucleotide binding]"
                     /db_xref="CDD:238185"
     Region          702..757
                     /region_name="RVT_thumb"
                     /note="Reverse transcriptase thumb domain; pfam06817"
                     /db_xref="CDD:284283"
     CDS             1..777
                     /gene="LOC104475538"
                     /coded_by="XM_010129297.1:1..2334"
                     /db_xref="GeneID:104475538"
ORIGIN      
        1 mgrtgrslqk vatagnsqac knlatwgqil ltiktlrrnl ttnapaslea svpplpdpql
       61 rgvplcnsgv sietggregp aqrtpcgvpa pkqprpvghs hpppapsppp gapptnpfsd
      121 tvlanndtsp eedpfdpgpi dsekkpdlfp ppqavnasha avsvgtrsiw eacrrqavqd
      181 gdrqtalacp vmyqanqqpa wrpltydark elrqrvkeag vhsaftmtll ealaesstla
      241 phdwrslmkm vltpiqfttw hadfkegstv qaatnlnqri pigydqlage gaysdplvqa
      301 qftretytqi rhialqavqk ipaskgegpq sfvkvlqgpn epyadfidgl qatlewqids
      361 ddtrgllllq laienanndc krvlqpmknr npsladmvra cqnvgstghq analanapaa
      421 qlkvsdkrgg qggkgkhwsn echskhhadg qflsdgsgnt rrgfraqqqp ifkltwltqq
      481 pvwvdqwplr reqleqlhkl meeqlaaghi tpsrspwntl vfcipkkngr whllhdlrav
      541 naviepmgal qpgfpspsml panwpltvid lkdcfftlfl hpedaprfaf sdpslnqqap
      601 mqryhwtvlp qgmhnspmic qavvdaalhp vrvqnrdaii yhymgnilia apydndlegv
      661 vaqvykaieq aglhispdkv qktspwkylg wqttqqeirp qplciklndi vtlnelqkil
      721 gainwlrpvl gltteelhpl ftllkgnpdl lssrtltdaa kealstvaqa iehrqgw
//

LOCUS       XP_009991679             805 aa            linear   VRT 31-OCT-2014
DEFINITION  PREDICTED: LOW QUALITY PROTEIN: endogenous retrovirus group K
            member 9 Pol protein-like [Chaetura pelagica].
ACCESSION   XP_009991679
VERSION     XP_009991679.1  GI:701370348
DBLINK      BioProject: PRJNA264987
DBSOURCE    REFSEQ: accession XM_009993377.1
KEYWORDS    RefSeq; corrected model; includes ab initio.
SOURCE      Chaetura pelagica (chimney swift)
  ORGANISM  Chaetura pelagica
            Eukaryota; Metazoa; Chordata; Craniata; Vertebrata; Euteleostomi;
            Archelosauria; Archosauria; Dinosauria; Saurischia; Theropoda;
            Coelurosauria; Aves; Neognathae; Caprimulgimorphae; Apodiformes;
            Apodidae; Apodinae; Chaetura.
COMMENT     MODEL REFSEQ:  This record is predicted by automated computational
            analysis. This record is derived from a genomic sequence
            (NW_009952564.1) annotated using gene prediction method: Gnomon.
            Also see:
                Documentation of NCBI's Annotation Process
            
            ##Genome-Annotation-Data-START##
            Annotation Provider         :: NCBI
            Annotation Status           :: Full annotation
            Annotation Version          :: Chaetura pelagica Annotation Release
                                           100
            Annotation Pipeline         :: NCBI eukaryotic genome annotation
                                           pipeline
            Annotation Software Version :: 6.1
            Annotation Method           :: Best-placed RefSeq; Gnomon
            Features Annotated          :: Gene; mRNA; CDS; ncRNA
            ##Genome-Annotation-Data-END##
            
            ##RefSeq-Attributes-START##
            ab initio   :: 68% of CDS bases
            frameshifts :: corrected 1 indel
            ##RefSeq-Attributes-END##
            COMPLETENESS: full length.
FEATURES             Location/Qualifiers
     source          1..805
                     /organism="Chaetura pelagica"
                     /isolate="M959"
                     /db_xref="taxon:8897"
                     /chromosome="Unknown"
                     /sex="female"
                     /country="USA: Cameron Parish, Louisiana"
     Protein         1..805
                     /product="LOW QUALITY PROTEIN: endogenous retrovirus group
                     K member 9 Pol protein-like"
                     /calculated_mol_wt=88008
     Region          15..>65
                     /region_name="Gag_p10"
                     /note="Retroviral GAG p10 protein; pfam02337"
                     /db_xref="CDD:280495"
     Region          <189..267
                     /region_name="Gag_p24"
                     /note="gag gene protein p24 (core nucleocapsid protein);
                     pfam00607"
                     /db_xref="CDD:279002"
     Region          298..>370
                     /region_name="pepsin_retropepsin_like"
                     /note="Cellular and retroviral pepsin-like aspartate
                     proteases; cl11403"
                     /db_xref="CDD:299705"
     Site            order(315,317,319,338..340)
                     /site_type="inhibition"
                     /note="inhibitor binding site"
                     /db_xref="CDD:133137"
     Site            315..317
                     /site_type="active"
                     /note="catalytic motif [active]"
                     /db_xref="CDD:133137"
     Site            315
                     /site_type="active"
                     /note="Catalytic residue [active]"
                     /db_xref="CDD:133137"
     Site            order(338..341,345..348)
                     /site_type="active"
                     /note="Active site flap [active]"
                     /db_xref="CDD:133137"
     Region          369..>527
                     /region_name="RT_like"
                     /note="RT_like: Reverse transcriptase (RT, RNA-dependent
                     DNA polymerase)_like family. An RT gene is usually
                     indicative of a mobile element such as a retrotransposon
                     or retrovirus. RTs occur in a variety of mobile elements,
                     including retrotransposons; cl02808"
                     /db_xref="CDD:295487"
     Site            order(458..463,499)
                     /site_type="other"
                     /note="NTP binding site [chemical binding]"
                     /db_xref="CDD:238185"
     Site            500
                     /site_type="other"
                     /note="nucleic acid binding site [nucleotide binding]"
                     /db_xref="CDD:238185"
     Region          602..635
                     /region_name="Integrase_Zn"
                     /note="Integrase Zinc binding domain; pfam02022"
                     /db_xref="CDD:280240"
     Region          <653..705
                     /region_name="rve"
                     /note="Integrase core domain; pfam00665"
                     /db_xref="CDD:279057"
     Region          756..800
                     /region_name="IN_DBD_C"
                     /note="Integrase DNA binding domain; pfam00552"
                     /db_xref="CDD:278951"
     CDS             1..805
                     /gene="LOC104384983"
                     /coded_by="XM_009993377.1:1..2418"
                     /note="The sequence of the model RefSeq protein was
                     modified relative to its source genomic sequence to
                     represent the inferred CDS: inserted 2 bases in 1 codon"
                     /db_xref="GeneID:104384983"
ORIGIN      
        1 mgqsvskehk scaevlqrvl klqgfgvsss dlvnllvwtr kyctwfsvas afdsavwarv
       61 geelkirkdl qfpgldelvi twkavytalk tlqpaedllq skaapppsra deekgscgif
      121 cdkvrkpkda fgpgsvdpea ksglhppplp ptppysesfp sapssappad rellglqsrt
      181 saggqclena vvpsappcea aedgprepyv sfvhrlqaai srqvdneeea rvllfqlafe
      241 nanadcqkai apirhsaesl aelfiachhv dsvelkasal aaalteklaa gkevtagqpr
      301 ltvlikgrpf vgmvdasadv svmnqcdwpq nsarvqgsvs gtggariplq saltlpvesp
      361 eekyltgtpv wvdqwplkgk rleqaqrlvq eqllcghiep sispwntpif vipeksgkwc
      421 llqdlravna vvkptgasqp gipnpsmipa ewplyvmilx dciftillhp dycahfafsv
      481 psinnqgpmq ryqwvvlpqg mmnspticqi vvdsaispir vefphllqsl sdlplqprvl
      541 asviplegar tvlmaqgnht rlwwfgdrkq scttlpgliv egnrvadslt maisasqafe
      601 qarlshdffh qnasslhkif gltmwqakdi vcacadfdsq ltpesptqvl gapheiktdn
      661 gpayisrptq yflqqwgvsh vagiphsptg qailerthst lkamllkqkr gnslspqerl
      721 dkatyvlnfl nrsgtrllts aaerqfghts nfaarpkvwy resgnpewnv pvelitwgrg
      781 yacvllpsgp rwlpaknvkp yhvle
//

LOCUS       AAC54041                 139 aa            linear   VRL 30-MAR-1995
DEFINITION  gag protein p27, partial [Simian SRV-like type D retrovirus].
ACCESSION   AAC54041
VERSION     AAC54041.1  GI:576640
DBSOURCE    locus SSU16843 accession U16843.1
KEYWORDS    .
SOURCE      Simian SRV-like type D retrovirus
  ORGANISM  Simian SRV-like type D retrovirus
            Viruses; Riboviria; Pararnavirae; Artverviricota; Revtraviricetes;
            Ortervirales; Retroviridae; Orthoretrovirinae; Betaretrovirus.
REFERENCE   1  (residues 1 to 139)
  AUTHORS   Grant,R.F., Windsor,S.K., Malinak,C.J., Bartz,C.R., Sabo,A.,
            Benveniste,R.E. and Tsai,C.C.
  TITLE     Characterization of infectious type D retrovirus from baboons
  JOURNAL   Virology 207 (1), 292-296 (1995)
   PUBMED   7871741
REFERENCE   2  (residues 1 to 139)
  AUTHORS   Grant,R.F.
  TITLE     Direct Submission
  JOURNAL   Submitted (02-NOV-1995) Richard F. Grant, Primate Research Center,
            University of Washington, 2 Maple St., Medical Lake, WA 99022, USA
COMMENT     Method: conceptual translation.
FEATURES             Location/Qualifiers
     source          1..139
                     /organism="Simian SRV-like type D retrovirus"
                     /proviral
                     /isolate="Papio cynocephalus"
                     /host="Papio cynocephalus"
                     /db_xref="taxon:36771"
                     /clone="SRV-Pc p27"
                     /cell_type="lymphocyte"
     Protein         <1..>139
                     /product="gag protein p27"
     Region          1..139
                     /region_name="Gag_p24"
                     /note="gag gene protein p24 (core nucleocapsid protein);
                     pfam00607"
                     /db_xref="CDD:279002"
     CDS             1..139
                     /coded_by="U16843.1:<1..>417"
                     /note="similar to Simian SRV-2 type D retrovirus gag
                     protein, encoded by Genbank Accession Number M16605"
ORIGIN      
        1 tptdwntlvr avlsggdhli wkseffencr dtakrnqqag ngwdfdmltg sgnyadsraq
       61 mqydpglfsq iqaaatkawr klpvkgdpga sltavkqgpd epfsdfvhrl mttagrifgn
      121 aetgvdyvkq layenanpa
//

LOCUS       AAA89180                 612 aa            linear   VRL 26-FEB-1996
DEFINITION  gag protein [Jaagsiekte sheep retrovirus].
ACCESSION   AAA89180
VERSION     AAA89180.1  GI:331339
DBSOURCE    locus JSRCG accession M80216.1
KEYWORDS    .
SOURCE      Jaagsiekte sheep retrovirus
  ORGANISM  Jaagsiekte sheep retrovirus
            Viruses; Riboviria; Pararnavirae; Artverviricota; Revtraviricetes;
            Ortervirales; Retroviridae; Orthoretrovirinae; Betaretrovirus.
REFERENCE   1  (residues 1 to 612)
  AUTHORS   York,D.F., Vigne,R., Verwoerd,D.W. and Querat,G.
  TITLE     Nucleotide sequence of the jaagsiekte retrovirus, an exogenous and
            endogenous type D and B retrovirus of sheep and goats
  JOURNAL   J. Virol. 66 (8), 4930-4939 (1992)
   PUBMED   1629959
COMMENT     Method: conceptual translation.
FEATURES             Location/Qualifiers
     source          1..612
                     /organism="Jaagsiekte sheep retrovirus"
                     /db_xref="taxon:11746"
     Protein         1..612
                     /product="gag protein"
     Region          8..90
                     /region_name="Gag_p10"
                     /note="Retroviral GAG p10 protein; pfam02337"
                     /db_xref="CDD:280495"
     Region          272..477
                     /region_name="Gag_p24"
                     /note="gag gene protein p24 (core nucleocapsid protein);
                     pfam00607"
                     /db_xref="CDD:279002"
     Region          508..524
                     /region_name="ZnF_C2HC"
                     /note="zinc finger; smart00343"
                     /db_xref="CDD:197667"
     Region          532..562
                     /region_name="zf-CCHC_5"
                     /note="GAG-polyprotein viral zinc-finger; pfam14787"
                     /db_xref="CDD:291453"
     CDS             1..612
                     /gene="gag"
                     /coded_by="M80216.1:263..2101"
ORIGIN      
        1 mghthsrqlf vhmlsvmlkh rgitvsktkl inflsfieev cpwfpregtv nletwkkvge
       61 qirthytlhg pekvpvetls fwtlirdcld fdndelkrlg nllkqeedpl htpdsvpsyd
      121 pppppppslk mhpsdnddsl sstdeaelde eaakyhqedw gflaqekgal tskdelvecf
      181 knltialqna giqlpsnnnt fpsappfppa ytptvmagld pppgfpppsk hmsplqkalr
      241 qaqrlgevvs dfslafpvfe nnnqryyesl pfkqlkelki acsqygptap ftiamieslg
      301 tqalppndwk qtaraclsgg dyllwkseff eqcariadvn rqqgiqtsye mligegpyqa
      361 tdtqlnflpg ayaqisnaar qawkklpsss tktedlskvr qgpdepyqdf varlldtigk
      421 imsdekagmv lakqlafena nsacqaalrp yrkkgdlsdf iricadigps ymqgiamaaa
      481 lqgksikevl fqqqarnkkg lqksgnsgcf vcgqpghraa vcpqkhqtsv ntpnlcprck
[truncated: 11,986,189 more chars]
