# Supplementary material for: A computational method for predicting nucleocapsid protein in retroviruses
Source: Sci Rep. 2022 Jan 11;12:524. doi: 10.1038/s41598-021-03182-2 (PMC8752852; doi:10.1038/s41598-021-03182-2)
Supplement: Supplementary file 8 — Supplementary Information S8. [file 41598_2021_3182_MOESM8_ESM.xlsx]

## Sheet: Sheet1
LOCUS	ACCESSION	LENGTH	ORGANISM	GENUS	TITEL	JOURNAL	NC NAME	NC INIT	NC TERM	SEQUENCE
GAG_RSVP	P03322	701	Rous sarcoma virus - Prague C	Alpha	Nucleotide sequence of Rous sarcoma virus	Cell 32 (3), 853-869 (1983)	p12	489	577	meavikvissacktycgktspskkeigamlsllqkegllmspsdlyspgswdpitaalsqramilgksgelktwglvlgalkaareeqvtseqakfwlglgggrvsppgpeciekpaterridkgeevgettvqrdakmapeetatpktvgtscyhcgtaigcncatasappppyvgsglypslagvgeqqgqggdtppgaeqsraepghagqapgpaltdwarvreelastgppvvampvviktegpawtplepklitrladtvrtkglrspitmaevealmsspllphdvtnlmrvilgpapyalwmdawgvqlqtviaaatrdprhpangqgrgertnlnrlkgladgmvgnpqgqaallrpgelvaitasalqafrevarlaepagpwadimqgp…
GAG_JSRV	P31622	612	Jaagsiekte sheep retrovirus	Beta	Nucleotide sequence of the jaagsiekte retrovirus, an exogenous and endogenous type D and B retrovirus of sheep and goats	J Virol 66 (8), 4930-4939 (1992)	p14	478	579	mghthsrqlfvhmlsvmlkhrgitvsktklinflsfieevcpwfpregtvnletwkkvgeqirthytlhgpekvpvetlsfwtlirdcldfdndelkrlgnllkqeedplhtpdsvpsydpppppppslkmhpsdnddslsstdeaeldeeaakyhqedwgflaqekgaltskdelvecfknltialqnagiqlpsnnntfpsappfppaytptvmagldpppgfpppskhmsplqkalrqaqrlgevvsdfslafpvfennnqryyeslpfkqlkelkiacsqygptapftiamieslgtqalppndwkqtaraclsggdyllwkseffeqcariadvnrqqgiqtsyemligegpyqatdtqlnflpgayaqisnaarqawkklpssstktedlskv…
GAG_MPMV	P07567	657	Mason-Pfizer monkey virus	Beta	Nucleotide sequence of Mason-Pfizer monkey virus: an immunosuppressive D-type retrovirus	Cell 45 (3), 375-385 (1986)	p14	526	621	mgqelsqheryveqlkqalktrgvkvkyadllkffdfvkdtcpwfpqegtidikrwrrvgdcfqdyyntfgpekvpvtafsywnlikelidkkevnpqvmaavaqteeilksnsqtdltktsqnpdldlisldsddegakssslqdkglsstkkpkrfpvlltaqtskdpedpnpsevdwdgledeaakyhnpdwppfltrpppynkatpsaptvmavvnpkeelkekiaqleeqikleelhqalisklqklktgnetvthpdtagglsrtphwpgqhipkgkccasrekeeqipkdifpvtetvdgqgqawrhhngfdfavikelktaasqygatapytlaivesvadnwltptdwntlvravlsggdhllwkseffencrdtakrnqqagngwdfdm…
GAG_SRV1	P04022	658	Simian retrovirus 1	Beta	Nucleotide sequence of SRV-1, a type D simian acquired immune deficiency syndrome retrovirus	Science 231 (4745), 1567-1572 (1986)	p14	527	622	mgqelsqheryveqlkqalktrgvkvkyadllkffdfvkdtcpwfpqegtidikrwrrvgdcfqdyyntfgpekvpvtafsywnlikelidkkevnpqvmaavaqteeilktsshtelttkpsqnpdldlisldsddegakgsslkdknlsctkkpkrfpvlltaqtsadpedpnpsevdwdgledeaakyhnpdwppfltrpppynkatpsaptvmavvnpkeelkekiaqleeqikleelhqalisklqklktgnetvtspetaggfsrtphwpgqhipkgkccasrekeeqtpkdifpvtetvdgqgqawrhhngfdftvikelktaasqygatapytlaivesvadnwltptdwntlvravlsggdhllwkseffencretakrnqqagngwdfd…
GAG_SRV2	P51516	654	Simian retrovirus 2	Beta	Sequence relationships of type D retroviruses which cause simian acquired immunodeficiency syndrome	Virology 157 (2), 317-329 (1987)	p14	524	618	mgqelsqhelyveqlkkalktrgvkvkgndllkffdfvkdtcpwfpqegtidikrwrrvgdcfqdyyntfgpekipvtafsywnlikdlidkkeadpqvmaavtqtekilkvssqtdlrdnshnkdmdlislesddeeakapsekmtmsnkspkkypamlasqnnntdkdpdlsevdwdgledeaakyhnpdwppflsrpppynrtaatapavmavvnpkeelkekisqleeqikleelhqsliirlqklktgnervtssgnieshsrtpkwpgqclpkgkylinknteeyppkdifpvtetmdgqgqawrhhngfdftvikelktavsqygatapytlaivesiadnwltptdwntlvravlsggdhliwkseffencrdtakrnqqagngwdfdmlt…
POL_BLVAU	P25059	1416	Bovine leukemia virus (AUSTRALIAN ISOLATE)	Delta	Molecular cloning and sequencing of an Australian isolate of proviral bovine leukaemia virus DNA: comparison with other isolates	J Gen Virol 71 (Pt 8), 1737-1746 (1990)	p12-pro	324	419	mgnspsynppagispsdwlnllqsaqrlnprpspsdftdlknyihwfhktqkkpwtftsggpascppgkfgrvplvlatlnevlsndegapgasapeeqpppydppavlpiisegnrnrhrawalrelqdikkeienkapgsqvwiqtlrlailqadptpadleqlcqyiaspvdqtahmtsltaaiaaeaantlqgfnpqngtltqqsaqpnagdlrsqyqnlwlqawknlptrpsvqpwstivqgpaesyvefvnrlqisladnlpdgvpkepiidslsyanankecqqilqgrglvaapvgqklqacahwapktkqpailvhtpgpkmpgprqpapkrpppgpcyrclkeghwardcptkttgpppgpcpickdpshwkrdcptlkskklieggps…
POL_BLVJ	P03361	1416	Bovine leukemia virus (JAPANESE ISOLATE BLV-1)	Delta	Complete nucleotide sequence of the genome of bovine leukemia virus: its evolutionary relationship to other retroviruses	Proc Natl Acad Sci U S A 82 (3), 677-681 (1985)	p12-pro	322	419	mgnspsynppagispsdwlnllqsaqrlnprpspsdftdlknyihwfhktqkkpwtftsggptscppgrfgrvplvlatlnevlsneggapgasapeeqpppydppailpiisegnrnrhrawalrelqdikkeienkapgsqvwiqtlrlailqadptpadleqlcqyiaspvdqtahmtsltaaiaaaeaantlqgfnpktgtltqqsaqpnagdlrsqyqnlwlqagknlptrpsapwstivqgpaessvefvnrlqisladnlpdgvpkepiidslsyananrecqqilqgrgpvaavgqklqacaqwapknkqpallvhtpgpkmpgprqpapkrpppgpcyrclkeghwardcptkatgpppgpcpickdpshwkrdcptlksknklieggls…
POL_HTL1L	P0C211	1462	HTLV-1 isolate Mel 15	Delta	Complete nucleotide sequence of a highly divergent human T-cell leukemia (lymphotropic) virus type I (HTLV-I) variant from melanesia: genetic and phylogenetic relationship to HTLV-I strains from other geographical regions	J Virol 67 (2), 1015-1023 (1993)	p15-pro	345	449	mgqifprsanpiprpprglathhwlnflqaayrlepgpssydfhqlktvlkmaletpvwmcpinysllasllpkgypgqvneilqvliqtqtqipshpappppsspthdppdsdpqipppyveptapqvlpvmhphgvppthrpwqmkdlqaikqevsqaapgspqfmqtirlavqqfdptakdlqdllqylcsslvaslhhqqldsliseaetrgitgynplagplrvqannpqqqglrreyqqlwltafaalpgsakdpswasilqgleepyhtfverlnvaldnglpegtpkdpilrslaysnankecqkllqarghtnsplgdmlracqawtprdktkvlvvqpkkpppnqpcfrcgkaghwsrdcaqprpppgpcplcqdpthwkrdcprlkpa…
POL_HTL32	Q0R5R2	1440	HTLV-3 strain 2026ND	Delta	Ancient origin and molecular features of the novel human T-lymphotropic virus type 3 revealed by complete genome analysis	J Virol 80 (15), 7427-7438 (2006)	p15-pro	338	430	mgktysspinpipkapkglaihhwlnflqaayrlqpgpsefdfhqlrkflklaiktpvwlnpinysvlaglipknypgrvheivailiqetpareappsaplaedpqkpppypeqaqeasqclpilhphgapaahrpwqmkdlqaikqevsssapgspqfmqtirlavqqfdptakdlhdllqylcsslvaslhhqqletliaqaetqgitgynplagplriqannpnqqglrkeyqnlwlsafsalpgntkdptwaailqgpeepfgsfverlnvaldnglpegtpkdpilrslaysnankecqkllqargqtnsplgemlracqtwtprdknkilmvqpkktpppnqpcfrcgqvghwsrdckqprpppgpcpvcqdpthwkrdcpqlktdtrdsed…
POL_HTL3P	Q4U0X6	1440	Human T-cell leukemia virus 3 (strain Pyl43)	Delta	Human T-cell lymphotropic virus type 3: complete nucleotide sequence and characterization of the human tax3 protein	J Virol 80 (19), 9876-9888 (2006)	p15-pro	338	430	mgktysspvnpipkapkglaihhwlnflqaayrlqpgpsefdfhqlrkflklaiktpvwlnpinysvlarlipknypgrvheivailiqetpareappsappaddpqkpppypehaqvepqclpvlhphgapathrpwqmkdlqaikqevsssapgspqfmqtvrlavqqfdptakdlhdllqylcsslvaslhhqqletliaqaetqgitgynplagplrvqannpnqqglrreyqnlwlsafsalpgntkdptwaailqgpeepfcsfverlnvaldnglpegtpkdpilrslaysnankecqkllqargqtnsplgemlracqtwtprdknkilmiqpkktpppnqpcfrcgqaghwsrdckqprpppgpcplcqdpahwkqdcpqlkadtkgsed…
POL_HTL1C	P14078	1462	Human T-cell lymphotrophic virus type 1 (Caribbean isolate)	Delta	Molecular cloning and complete nucleotide sequence of an adult T cell leukaemia virus/human T cell leukaemia virus type I (ATLV/HTLV-I) isolate of Caribbean origin: relationship to other members of the ATLV/HTLV-I subgroup	J Gen Virol 69 (Pt 7), 1695-1710 (1988)	p15-pro	345	449	mgqifsrsaspiprpprglaahhwlnflqaayrlepgpssydfhqlkkflkialetpvwicpinysllasllpkgypgrvneilhiliqtqaqipsrpappppsssthdppdsdpqipppyveptapqvlpvmhphgappnhrpwqmkdlqaikqevsqaapgspqfmqtirlavqqfdptakdlqdllqylcsslvaslhhqqldsliseaetrgitgynplagplrvqannpqqqglrreyqqlwlaafaalpgsakdpswasilqgleepyhafverlnialdnglpegtpkdpilrslaysnankecqkllqarghtnsplgdmlracqawtpkdktkvlvvqpkkpppnqpcfrcgkaghwsrdctqprpppgpcplcqdpthwkrdcprlkpt…
GAG_HTL1M	P14077	429	Human T-cell lymphotrophic virus type 1 (isolate MT-2)	Delta	Nucleotide sequence of the core (gag) gene from HTLV-1 isolate MT-2	Nucleic Acids Res 17 (19), 7998 (1989)	p15-gag	345	429	mgqifsrsaspiprpprglaahhwlnflqaayrlepgpssydfhqlkkflkialetpvwicpinysllasllpkgypgrvneilhiliqtqaqipsrpappppsspthdppdsdpqipppyveptapqvlpvmhphgappnhrpwqmkdlqaikqevsqaapgspqfmqtirlavqqfdptakdlqdllqylcsslvaslhhqqldsliseaetrgitsynplagplrvqannpqqqglrreyqqlwlaafaalpgsakdpswasilqgleepyhafverlnialdnglpegtpkdpilrslaysnankecqkllqarghtnsplgdmlracqtwtpkdktkvlvvqpkkpppnqpcfrcgkaghwsrdctqprpppgpcplcqdpthwkrdcprlkpt…
GAG_HTL1A	P03345	429	Human T-cell lymphotrophic virus type 1 (strain ATK)	Delta	Human adult T-cell leukemia virus: complete nucleotide sequence of the provirus genome integrated in leukemia cell DNA	Proc Natl Acad Sci U S A 80 (12), 3618-3622 (1983)	p15-gag	345	429	mgqifsrsaspiprpprglaahhwlnflqaayrlepgpssydfhqlkkflkialetparicpinysllasllpkgypgrvneilhiliqtqaqipsrpappppsspthdppdsdpqipppyveptapqvlpvmhphgappnhrpwqmkdlqaikqevsqaapgspqfmqtirlavqqfdptakdlqdllqylcsslvaslhhqqldsliseaetrgitgynplagplrvqannpqqqglrreyqqlwlaafaalpgsakdpswasilqgleepyhafverlnialdnglpegtpkdpilrslaysnankecqkllqarghtnsplgdmlracqtwtpkdktkvlvvqpkkpppnqpcfrcgkaghwsrdctqprpppgpcplcqdpthwkrdcprlkpt…
POL_HTL1A	P03362	1462	Human T-cell lymphotrophic virus type 1 (strain ATK)	Delta	Human adult T-cell leukemia virus: complete nucleotide sequence of the provirus genome integrated in leukemia cell DNA	Proc Natl Acad Sci U S A 80 (12), 3618-3622 (1983)	p15-pro	345	449	mgqifsrsaspiprpprglaahhwlnflqaayrlepgpssydfhqlkkflkialetparicpinysllasllpkgypgrvneilhiliqtqaqipsrpappppsspthdppdsdpqipppyveptapqvlpvmhphgappnhrpwqmkdlqaikqevsqaapgspqfmqtirlavqqfdptakdlqdllqylcsslvaslhhqqldsliseaetrgitgynplagplrvqannpqqqglrreyqqlwlaafaalpgsakdpswasilqgleepyhafverlnialdnglpegtpkdpilrslaysnankecqkllqarghtnsplgdmlracqtwtpkdktkvlvvqpkkpppnqpcfrcgkaghwsrdctqprpppgpcplcqdpthwkrdcprlkpt…
PRO_HTL1A	P10274	651	Human T-cell lymphotrophic virus type 1 (strain ATK)	Delta	Human adult T-cell leukemia virus: complete nucleotide sequence of the provirus genome integrated in leukemia cell DNA	Proc Natl Acad Sci U S A 80 (12), 3618-3622 (1983)	p15-pro	345	449	mgqifsrsaspiprpprglaahhwlnflqaayrlepgpssydfhqlkkflkialetparicpinysllasllpkgypgrvneilhiliqtqaqipsrpappppsspthdppdsdpqipppyveptapqvlpvmhphgappnhrpwqmkdlqaikqevsqaapgspqfmqtirlavqqfdptakdlqdllqylcsslvaslhhqqldsliseaetrgitgynplagplrvqannpqqqglrreyqqlwlaafaalpgsakdpswasilqgleepyhafverlnialdnglpegtpkdpilrslaysnankecqkllqarghtnsplgdmlracqtwtpkdktkvlvvqpkkpppnqpcfrcgkaghwsrdctqprpppgpcplcqdpthwkrdcprlkpt…
POL_HTLV2	P03363	1461	Human T-lymphotropic virus 2	Delta	Complete nucleotide sequence of an infectious clone of human T-cell leukemia virus type II: an open reading frame for the protease gene	Proc Natl Acad Sci U S A 82 (10), 3101-3105 (1985)	p15-pro	351	446	mgqihglsptpipkaprglsthhwlnflqaayrlqprpsdfdfqqlrrflklalktpiwlnpidysllaslipkgypgrvveiinilvknqvspsapaapvptpicptttpppppppspeahvpppyveptttqcfpilhppgapsahrpwqmkdlqaikqevsssalgspqfmqtlrlavqqfdptakdlqdllqylcsslvvslhhqqlntliteaetrgmtgynpmagplrmqannpaqqglrreyqnlwlaafstlpgntrdpswaailqgleepycafverlnvaldnglpegtpkepilrslaysnankecqkilqarghtnsplgemlrtcqawtpkdktkvlvvqprrppptqpcfrcgkvghwsrdctqprpppgpcplcqdpshwkrdc…
GAG_WDSV	Q88937	582	Walleye dermal sarcoma virus	Epsilon	Nucleotide sequence and protein analysis of a complex piscine retrovirus, walleye dermal sarcoma virus	J Virol 69 (9), 5320-5331 (1995)	p14	458	582	mgnssstpppsalknsdlfktmlrtqysgsvktrrinqdikkqyplwpdqgtcatkhweqavlipldsvseetakvlnflrvkiqarkgetarqmtahtikklivgtidknkqqteilqktdesdeemdttntmlfiarnkreriaqqqqadlaaqqqvlllqreqqreqrekdikkrdekkkkllpdttqkveqtdigeasssdasaqkpistdnnpdlkvdgvltrsqhttvpsnitikkdgtsvqyqhpirnyptgegnltaqvrnpfrplelqqlrkdcpalpegipqlaewltqtmaiyncdeadveqlarvifptpvrqiagvinghaaantaakiqnyvtacrqhypavcdwgtiqaftykppqtaheyvkhaeiifknnsglewqhatvpf…
POL_WDSV	O92815	1752	Walleye dermal sarcoma virus	Epsilon	Nucleotide sequence and protein analysis of a complex piscine retrovirus, walleye dermal sarcoma virus	J Virol 69 (9), 5320-5331 (1995)	p14	458	584	mgnssstpppsalknsdlfktmlrtqysgsvktrrinqdikkqyplwpdqgtcatkhweqavlipldsvseetakvlnflrvkiqarkgetarqmtahtikklivgtidknkqqteilqktdesdeemdttntmlfiarnkreriaqqqqadlaaqqqvlllqreqqreqrekdikkrdekkkkllpdttqkveqtdigeasssdasaqkpistdnnpdlkvdgvltrsqhttvpsnitikkdgtsvqyqhpirnyptgegnltaqvrnpfrplelqqlrkdcpalpegipqlaewltqtmaiyncdeadveqlarvifptpvrqiagvinghaaantaakiqnyvtacrqhypavcdwgtiqaftykppqtaheyvkhaeiifknnsglewqhatvpf…
POL_MLVAV	P03356	1734	AKR (endogenous) murine leukemia virus	Gamma	Nucleotide sequence of AKV murine leukemia virus	J Virol 49 (2), 471-478 (1984)	p10-Pol	478	533	mgqtvttplsltlehwedvqriasnqsvdvkkrrwvtfcsaewptfgvgwpqdgtfnldiilqvkskvfspgphghpdqvpyivtweaiayepppwvkpfvspklspsptapilpsgpstqppprsalypaltpsikprpskpqvlsdnggplidllsedpppyggqglsssdgdgdreeatstseipapspivsrlrgkrdppaadsttsrafplrlggngqlqywpfsssdlynwknnnpsfsedpgkltaliesvltthqptwddcqqllgtlltgeekqrvllearkavrgndgrptqlpnevdaafplerpdwdyttqrgrnhlvlyrqlllaglqnagrsptnlakvkgitqgpnespsaflerlkeayrrytpydpedpgqetnvsmsfiwq…
POL_BAEVM	P10272	1727	Baboon endogenous virus strain M7	Gamma	The entire nucleotide sequence of baboon endogenous virus DNA: a chimeric genome structure of murine type C and simian type D retroviruses	Jpn. J. Genet. 62, 127-137 (1987)	p10-Pol	478	533	mgqtlttplsltlthfsdvrarahnlsvgvrkgrwqtfcssewptlhvgwprdgtfdlsvilqvktkvmdpgphghpdqvayiitwedlvrnpppwvkpflhtpstskstllalevpknrtldppkpvlpdesqqdllfqdplphpphnpllepppynspsppvlspvspttpsaptpsslvssstppsspappeltprtppqtprlrlrraegqdgpstwqsslfplrtvnrtiqywpfsasdlynwkthnpsfsqdpqaltsliesillthqptwddcqqllqvlltteerqrvllearknvpgpgglptqlpneidegfpltrpdwdyetapgreslriyrqallaglkgagkrptnlakvrtitqgkdespaafmerllegfrmytpfdpeapeh…
GAG_MLVCB	P27460	536	Cas-Br-E murine leukemia virus	Gamma	Complete nucleotide sequence of the neurotropic murine retrovirus CAS-BR-E	Nucleic Acids Res 19 (7), 1707 (1991)	p10-Gag	477	536	mgqtvttplsltldhwkdvertahnqsvdvkkrrwvtfcsvewptfnvgwpqdgtfnrdiitqvkikvfspgphghpdqvpyivtwealafdpppwvkpfvhpkpplppsapsllpepplstsprsslypaltpslgakpkpqvlpdsggplidlltedpppyrdpgpppsdrdrddgeaapageapdpspmasrlrgrrelpvadsttsqafplrsggngqlqywpfsssdlynwknnnpsfsedpgkltaliesvllthqptwddcqqllgtlltgeekqrvllearkavrgedgrptqlpneindafplerpdwdyntqrgrnhlvlyrqlllaglqnagrsptnlakvkgitqgpnespsaflerlkeayrrytpydpedpgqetnvsmsfiwqs…
POL_MLVCB	P08361	1733	Cas-Br-E murine leukemia virus	Gamma	Complete nucleotide sequence of the neurotropic murine retrovirus CAS-BR-E	Nucleic Acids Res 19 (7), 1707 (1991)	p10-Pol	477	532	mgqtvttplsltldhwkdvertahnqsvdvkkrrwvtfcsvewptfnvgwpqdgtfnrdiitqvkikvfspgphghpdqvpyivtwealafdpppwvkpfvhpkpplppsapsllpepplstsprsslypaltpslgakpkpqvlpdsggplidlltedpppyrdpgpppsdrdrddgeaapageapdpspmasrlrgrrelpvadsttsqafplrsggngqlqywpfsssdlynwknnnpsfsedpgkltaliesvllthqptwddcqqllgtlltgeekqrvllearkavrgedgrptqlpneindafplerpdwdyntqrgrnhlvlyrqlllaglqnagrsptnlakvkgitqgpnespsaflerlkeayrrytpydpedpgqetnvsmsfiwqs…
GAG_MLVFP	P26805	538	Friend murine leukemia virus (ISOLATE PVC-211)	Gamma	Complete nucleotide sequence of a neuropathogenic variant of Friend murine leukemia virus PVC-211	Nucleic Acids Res 20 (12), 3249 (1992)	p10-Gag	479	538	mgqtattplsltldhwkdvertahnqsvevrkrrwvtfcsaewptfnvgwprdgtfnpdiitqvkikvfspgphghpdqvpyivtwealavdpppwvkpfvhpkpplllppsapslppepplstppqsslypaltsplntkprpqvlpdsggplidlltedpppyrdpgppspdgkgdsgevaptegapdsspmvsrlrgrreppvadsttsqafplrlggngqfqywpfsssdlynwknnnpsfsedpgkltaliesvllthqptwddcqqllgtlltgeekqrvllearkavrgedgrptqlpndindafplerpdwdyntqrgrnhlvhyrqlllaglqnagrsptnlakvkgitqgpnespsaflerlkeayrrytpydpedpgqetnvsmsfiw…
POL_MLVFP	P26808	1738	Friend murine leukemia virus (ISOLATE PVC-211)	Gamma	Complete nucleotide sequence of a neuropathogenic variant of Friend murine leukemia virus PVC-211	Nucleic Acids Res 20 (12), 3249 (1992)	p10-Pol	479	534	mgqtattplsltldhwkdvertahnqsvevrkrrwvtfcsaewptfnvgwprdgtfnpdiitqvkikvfspgphghpdqvpyivtwealavdpppwvkpfvhpkpplllppsapslppepplstppqsslypaltsplntkprpqvlpdsggplidlltedpppyrdpgppspdgkgdsgevaptegapdsspmvsrlrgrreppvadsttsqafplrlggngqfqywpfsssdlynwknnnpsfsedpgkltaliesvllthqptwddcqqllgtlltgeekqrvllearkavrgedgrptqlpndindafplerpdwdyntqrgrnhlvhyrqlllaglqnagrsptnlakvkgitqgpnespsaflerlkeayrrytpydpedpgqetnvsmsfiw…
GAG_GALV	P21416	520	Gibbon ape leukemia virus	Gamma	Genetic organization of gibbon ape leukemia virus	Virology 173 (1), 205-213 (1989)	p10-Gag	455	520	mgqdnstpisltlnhwrdvrtrahnlsveikkgkwqtfcssewptfgvgwppegtfnlsvifavkkivfqengghpdqvpyivvwqdlaqnpppwvpasakvavvsdtrrpvagrpsapprppiypatddllllseptpppypaalppplapqaigppsgqmpdssdpegpaagtrsrrarspadnsgpdstvilplraigppaepnglvplqywpfssadlynwksnhpsfsenpagltglleslmfshqptwddcqqllqilftteererillearknvlgdngaptqlenlineafplnrphwdyntaagrerllvyrrtlvaglkgaarrptnlakvrevlqgpaeppsvflerlmeayrrytpfdpssegqqaavamafigqsapdikkklqrl…
POL_GALV	P21414	1686	Gibbon ape leukemia virus	Gamma	Genetic organization of gibbon ape leukemia virus	Virology 173 (1), 205-213 (1989)	p10-Pol	455	516	mgqdnstpisltlnhwrdvrtrahnlsveikkgkwqtfcssewptfgvgwppegtfnlsvifavkkivfqengghpdqvpyivvwqdlaqnpppwvpasakvavvsdtrrpvagrpsapprppiypatddllllseptpppypaalppplapqaigppsgqmpdssdpegpaagtrsrrarspadnsgpdstvilplraigppaepnglvplqywpfssadlynwksnhpsfsenpagltglleslmfshqptwddcqqllqilftteererillearknvlgdngaptqlenlineafplnrphwdyntaagrerllvyrrtlvaglkgaarrptnlakvrevlqgpaeppsvflerlmeayrrytpfdpssegqqaavamafigqsapdikkklqrl…
GAG_KORV	Q9TTC2	521	Koala retrovirus	Gamma	The nucleotide sequence of koala (Phascolarctos cinereus) retrovirus: a novel type C endogenous virus related to Gibbon ape leukemia virus	J Virol 74 (9), 4264-4272 (2000)	p10-Gag	456	521	mgqgestplsltldhwkdvktrahnlsveirkgkwqtfcssewptfevgwppegtfnpsiisavkrivfqetgghpdqvpyiivwqdlsnspppwvpplakiavasgqdngrksaggrpsapsrlpiypetdslfllsepppyptspppppaphaarpapglmaeglgsegpaagtrsrrprsptgdtgpdstvalplravgppaepnglvplqywpfssadlynwksnhpsfsenptgltglleslmfshqptwddcqqllqvlftteererillearknvlgvngaptqlenlineafplnrpqwdhntaegrerllvyrrtlvaglkgaarrptnlakvrevlqgpteppsvflerlmeayrrytpfdpssegqkaavamsfigqsapdikkklqr…
POL_KORV	Q9TTC1	1687	Koala retrovirus	Gamma	The nucleotide sequence of koala (Phascolarctos cinereus) retrovirus: a novel type C endogenous virus related to Gibbon ape leukemia virus	J Virol 74 (9), 4264-4272 (2000)	p10-Pol	456	517	mgqgestplsltldhwkdvktrahnlsveirkgkwqtfcssewptfevgwppegtfnpsiisavkrivfqetgghpdqvpyiivwqdlsnspppwvpplakiavasgqdngrksaggrpsapsrlpiypetdslfllsepppyptspppppaphaarpapglmaeglgsegpaagtrsrrprsptgdtgpdstvalplravgppaepnglvplqywpfssadlynwksnhpsfsenptgltglleslmfshqptwddcqqllqvlftteererillearknvlgvngaptqlenlineafplnrpqwdhntaegrerllvyrrtlvaglkgaarrptnlakvrevlqgpteppsvflerlmeayrrytpfdpssegqkaavamsfigqsapdikkklqr…
GAG_MLVMS	P03332	538	Moloney murine leukemia virus isolate Shinnick	Gamma	Nucleotide sequence of Moloney murine leukaemia virus	Nature 293 (5833), 543-548 (1981)	p10-Gag	479	538	mgqtvttplsltlghwkdveriahnqsvdvkkrrwvtfcsaewptfnvgwprdgtfnrdlitqvkikvfspgphghpdqvpyivtwealafdpppwvkpfvhpkpppplppsapslplepprstpprsslypaltpslgakpkpqvlsdsggplidlltedpppyrdprpppsdrdgnggeatpageapdpspmasrlrgrreppvadsttsqafplraggngqlqywpfsssdlynwknnnpsfsedpgkltaliesvlithqptwddcqqllgtlltgeekqrvllearkavrgddgrptqlpnevdaafplerpdwdyttqagrnhlvhyrqlllaglqnagrsptnlakvkgitqgpnespsaflerlkeayrrytpydpedpgqetnvsmsfiw…
POL_MLVMS	P03355	1738	Moloney murine leukemia virus isolate Shinnick	Gamma	Nucleotide sequence of Moloney murine leukaemia virus	Nature 293 (5833), 543-548 (1981)	p10-Pol	479	534	mgqtvttplsltlghwkdveriahnqsvdvkkrrwvtfcsaewptfnvgwprdgtfnrdlitqvkikvfspgphghpdqvpyivtwealafdpppwvkpfvhpkpppplppsapslplepprstpprsslypaltpslgakpkpqvlsdsggplidlltedpppyrdprpppsdrdgnggeatpageapdpspmasrlrgrreppvadsttsqafplraggngqlqywpfsssdlynwknnnpsfsedpgkltaliesvlithqptwddcqqllgtlltgeekqrvllearkavrgddgrptqlpnevdaafplerpdwdyttqagrnhlvhyrqlllaglqnagrsptnlakvkgitqgpnespsaflerlkeayrrytpydpedpgqetnvsmsfiw…
GAG_MSVMO	P03334	538	Moloney murine sarcoma virus	Gamma	Complete nucleotide sequence and organization of the Moloney murine sarcoma virus genome	Science 214 (4519), 445-450 (1981)	p10	479	538	mgqtvttplsltldhwkdverlahnqsvdvkkrrwvtfcsaewptfnvgwprdgtfnrdlitqvkikvfspgphghpdqvpyivtwealafdpppwvkpfvhpkppppllpsapslplepplstppqsslypaltpslgakpkpqvlsdsggplidlltedpppyrdprpppsdrdgdsgeatpageapdpspmasrlrgrreppvadsttsqafplrtggngqlqywpfsssdlynwknnnpsfsedpgkltaliesvlithqptwddcqqllgtlltgeekqrvllearkavrgddgrptqlpnevdaafplerpdweyttqagrnhlvhyrqlliaglqnagrsptnlakvkgitqgpnespsaflerlkeayrrytpydpedpgqetnvsmsfiw…
GAG_MLVBM	P29167	537	Murine leukemia virus (strain BM5 ECO)	Gamma	Characteristics and contributions of defective, ecotropic, and mink cell focus-inducing viruses involved in a retrovirus-induced immunodeficiency syndrome of mice	J Virol 65 (8), 4232-4241 (1991)	p10-Gag	478	537	mgqtvttplsltlehwgdvqriasnqsvgvkkrrwvtfcsaewptfgvgwpqdgtfnldiilqvkskvfspgphghpdqvpyivtweaiayepppwvkpfvspklslsptapilpsgpstqppprsalypaftpsikprpskpqvlsddggplidlltedpppygeqgpsspdgdgdreeatstseipapspmvsrlrgkrdppaadsttsrafplrlggngqlqywpfsssdlynwknnnpsfsedpgkltaliesvltthqptwddcqqllgtlltgeekqrvllearkavrgndgrptqlpnevnsafplerpdwdyttpegrnhlvlyrqlllaglqnagrsptnlakvkgitqgpnespsaflerlkeayrrytpydpedpgqetnvsmsfiwq…
POL_MLVBM	Q7SVK7	1734	Murine leukemia virus (strain BM5 ECO)	Gamma	Analysis of the helper virus in murine retrovirus-induced immunodeficiency syndrome: evidence for immunoselection of the dominant and subdominant CTL epitopes of the BM5 ecotropic virus	Viral Immunol 16 (2), 203-212 (2003)	p10-Pol	478	533	mgqtvttplsltlehwgdvqriasnqsvgvkkrrwvtfcsaewptfgvgwpqdgtfnldiilqvkskvfspgphghpdqvpyivtweaiayepppwvkpfvspklslsptapilpsgpstqppprsalypaftpsikprpskpqvlsddggplidlltedpppygeqgpsspdgdgdreeatstseipapspmvsrlrgkrdppaadsttsrafplrlggngqlqywpfsssdlynwknnnpsfsedpgkltaliesvltthqptwddcqqllgtlltgeekqrvllearkavrgndgrptqlpnevnsafplerpdwdyttpegrnhlvlyrqlllaglqnagrsptnlakvkgitqgpnespsaflerlkeayrrytpydpedpgqetnvsmsfiwq…
GAG_MLVDE	P29168	536	Murine leukemia virus (strain DEF27)	Gamma	Characteristics and contributions of defective, ecotropic, and mink cell focus-inducing viruses involved in a retrovirus-induced immunodeficiency syndrome of mice	J Virol 65 (8), 4232-4241 (1991)	p10	477	536	mgqtittplsltlehwrdvqciasnqsvdvkrrrwvtfcsvewpsfdvgwpldgtfnldiilqvkskvfcpgphghpdqvpyivtwealayhpppwvkpfvspkpfplstlpfsppgpsahppsrsdlytalipsiktkppksrvlptnggplidlltenppnlgeqgpplpkgpvkkrrpppprysppgpmvsrlrgnrdppaadsttsrafplrlggngqlqywpfsssdlynwknnnpsfsedpgkltaliesvltthqptwddcqqllgtlltgeekqrvllearkavrgndgrptqlpnevnsafplerpdwdyttpegrnhlvlyrqlllaglqnagrsptnlakvkgitqgpsespsaflerlkeayrrytpydpedpgqetnvsmsfiwqs…
POL_XMRV3	Q2F7J3	1733	Xenotropic MuLV-related virus VP35	Gamma	Identification of a novel Gammaretrovirus in prostate tumors of patients homozygous for R462Q RNASEL variant	PLoS Pathog 2 (3), e25 (2006)	p10	477	532	mgqtvttplsltlqhwgdvqriasnqsvdvkkrrwvtfcsaewptfnvgwpqdgtfnlgvisqvksrvfcpgphghpdqvpyivtwealaydpppwvkpfvspkppplptapvlppgpsaqppsrsalypaltlsikskppkpqvlpdsggplidlltedpppygvqpsssarenneeeaattsevsppspmvsrlrgrrdppaadsttsqafplrmggdgqlqywpfsssdlynwknnnpsfsedpgkltaliesvlithqptwddcqqllgtlltgeekqrvlleagkavrgndgrptqlpnevnaafplerpdwdytttegrnhlvlyrqlllaglqnagrsptnlakvkgitqgpnespsaflerlkeayrrytpydpedpgqetnvsmsfiwqs…
POL_XMRV4	Q2F7J0	1733	Xenotropic MuLV-related virus VP42	Gamma	Identification of a novel Gammaretrovirus in prostate tumors of patients homozygous for R462Q RNASEL variant	PLoS Pathog 2 (3), e25 (2006)	p10	477	532	mgqtvttplsltlqhwgdvqriasnqsvdvkkrrwvtfcsaewptfnvgwpqdgtfnlgiisqvksrvfcpgphghpdqvpyivtwealaydpppwvkpfvspkppplptapvlppgpsaqppsrsalypaltpsikskppkpqvlpdsggplidlltedpppygaqpsssarenneeeaattsevsppspmvsrlrgrrdppaadsttsqafplrmggdgqlqywpfsssdlynwknnnpsfsedpgkltaliesvlithqptwddcqqllgtlltgeekqrvllearkavrgndgrptqlpnevnaafplerpdwgytttegrnhlvlyrqlllaglqnagrsptnlakvkgitqgpnespsaflerlkeayrrytpydpedpgqetnvsmsfiwqs…
GAG_XMRV6	Q27ID9	536	Xenotropic MuLV-related virus VP62	Gamma	Identification of a novel Gammaretrovirus in prostate tumors of patients homozygous for R462Q RNASEL variant	PLoS Pathog 2 (3), e25 (2006)	p10	477	536	mgqtvttplsltlqhwgdvqriasnqsvdvkkrrwvtfcsaewptfnvgwpqdgtfnlgvisqvksrvfcpgphghpdqvpyivtwealaydpppwvkpfvspkppplptapvlppgpsaqppsrsalypaltpsikskppkpqvlpdsggplidlltedpppygaqpsssarenneeeaattsevsppspmvsrlrgrrdppaadsttsqafplrmggdgqlqywpfsssdlynwknnnpsfsedpgkltaliesvlithqptwddcqqllgtlltgeekqrvllearkavrgndgrptqlpnevnaafplerpdwdytttegrnhlvlyrqlllaglqnagrsptnlakvkgitqgpnespsaflerlkeayrrytpydpedpgqetnvsmsfiwqs…
POL_XMRV6	A1Z651	1733	Xenotropic MuLV-related virus VP62	Gamma	Identification of a novel Gammaretrovirus in prostate tumors of patients homozygous for R462Q RNASEL variant	PLoS Pathog 2 (3), e25 (2006)	p10	477	532	mgqtvttplsltlqhwgdvqriasnqsvdvkkrrwvtfcsaewptfnvgwpqdgtfnlgvisqvksrvfcpgphghpdqvpyivtwealaydpppwvkpfvspkppplptapvlppgpsaqppsrsalypaltpsikskppkpqvlpdsggplidlltedpppygaqpsssarenneeeaattsevsppspmvsrlrgrrdppaadsttsqafplrmggdgqlqywpfsssdlynwknnnpsfsedpgkltaliesvlithqptwddcqqllgtlltgeekqrvllearkavrgndgrptqlpnevnaafplerpdwdytttegrnhlvlyrqlllaglqnagrsptnlakvkgitqgpnespsaflerlkeayrrytpydpedpgqetnvsmsfiwqs…
GAG_HV1A2	P03349	502	HIV-1 M:B_ARV2/SF2	Lentivirus	Nucleotide sequence and expression of an AIDS-associated retrovirus (ARV-2)	Science 227 (4686), 484-492 (1985)	p7	380	434	mgarasvlsggeldkwekirlrpggkkkyklkhivwasrelerfavnpglletsegcrqilgqlqpslqtgseelrslyntvatlycvhqridvkdtkealekieeeqnkskkkaqqaaaaagtgnssqvsqnypivqnlqgqmvhqaisprtlnawvkvveekafspevipmfsalsegatpqdlntmlntvgghqaamqmlketineeaaewdrvhpvhagpiapgqmreprgsdiagttstlqeqigwmtnnppipvgeiykrwiilglnkivrmysptsildirqgpkepfrdyvdrfyktlraeqasqdvknwmtetllvqnanpdcktilkalgpaatleemmtacqgvggpghkarvlaeamsqvtnpanimmqrgnfrnqrktvkcfncgk…
POL_HV1A2	P03369	1437	HIV-1 M:B_ARV2/SF2	Lentivirus	Nucleotide sequence and expression of an AIDS-associated retrovirus (ARV-2)	Science 227 (4686), 484-492 (1985)	p7	380	434	mgarasvlsggeldkwekirlrpggkkkyklkhivwasrelerfavnpglletsegcrqilgqlqpslqtgseelrslyntvatlycvhqridvkdtkealekieeeqnkskkkaqqaaaaagtgnssqvsqnypivqnlqgqmvhqaisprtlnawvkvveekafspevipmfsalsegatpqdlntmlntvgghqaamqmlketineeaaewdrvhpvhagpiapgqmreprgsdiagttstlqeqigwmtnnppipvgeiykrwiilglnkivrmysptsildirqgpkepfrdyvdrfyktlraeqasqdvknwmtetllvqnanpdcktilkalgpaatleemmtacqgvggpghkarvlaeamsqvtnpanimmqrgnfrnqrktvkcfncgk…
GAG_HV1H2	P04591	500	HIV-1 M:B_HXB2R	Lentivirus	Complete nucleotide sequences of functional clones of the AIDS virus	AIDS Res Hum Retroviruses 3 (1), 57-69 (1987)	p7	378	432	mgarasvlsggeldrwekirlrpggkkkyklkhivwasrelerfavnpglletsegcrqilgqlqpslqtgseelrslyntvatlycvhqrieikdtkealdkieeeqnkskkkaqqaaadtghsnqvsqnypivqniqgqmvhqaisprtlnawvkvveekafspevipmfsalsegatpqdlntmlntvgghqaamqmlketineeaaewdrvhpvhagpiapgqmreprgsdiagttstlqeqigwmtnnppipvgeiykrwiilglnkivrmysptsildirqgpkepfrdyvdrfyktlraeqasqevknwmtetllvqnanpdcktilkalgpaatleemmtacqgvggpghkarvlaeamsqvtnsatimmqrgnfrnqrkivkcfncgkeg…
POL_HV1H2	P04585	1435	HIV-1 M:B_HXB2R	Lentivirus	Complete nucleotide sequences of functional clones of the AIDS virus	AIDS Res Hum Retroviruses 3 (1), 57-69 (1987)	p7	378	432	mgarasvlsggeldrwekirlrpggkkkyklkhivwasrelerfavnpglletsegcrqilgqlqpslqtgseelrslyntvatlycvhqrieikdtkealdkieeeqnkskkkaqqaaadtghsnqvsqnypivqniqgqmvhqaisprtlnawvkvveekafspevipmfsalsegatpqdlntmlntvgghqaamqmlketineeaaewdrvhpvhagpiapgqmreprgsdiagttstlqeqigwmtnnppipvgeiykrwiilglnkivrmysptsildirqgpkepfrdyvdrfyktlraeqasqevknwmtetllvqnanpdcktilkalgpaatleemmtacqgvggpghkarvlaeamsqvtnsatimmqrgnfrnqrkivkcfncgkeg…
POL_HV192	O12158	1431	HIV-1 M:C_92BR025	Lentivirus	Molecular cloning and analysis of functional envelope genes from human immunodeficiency virus type 1 sequence subtypes A through G. The WHO and NIAID Networks for HIV Isolation and Characterization	J Virol 70 (3), 1651-1667 (1996)	p7	375	429	mgarasilrggkldaweriklkpggkkhymmkhlvwasrelerfaldpglletsegckqimkqlqpalqtgtkelislhntvatlycvhekidvrdtkealdkikeeqnksqqktqqaeaadkgkvsqnypivqnlqgqmvhqpisartlnawvkvveekafspevipmftalsegatpqdlntmlntvgghqaamqmlkdtineeaaewdrlhpvhagpvapgqmreprgsdiagttstlqeqitwmtnnppvpvgdiykrwiilglnkivrmyspvsildikqgpkepfrdyvdrffktlraeqatqdvknwmtdtllvqnanpdcktilralgpgasleemmtacqgvggpghkarvlaeamskvnntnimmqrsnckgpkrtikcfncgkeghla…
POL_HV1ET	Q75002	1439	HIV-1 M:C_ETH2220	Lentivirus	Full-length sequence of an ethiopian human immunodeficiency virus type 1 (HIV-1) isolate of genetic subtype C	AIDS Res Hum Retroviruses 12 (14), 1329-1339 (1996)	p7	375	429	mgarasilrgekldawekiklrpggkkhymlkhlvwanrelekfalnpdlldtsagckqiikqlqpalqtgteelkslfntvatlycvhqkieikdtkealdkieeeqnesqqktqqagaadrgkdsqnypivqnmqgqmvhqpisartlnawvkvveekafspevipmftalsegatpqdlntmlntvgghqaamqmlkdtineeaaewdrlhpvhagpvapgqmrdprgsdiagttstlqeqiawmtgnppvpvgdiykrwiilglnkivrmyspvsildikqgpkepfrdyvdrffktlraeqatqdvknwmtdtllvqnanpdcktilralgpgasleemmtacqgvggpahkarvlaeamsqvnnttimmqksnfkgpkraikcfncgkeghla…
GAG_HV1MP	Q9QBZ6	492	HIV-1 M:F2_MP255C	Lentivirus	Near-full-length genome sequencing of divergent African HIV type 1 subtype F viruses leads to the identification of a new HIV type 1 subtype designated K	AIDS Res Hum Retroviruses 16 (2), 139-151 (2000)	p7	373	427	mgarasvlsggkldawekirlkpggkkryrlkhlvwasrelerfalnpsllettegckkiigqlqsslqtgseelkslynavvvlyyvhqridvrdtkealdklqeeqdksqqkeqqkaadkevsqnypivqniqgqmvhqalsprtlnawvkvieekafspevipmfsalsegatpqdlntmlntvgghqaamqmlkdtineeaaewdrlhpvhagpippgqmreprgsdiagttstlqeqitwmtgnppvpvgeiykrwiilglnkivrmyspvsildikqgpkepfrdyvdrffktlraeqatqevknwmtetllvqnsnpdcktilkalgpgatleemmtacqgvggpghkarilaeamskatstaimmqksnfkgqkrivkcfncgkeghiarn…
POL_HV1MP	Q9QBZ5	1430	HIV-1 M:F2_MP255C	Lentivirus	Near-full-length genome sequencing of divergent African HIV type 1 subtype F viruses leads to the identification of a new HIV type 1 subtype designated K	AIDS Res Hum Retroviruses 16 (2), 139-151 (2000)	p7	373	427	mgarasvlsggkldawekirlkpggkkryrlkhlvwasrelerfalnpsllettegckkiigqlqsslqtgseelkslynavvvlyyvhqridvrdtkealdklqeeqdksqqkeqqkaadkevsqnypivqniqgqmvhqalsprtlnawvkvieekafspevipmfsalsegatpqdlntmlntvgghqaamqmlkdtineeaaewdrlhpvhagpippgqmreprgsdiagttstlqeqitwmtgnppvpvgeiykrwiilglnkivrmyspvsildikqgpkepfrdyvdrffktlraeqatqevknwmtetllvqnsnpdcktilkalgpgatleemmtacqgvggpghkarilaeamskatstaimmqksnfkgqkrivkcfncgkeghiarn…
GAG_HV1M2	Q9QBZ2	496	HIV-1 M:F2_MP257C	Lentivirus	Near-full-length genome sequencing of divergent African HIV type 1 subtype F viruses leads to the identification of a new HIV type 1 subtype designated K	AIDS Res Hum Retroviruses 16 (2), 139-151 (2000)	p7	377	431	mgarasvlsggkldawekirlrpggkkkyrlkhivwasrelkrfalnpgllettegckkiigqlqpslqtgseelkslfntivvlyyvhqkievrdtkealdklqeeqdkhqqktqqatadkgvskgvsqnypilqnlqgqmvhqslsprtlnawvkvieekafspevipmfsalsegatpqdlntmlntvgghqaamqmlkdtineeaaewdrlhpvhagpippgqmreprgsdiagttstlqeqiawmtsnppvpvgeiykrwiilglnkivrmyspvsildikqgpkepfrdyvdrffktlraeqatqevkgwmtetllvqnanpdcktilkalgpgatleemmtacqgvggpshkarilaeamskatgaaimmqksnfkgqrrivkcfncgkegh…
POL_HV1M2	Q9QBZ1	1434	HIV-1 M:F2_MP257C	Lentivirus	Near-full-length genome sequencing of divergent African HIV type 1 subtype F viruses leads to the identification of a new HIV type 1 subtype designated K	AIDS Res Hum Retroviruses 16 (2), 139-151 (2000)	p7	377	431	mgarasvlsggkldawekirlrpggkkkyrlkhivwasrelkrfalnpgllettegckkiigqlqpslqtgseelkslfntivvlyyvhqkievrdtkealdklqeeqdkhqqktqqatadkgvskgvsqnypilqnlqgqmvhqslsprtlnawvkvieekafspevipmfsalsegatpqdlntmlntvgghqaamqmlkdtineeaaewdrlhpvhagpippgqmreprgsdiagttstlqeqiawmtsnppvpvgeiykrwiilglnkivrmyspvsildikqgpkepfrdyvdrffktlraeqatqevkgwmtetllvqnanpdcktilkalgpgatleemmtacqgvggpshkarilaeamskatgaaimmqksnfkgqrrivkcfncgkegh…
POL_HV19N	O41798	1435	HIV-1 M:G_92NG083	Lentivirus	A comprehensive panel of near-full-length clones and reference sequences for non-subtype B isolates of human immunodeficiency virus type 1	J Virol 72 (7), 5680-5698 (1998)	p7	379	433	mgarasvlsggkldswekirlrpggrkkyklkhivwasrelgrfalnrdlletaegcvqimkqlqpaltgteelrslfntvatlycvhqkievkdtkeapeevekiqknsqqeiqqaaknegnsnpvsqnypivqnaqgqmihqaispwtlnawvkvveekafspevipmfsalsegatpqdlntmlntvgghqaamqmlkdtindeaaewdrihpqqagpippgqirepsgsdiagttstlqeqirwmtsnppipvgeiykrwiilglnkivrmyspvsildirqgpkepfrdyvdrffktlraeqatqevkgwmtdtllvqnanpdcktilralgpgatleemmtacqgvggpshkarvlaeamsqasgaaaaaimmqksnfkgprriikcfncgke…
GAG_HV196	Q9QBY4	495	HIV-1 M:K_96CM-MP535	Lentivirus	Near-full-length genome sequencing of divergent African HIV type 1 subtype F viruses leads to the identification of a new HIV type 1 subtype designated K	AIDS Res Hum Retroviruses 16 (2), 139-151 (2000)	p7	373	427	mgarasvlsggkldawekirlrpggkkkyklkhlvwasrelerfalnpgllettegcrqiitqiqpsiqtgseeikslyntiavlyfvhqkievkdtkealdkleeeqnksqrktqqeaadkgvsqnypivqnlqgqmvhqalsprtlnawvkvieekafspevipmftalsegatpqdlntmlntvgghqaamqmlkdtindeaaewdrlhpvhagpippgqmreprgsdiagttstlqeqiawmtsnppvpvgeiykrwiilglnkivrmyspvsildirqgpkepfrdyvdrffktlraeqatqevknwmtdtllvqnanpdcktilkalgpgasleemmtacqgvggpshkarilaeamsqvtnpvvmmqkgnfkghrkivkcfncgkeghiarn…
POL_HV196	Q9QBY3	1430	HIV-1 M:K_96CM-MP535	Lentivirus	Near-full-length genome sequencing of divergent African HIV type 1 subtype F viruses leads to the identification of a new HIV type 1 subtype designated K	AIDS Res Hum Retroviruses 16 (2), 139-151 (2000)	p7	373	427	mgarasvlsggkldawekirlrpggkkkyklkhlvwasrelerfalnpgllettegcrqiitqiqpsiqtgseeikslyntiavlyfvhqkievkdtkealdkleeeqnksqrktqqeaadkgvsqnypivqnlqgqmvhqalsprtlnawvkvieekafspevipmftalsegatpqdlntmlntvgghqaamqmlkdtindeaaewdrlhpvhagpippgqmreprgsdiagttstlqeqiawmtsnppvpvgeiykrwiilglnkivrmyspvsildirqgpkepfrdyvdrffktlraeqatqevknwmtdtllvqnanpdcktilkalgpgasleemmtacqgvggpshkarilaeamsqvtnpvvmmqkgnfkghrkivkcfncgkeghiarn…
GAG_HV197	Q9QC00	495	HIV-1 M:K_97ZR-EQTB11	Lentivirus	Near-full-length genome sequencing of divergent African HIV type 1 subtype F viruses leads to the identification of a new HIV type 1 subtype designated K	AIDS Res Hum Retroviruses 16 (2), 139-151 (2000)	p7	373	427	mgarasvlsggkldkwekiqlrpggkkkyrlkhlvwasrelerfalnpnlletvegcrqiirqlqpslqtgseelrslfntvatlywvhqsiqvrdtkealdkleeeqnrtqqktqqgkadkgvsqnypivqnlqgqmvhqalsprtlnawvkvieekafspevipmfsalsegatpqdlntmlntvgghqaamqmlkdtineeaaewdrmhpvqagpippgqireprgsdiagttstlqeqitwmtsnppipvgeiykrwiilglnkivrmyspvsildirqgpkepfrdyvdrffrvlraeqatqevknwmtetllvqnanpdcrtilkalgsgatleemmtacqgvggpghkarvlaeamsqvtnsavmmqrgnfkgqrriikcfncgkeghlarn…
POL_HV197	Q9QBZ9	1429	HIV-1 M:K_97ZR-EQTB11	Lentivirus	Near-full-length genome sequencing of divergent African HIV type 1 subtype F viruses leads to the identification of a new HIV type 1 subtype designated K	AIDS Res Hum Retroviruses 16 (2), 139-151 (2000)	p7	373	427	mgarasvlsggkldkwekiqlrpggkkkyrlkhlvwasrelerfalnpnlletvegcrqiirqlqpslqtgseelrslfntvatlywvhqsiqvrdtkealdkleeeqnrtqqktqqgkadkgvsqnypivqnlqgqmvhqalsprtlnawvkvieekafspevipmfsalsegatpqdlntmlntvgghqaamqmlkdtineeaaewdrmhpvqagpippgqireprgsdiagttstlqeqitwmtsnppipvgeiykrwiilglnkivrmyspvsildirqgpkepfrdyvdrffrvlraeqatqevknwmtetllvqnanpdcrtilkalgsgatleemmtacqgvggpghkarvlaeamsqvtnsavmmqrgnfkgqrriikcfncgkeghlarn…
POL_HV1MV	Q79666	1446	HIV-1 O_MVP5180	Lentivirus	A new subtype of human immunodeficiency virus type 1 (MVP-5180) from Cameroon	J Virol 68 (3), 1581-1585 (1994)	p7	382	437	mgarasvltgskldawerirlrpgskkayrlkhlvwasreleryacnpglletaegteqllqqlepalktgsedlkslwnaiavlwcvhnrfdirdtqqaiqklkevmasrksaeaakeetsprqtsqnypivtnaqgqmvhqaisprtlnawvkaveekafnpeiipmfmalsegavpydintmlnaigghqgalqvlkevineeaaewdrthppamgplppgqireptgsdiagttstqqeqiiwttrgansipvgdiyrkwivlglnkmvkmyspvsildirqgpkepfrdyvdrfyktlraeqatqevknwmtetllvqnsnpdckqilkalgpeatleemmvacqgvggpthkakilaeamasaqqdlkggytavfmqrgqnpnrkgpikcfnc…
POL_HV2EH	Q89928	1464	HIV-2 B_EHO	Lentivirus	Nucleotide sequence of the HIV-2 EHO genome, a divergent HIV-2 isolate	AIDS Res Hum Retroviruses 11 (7), 873-874 (1995)	p7	378	429	mgargsvlsgkktdelekvrlrpggkkrymlkhivwavnelerfglaesrlgskegcrkirkvlgplvptgsenlkslyntvcvifclhaeekvkdteeakkiaqrhlaadtekmpamskpskptsrlaypvqqiagnyshlplsprtlnawvklveekkfgaevvpgfqalsegctpydinqmlncvgehqaamqiireiineeaadwdqqhpspgpmpagqlreprgsdiagttstveeqiqwmyrpqnpvpvgniyrrwiqlglqkcvrmynptnildikqgpkepfqsyvdrfykslraeqtdpavknwmtqtlliqnanpdcklvlkglgmnptleemltacqgiggpgqkarlmaealkealtpstnpfaaaqpragkrtvtcwncgkaghta…
POL_HV2UC	Q76634	1471	HIV-2 B_UC1	Lentivirus	Distinguishing features of an infectious molecular clone of the highly divergent and noncytopathic human immunodeficiency virus type 2 UC1 strain	J Virol 67 (2), 1006-1014 (1993)	p7	378	430	mgarssvlsgkktdelekvrlrpggkkryclkhiiwavneldrfglaeslleskegchkiltvlaplvptgsenlkslfntvcviyclhaeekvkdteeakkiaqrhlaadtekmpatsrptappsggnypvqqiagnyvhmplsprtlnawvklveekkfgaevvpgfqalsegctpydinqmlncvgdhqaamqiireiineeaadwdqqhpipgplpagqlrdprgsdiagttstveeqiqwmyraqnpvpvgniyrrwiqiglqkcvrmynptnildikqgpkepfqsyvdrfykslraeqtdpavknwmtqtlliqnanpdcklvlkglgmnptleemltacqgiggpgqkarlmaealkealtpapipfaaaqqkagkrgtvtcwncgkvght…
POL_HV1BR	P03367	1447	Human immunodeficiency virus type 1 (BRU ISOLATE)	Lentivirus	Nucleotide sequence of the AIDS virus, LAV	Cell 40 (1), 9-17 (1985)	p7	378	432	mgarasvlsggeldrwekirlrpggkkkyklkhivwasrelerfavnpglletsegcrqilgqlqpslqtgseelrslyntvatlycvhqrieikdtkealdkieeeqnkskkkaqqaaadtghssqvsqnypivqniqgqmvhqaisprtlnawvkvveekafspevipmfsalsegatpqdlntmlntvgghqaamqmlketineeaaewdrvhpvhagpiapgqmreprgsdiagttstlqeqigwmtnnppipvgeiykrwiilglnkivrmysptsildirqgpkepfrdyvdrfyktlraeqasqevknwmtetllvqnanpdcktilkalgpaatleemmtacqgvggpghkarvlaeamsqvtnsatimmqrgnfrnqrkivkcfncgkeg…
GAG_HV1ND	P18800	497	Human immunodeficiency virus type 1 (NDK ISOLATE)	Lentivirus	Nucleotide sequence of HIV1-NDK: a highly cytopathic strain of the human immunodeficiency virus	Gene 81 (2), 275-284 (1989)	p7	376	430	mgarasvlsggkldtwerirlrpggkkkyalkhliwasrelerftlnpglletsegckqiigqlqpsiqtgseeirslyntvatlycvherievkdtkeavekmeeeqnkskkktqqaaadssqvsqnypivqnlqgqmvhqaisprtlnawvkvieekafspevipmfsalsegatpqdlntmlntvgghqaamqmlketindeaaewdrlhpvhagpvapgqmreprgsdiagttstlqeqiawmtsnppipvgeiykrwiilglnkivrmyspvsildirqgpkepfrdyvdrfyktlraeqasqdvknwmtetllvqnanpdcktilkalgpqatleemmtacqgvggpghkarvlaeamsqvtgsatavmmqrgnfkgprksikcfncgkeght…
POL_HV1ND	P18802	1432	Human immunodeficiency virus type 1 (NDK ISOLATE)	Lentivirus	Nucleotide sequence of HIV1-NDK: a highly cytopathic strain of the human immunodeficiency virus	Gene 81 (2), 275-284 (1989)	p7	375	430	mgarasvlsggkldtwerirlrpggkkkyalkhliwasrelerftlnpglletsegckqiigqlqpsiqtgseeirslyntvatlycvherievkdtkeavekmeeeqnkskkktqqaaadssqvsqnypivqnlqgqmvhqaisprtlnawvkvieekafspevipmfsalsegatpqdlntmlntvgghqaamqmlketindeaaewdrlhpvhagpvapgqmreprgsdiagttstlqeqiawmtsnppipvgeiykrwiilglnkivrmyspvsildirqgpkepfrdyvdrfyktlraeqasqdvknwmtetllvqnanpdcktilkalgpqatleemmtacqgvggpghkarvlaeamsqvtgsatavmmqrgnfkgprksikcfncgkeght…
GAG_HV1OY	P20889	499	Human immunodeficiency virus type 1 (OYI ISOLATE)	Lentivirus	A highly defective HIV-1 strain isolated from a healthy Gabonese individual presenting an atypical western blot	AIDS 3 (11), 707-715 (1989)	p7	377	431	mgarasvlsggeldkwekirlrpggkkkyqlkhivwasrelerfainpglletsegcrqilgqlqpslktgseeirslyntvatlycvhqkievkdtkealdkieeeqnkskkkaqqtaadtgnssqvsqnypivqnlqgqmvhqpisprtlnawvkvveekafspevipmfsalaegatpqdlntmlntvgghqaamqmlketineeaaewdrlhpvhagpiapgqmreprgsdiagttstlqeqigwmtnnppipvgeiykrwiilglnkivrmysptsildirqgpkepfrdyvdrfyktlraeqasqdvknwmtetllvqnanpdcktilkalgpaatleemmtacqgvggpghkarvlaeamsqvnsvtvmmqkgnfknqrktvkcfncgkegh…
POL_HV1OY	P20892	1434	Human immunodeficiency virus type 1 (OYI ISOLATE)	Lentivirus	A highly defective HIV-1 strain isolated from a healthy Gabonese individual presenting an atypical western blot	AIDS 3 (11), 707-715 (1989)	p7	377	431	mgarasvlsggeldkwekirlrpggkkkyqlkhivwasrelerfainpglletsegcrqilgqlqpslktgseeirslyntvatlycvhqkievkdtkealdkieeeqnkskkkaqqtaadtgnssqvsqnypivqnlqgqmvhqpisprtlnawvkvveekafspevipmfsalaegatpqdlntmlntvgghqaamqmlketineeaaewdrlhpvhagpiapgqmreprgsdiagttstlqeqigwmtnnppipvgeiykrwiilglnkivrmysptsildirqgpkepfrdyvdrfyktlraeqasqdvknwmtetllvqnanpdcktilkalgpaatleemmtacqgvggpghkarvlaeamsqvnsvtvmmqkgnfknqrktvkcfncgkegh…
GAG_HV1RH	P05890	501	Human immunodeficiency virus type 1 (RF/HAT ISOLATE)	Lentivirus	Identification and characterization of conserved and variable regions in the envelope gene of HTLV-III/LAV, the retrovirus of AIDS	Cell 45 (5), 637-648 (1986)	p7	378	434	mgarasvlsggkldkwekirlrprgkkryklkhivwasrelerfavnpslletaegcrqilgqlqpalqtgseelkslynavatlycvhqnievrdtkealdkieeeqnkskkkaqqaaadtgngsqvsqnypivqnlqgqmvhqaisprtlnawvkvveekafspevipmfsalsegatpqdlntmlntvgghqaamqmlketineeaaewdrlhpvhagpiapgqmreprgsdiagttstlqeqigwmtnnppipvgeiykrwiilglnkivrmyspisildirqgpkepfrdyvdrfyktlraeqasqdvknwmtetflvqnanpdcktilkalgpaatleemmtacqgvggpshkarilaeamsqvtnsatimlqkgnfrdqrkivkcfncgkvg…
POL_HV1RH	P05959	1436	Human immunodeficiency virus type 1 (RF/HAT ISOLATE)	Lentivirus	Identification and characterization of conserved and variable regions in the envelope gene of HTLV-III/LAV, the retrovirus of AIDS	Cell 45 (5), 637-648 (1986)	p7	378	434	mgarasvlsggkldkwekirlrprgkkryklkhivwasrelerfavnpslletaegcrqilgqlqpalqtgseelkslynavatlycvhqnievrdtkealdkieeeqnkskkkaqqaaadtgngsqvsqnypivqnlqgqmvhqaisprtlnawvkvveekafspevipmfsalsegatpqdlntmlntvgghqaamqmlketineeaaewdrlhpvhagpiapgqmreprgsdiagttstlqeqigwmtnnppipvgeiykrwiilglnkivrmyspisildirqgpkepfrdyvdrfyktlraeqasqdvknwmtetflvqnanpdcktilkalgpaatleemmtacqgvggpshkarilaeamsqvtnsatimlqkgnfrdqrkivkcfncgkvg…
GAG_HV1B1	P03347	512	Human immunodeficiency virus type 1 BH10	Lentivirus	Complete nucleotide sequence of the AIDS virus, HTLV-III	Nature 313 (6000), 277-284 (1985)	p7	378	432	mgarasvlsggeldrwekirlrpggkkkyklkhivwasrelerfavnpglletsegcrqilgqlqpslqtgseelrslyntvatlycvhqrieikdtkealdkieeeqnkskkkaqqaaadtghssqvsqnypivqniqgqmvhqaisprtlnawvkvveekafspevipmfsalsegatpqdlntmlntvgghqaamqmlketineeaaewdrvhpvhagpiapgqmreprgsdiagttstlqeqigwmtnnppipvgeiykrwiilglnkivrmysptsildirqgpkepfrdyvdrfyktlraeqasqevknwmtetllvqnanpdcktilkalgpaatleemmtacqgvggpghkarvlaeamsqvtntatimmqrgnfrnqrkmvkcfncgkeg…
POL_HV1B1	P03366	1447	Human immunodeficiency virus type 1 BH10	Lentivirus	Complete nucleotide sequence of the AIDS virus, HTLV-III	Nature 313 (6000), 277-284 (1985)	p7	378	432	mgarasvlsggeldrwekirlrpggkkkyklkhivwasrelerfavnpglletsegcrqilgqlqpslqtgseelrslyntvatlycvhqrieikdtkealdkieeeqnkskkkaqqaaadtghssqvsqnypivqniqgqmvhqaisprtlnawvkvveekafspevipmfsalsegatpqdlntmlntvgghqaamqmlketineeaaewdrvhpvhagpiapgqmreprgsdiagttstlqeqigwmtnnppipvgeiykrwiilglnkivrmysptsildirqgpkepfrdyvdrfyktlraeqasqevknwmtetllvqnanpdcktilkalgpaatleemmtacqgvggpghkarvlaeamsqvtntatimmqrgnfrnqrkmvkcfncgkeg…
POL_HV2BE	P18096	1550	Human immunodeficiency virus type 2 (ISOLATE BEN)	Lentivirus	A novel proviral clone of HIV-2: biological and phylogenetic relationship to other primate immunodeficiency viruses	Virology 177 (1), 305-311 (1990)	p7	383	431	mgarnsvlrgkkadelekvrlrpggkkkyrlkhivwaaneldkfglaeslleskegcqkilrvldplvptgsenlkslfntvcviwclhaeekvkdteeakklaqrhlvaetgtaekmpntsrptappsgkrgnypvqqaggnyvhvplsprtlnawvklveekkfgaevvpgfqalsegctpydinqmlncvgdhqaamqiireiineeaadwdsqhpipgplpagqlrdprgsdiagttstvdeqiqwmyrpqnpvpvgniyrrwiqiglqkcvrkynptnildikqgpkepfqsyvdrfykslraeqtdpavknwmtqtlliqnanpdcklvlkglgmnptleemltacqgvggpgqkarlmaealkeamgpspipfaaaqqrkairywncgkegh…
POL_HV2CA	P24107	1462	Human immunodeficiency virus type 2 (ISOLATE CAM2)	Lentivirus	Nucleotide sequence of a Guinea-Bissau-derived human immunodeficiency virus type 2 proviral clone (HIV-2CAM2)	J Gen Virol 72 (Pt 3), 721-724 (1991)	p7	383	431	mgarnsvlrgkkadelekvrlrpggkkkyklkhivwaaneldrfglaeslleskegcqrilkvldplvptgsenlkslfntvcviwcihaeekvkdteeakrialrhlaaetgtaekmpdtsrptappsgkggnypvqsiggnythvplsprtlnawvklveekkfgaevvpgfqalsegctpydinqmlncvgdhqaamqiireiineeaadwdanhpipgplpagqlrdprgsdiagttstveeqiqwmfraqnpvpvgniyrrwiqiglqkcvrmynptnildikqgpkesfqsyvdrfykslraeqtdpavknwmtqtllvqnanpdcklvlkglgmnptleemltacqgvggpgqkarlmaealkeamgpppipfaaaqqrrtikcwncgkegh…
POL_HV2D1	P17757	1462	Human immunodeficiency virus type 2 (ISOLATE D194)	Lentivirus	Molecular cloning of two west African human immunodeficiency virus type 2 isolates that replicate well in macrophages: a Gambian isolate, from a patient with neurologic acquired immunodeficiency syndrome, and a highly divergent Ghanian isolate	Proc Natl Acad Sci U S A 86 (7), 2383-2387 (1989)	p7	383	431	mgarnsvlrgkkadelekvrlrpngkkryrlkhvvwaaneldrfglaeslleskegcqkilkvleplvptgsenlkslfntvcviwclhaeekvkdteeakklaqrhlvaetgtaekmpnisrptappsgkggnfpvqqaggnyihvplsprtlnawvklveekkfgaevvpgfqalsegctpydinqmlncvgdhqaamqiireiineeaadwdaqhpipgplpagqlrdprgsdiagttstvdeqiqwmyrqpnpvpvgniyrrwiqiglqkcvrmynptnildvkqgpkesfqsyvdrfykslraeqtdpavknwmtqtlliqnanpdcklvlkglgmnptleemltacqgvggpsqkarlmaealkealtpapipfaaaqqrraircwncgkegh…
POL_HV2D2	P15833	1465	Human immunodeficiency virus type 2 (ISOLATE D205,7)	Lentivirus	A highly divergent HIV-2-related isolate	Nature 342 (6252), 948-950 (1989)	p7	378	430	mgargsvlsgkktdelekvrlrpggkkkymlkhvvwavneldrfglaeslleskegcqkilkvlaplvptgsenlkslfnivcvifclhaeekvkdteeakkiaqrhlaadtekmpatnkptappsggnypvqqlagnyvhlplsprtlnawvklveekkfgaevvpgfqalsegctpydinqmlncvgehqaamqiireiineeaadwdqqhpspgpmpagqlrdprgsdiagttstveeqiqwmyraqnpvpvgniyrrwiqlglqkcvrmynptnildikqgpkepfqsyvdrfykslraeqtdpavknwmtqtlliqnanpdcklvlkglgmnptleemltacqgiggpgqkarlmaealkealtpapipfaavqqkagkrgtvtcwncgkqght…
POL_HV2G1	P18042	1464	Human immunodeficiency virus type 2 (ISOLATE GHANA-1)	Lentivirus	Genomic divergence of HIV-2 from Ghana	AIDS Res Hum Retroviruses 5 (6), 593-604 (1989)	p7	384	432	mgarnsvlrgkkadelekirlrpsgkkkyrlkhivwaaneldkfglaeslleskegcqkiltvldplvptgsenlkslfntvcviwclhaeekvkdteeakklvqrhlgaetgtaekmpstsrptappsgrgrnfpvqqtgggnyihvplsprtlnawvklvedkkfgaevvpgfqalsegctpydinqmlncvgdhqaamqiireiindeaadwdaqhpipgplpagqlrdprgsdiagttstveeqiqwmyrpqnpvpvgniyrrwiqiglqkcvrmynptnildvkqgpkepfqsyvdrfykslraeqtdpavknwmtqtlliqnanpdcklvlkglgmnptleemltacqgvggpgqkarlmaealkealtpppipfaaaqqrkvircwncgkeg…
POL_HV2KR	Q74120	1463	Human immunodeficiency virus type 2 (isolate KR)	Lentivirus	Direct Submission	Submitted (??-APR-1995) to the EMBL/GenBank/DDBJ databases	p7	383	431	mgarssvlrgkkvdelekirlrpggkkkyrlkhivwaanelgkfglaeslleskegcqkiitvldplvptgsenlkslfntvcviwclhaeekvkdtegakqivqrhlvaetgtadkmpstsrpaappsgrggnypvqqiagnyshvplsprtlnawvklveekkfgaevvpgfqalsegctpydinqmlncvgdhqaamqiireiineeaadwdvqhpipgplpagqlreprgsdiagttstveeqiqwmfraqnpipvgniyrrwiqiglqkcvrmynptnildvkqgpkepfqsyvdrfykslraeqtdpavknwmtqtllvqnanpdcklvlkglgmnptleemltacqgiggpgqkarlmaealkealapapipfaaaqqrrtikcwncgkdgh…
POL_HV2NZ	P05962	1461	Human immunodeficiency virus type 2 (ISOLATE NIH-Z)	Lentivirus	Genetic variability between isolates of human immunodeficiency virus (HIV) type 2 is comparable to the variability among HIV type 1	Proc Natl Acad Sci U S A 85 (16), 5941-5945 (1988)	p7	381	429	mgarnsvlrgkkadelekirlrpggkkkyklkhivwaaneldrfglaeslleskegcqkiltvldplvptgsenlkslfntvcviwcihaeekvkdtegakqivqrhlvaetgtaekmpntsrptappsgknfpvqqvagnythiplspgtlnawvklveekkfgaevvpgfqalsegctpydinqmlncvgdhqaamqiireiineeaadwdvahpipgplpagqlreprgsdiagttstveeqiqwmfrpqnpvpvgniyrrwiqiglqkcvrmynptnildinqgpkepfqsyvdrfykslraeqtdpavknwmtqtlliqnanpdcklvlkglgmnptleemlttcqgvggpgqkarlmaealkevmapapipfaaaqqrktfkcwncgkeghsa…
POL_HV2RO	P04584	1464	Human immunodeficiency virus type 2 (ISOLATE ROD)	Lentivirus	Genome organization and transactivation of the human immunodeficiency virus type 2	Nature 326 (6114), 662-669 (1987)	p7	383	431	mgarnsvlrgkkadelerirlrpggkkkyrlkhivwaankldrfglaeslleskegcqkiltvldpmvptgsenlkslfntvcviwcihaeekvkdtegakqivrrhlvaetgtaekmpstsrptapssekggnypvqhvggnythiplsprtlnawvklveekkfgaevvpgfqalsegctpydinqmlncvgdhqaamqiireiineeaaewdvqhpipgplpagqlreprgsdiagttstveeqiqwmfrpqnpvpvgniyrrwiqiglqkcvrmynptnildikqgpkepfqsyvdrfykslraeqtdpavknwmtqtllvqnanpdcklvlkglgmnptleemltacqgvggpgqkarlmaealkevigpapipfaaaqqrkafkcwncgkegh…
POL_HV2SB	P12451	1462	Human immunodeficiency virus type 2 (ISOLATE SBLISY)	Lentivirus	Molecular and biological characterization of a replication competent human immunodeficiency type 2 (HIV-2) proviral clone	Proc Natl Acad Sci U S A 86 (7), 2433-2437 (1989)	p7	382	430	mgaknsvlrgkkadelekirlrpggkkkyrlkhivwaaneldrfglteslleskegcqkiisvleplvptgsenlkslynttcviwclhaeekvkdteeakrivgrhlvaetetaekmpnisrptappsgkggnfpvqqiggnyvhlplsprtlnawvklveekkfgaevvpgfqalsegctpydinqmlncvgdhqaamqiireiineeaadwdvqhpipgplpagqlrdprgsdiagttstveeqiewmyrqenpvpvgniyrrwiqiglqkcvrmynptnildikqgpkesfqsyvdrfykslraeqtdaavknwmtqtllvqsnpdcklvlkglgmnptleemltacqgiggpgqkarlmaealkeamrpapipfaaaqqkraikcwncgkeghs…
POL_HV2ST	P20876	1463	Human immunodeficiency virus type 2 (ISOLATE ST)	Lentivirus	Molecular characterization of an attenuated human immunodeficiency virus type 2 isolate	J Virol 64 (2), 890-901 (1990)	p7	383	431	mgarnsvlrgkkadelekirlrpggkkkyrlkhivwaaneldrfglaeslleskegcqkiltvldplvptgsenlkslfntvcviwcihaeekakdteeakqkvqrhlvaetkttekmpstsrptappsgnggnfpvqqvagnythvplsprtlnawvklveekkfgaevvpgfqalsegctpydinqmlncvgdhqaamqiireiineeaadwdaqhpipgplpagqlreprgsdiagttstveeqiqwmfrpqnpvpvgsiyrrwiqiglqkcvrmynptnildikqgpkepfqsyvdrfykslraeqtdpavknwmtqtllvqnanpdcklvlkglginptleemltacqgvggpgqkarlmaealkeamapapipfaaaqqrrtikcwncgkegh…
POL_SIVMK	P05897	1446	Simian immunodeficiency virus - mac K6W	Lentivirus	Sequence of simian immunodeficiency virus and its relationship to the human immunodeficiency viruses	Nature 328 (6130), 539-543 (1987)	p7	365	433	mgarnsvlsgkkadelekirlrpggkkkymlkhvvwaaneldrfglaesllenkegcqkilsvlaplvptgsenlkslyntvcviwcihaeekvkhteeakqivqrhlvvetgtaetmpktsrptapssgrggnypvqqiggnyvhlplsprtlnawvklieekkfgaevvpgfqalsegctpydinqmlncvgdhqaamqiirdiineeaadwdlqhpqpapqqgqlrepsgsdiagttssvdeqiqwmyrqqnpipvgniyrrwiqlglqkcvrmynptnildvkqgpkepfqsyvdrfykslraeqtdaavknwmtqtlliqnanpdcklvlkglgvnptleemltacqgvggpgqkarlmaealkealapvpipfaaaqkrgprkpikcwncgke…
POL_SIVV1	P27973	1470	Simian immunodeficiency virus (AGM155 ISOLATE)	Lentivirus	Simian immunodeficiency viruses from African green monkeys display unusual genetic diversity	J Virol 64 (3), 1086-1092 (1990)	p7	373	439	mgaatsalnrrqldefehirlrpngkkkyqikhliwagkkmdrfglheklleteegckkiievlspleptgsegmkslynlvcvllcvhqekkvkdteealaivrqcchlvdkektavtppggqqknntggtatpggsqnfpaqqqgnawvhvplsprtlnawvkaveekkfgaeivpmfqalsegctpydinqmlnvlgdhqgalqivkeiineeaaqwdvthpppagplpagqlrdpggsdiagttstvqeqlewiytanprvdvgaiyrrwiilglqkcvkmynpvsvldirqgpkepfkdyvdrfykairaeqasgevkqwmteslliqnanpdckvilkglgmhptleemltacqgvggpsykakvmaemmqnlqsqnmvqqgggrgrprpppk…
POL_SIVVG	P27980	1465	Simian immunodeficiency virus (AGM3 ISOLATE)	Lentivirus	Complete nucleotide sequence of a simian immunodeficiency virus from African green monkeys: a novel type of intragroup divergence	Virology 176 (1), 216-221 (1990)	p7	377	443	mgaatsalnrrqldkfehirlrptgkkkyqikhliwagkemerfglherlleseegckkiievlypleptgseglkslfnlvcvlfcvhkdkevkdteeavaivrqcchlvekernaernttetssgqkkndkgvtvppggsqnfpaqqqgnawihvplsprtlnawvkaveekkfgaeivpmfqalsegctpydinqmlnvlgdhqgalqivkeiineeaaqwdiahpppagplpagqlrdprgsdiagttstvqeqlewiytanprvdvgaiyrrwiilglqkcvkmynpvsvldirqgpkeafkdyvdrfykairaeqasgevkqwmteslliqnanpdckvilkglgmhptleemltacqgvggpsykakvmaemmqnmqsqnmmqqggqrgrpr…
POL_SIVS4	P12502	1449	Simian immunodeficiency virus (F236/SMH4 ISOLATE) (SOOTY MANGABEY)	Lentivirus	An African primate lentivirus (SIVsm) closely related to HIV-2	Nature 339 (6223), 389-392 (1989)	p7	366	434	mgarnsvlsgkeadelekvrlrpngkkkymlkhvvwaaneldrfglaeslldnkegcqkilsvlaplvptgsenlkslyntvcviwcihaeekvkhteeakqivqrhlvvetgtadrmpatsrptappsgrggnypvqqvggnyvhlplsprtlnawvklveekkfgaevvpgfqalsegctpydinqmlncvgehqaamqiireiineeaadwdlqhpqpgplpagqlreprgsdiagttstvdeqiqwmyrqqnpipvgniyrrwiqlglqkcvrmynptnildvkqgpkepfqsyvdrfykslraeqtdpavknwmtqtlliqnanpdcklvlkglgmnptleemltacqgvggpgqkarlmaealkealrpdqlpfaavqqkgqrktikcwncgk…
POL_SIVG1	Q02836	1472	Simian immunodeficiency virus (isolate AGM / clone GRI-1)	Lentivirus	A highly divergent proviral DNA clone of SIV from a distinct species of African green monkey	Virology 182 (1), 397-402 (1991)	p7	367	432	mggghsalsgrsldtfekirlrpngkkkyqikhliwagkemerfglheklletkegcqkiievltpleptgseglkalfnlccviwcihaeqkvkdteeavvtvkqhyhlvdknekaakkknettappggesrnypvvnqnnawvhqplsprtlnawvkcveekrwgaevvpmfqalsegclsydvnqmlnvigdhqgalqilkevineeaaewdrthrppagplpagqlrdptgsdiagttssiqeqiewtfnanpridvgaqyrkwvilglqkvvqmynpqkvldirqgpkepfqdyvdrfykalraeqapqdvknwmtqtlliqnanpdcklilkglgmnptleemliacqgvggpqhkaklmvemmsngqnmvqvgpqkkgprgplkcfncgkfg…
POL_SIVGB	P22382	1441	Simian immunodeficiency virus (ISOLATE GB1)	Lentivirus	Sequence of a novel simian immunodeficiency virus from a wild-caught African mandrill	Nature 341 (6242), 539-541 (1989)	p7	354	432	mgngnsallgtdldkfekirlkrggkkcyrlkhlcwckgeldrfglsdklletqqgcekilsvcwplydqgsdnlkalvgtvcvvacihagieikstqdalkklkvitrkeekqedesknfpvqrdaagqyqytpispriiqtwvktveekkwkpeviplfsaltegaishdlnimlnavgdhqgamqvlkdvineqaaewdlthpqqqpaqpggglrtpsgsdiagttstveeqlawmnmqqnainvgtiykswiilgmnrlvkshcpisitdvrqgpkeafkdyvdrfynvmraeqasgevkmwmqqhllienanpeckqilrslgkgatleemleacqgvggpqhkarlmaemmrtvvgqsqnfvqqrgpqrgpvrqptgrkpicfncnkeghvar…
POL_SIVM1	P05896	1448	Simian immunodeficiency virus (MM142-83 ISOLATE)	Lentivirus	Sequence of simian immunodeficiency virus from macaque and its relationship to other human and simian retroviruses	Nature 328 (6130), 543-547 (1987)	p7	365	433	mgarnsvlsgkkadelekirlrpggkkkymlkhvvwaaneldrfglaesllenkegcqkilsvlaplvptgsenlkslyntvcviwcihaeekvkhteeakqivqrhlvmetgtaetmpktsrptapfsgrggnypvqqiggnythlplsprtlnawvklieekkfgaevvsgfqalsegclpydinqmlncvgdhqaamqiirdiineeaadwdlqhpqqapqqgqlrepsgsdiagttstveeqiqwmyrqqnpipvgniyrrwiqlglqkcvrmynptnildvkqgpkepfqsyvdrfykslraeqtdpavknwmtqtlliqnanpdcklvlkglgtnptleemltacqgvggpgqkarlmaealkealapapipfaaaqqkgprkpikcwncgke…
POL_SIVSP	P19505	1449	Simian immunodeficiency virus (PBJ/BC13 ISOLATE) (SOOTY MANGABEY)	Lentivirus	Sequence analysis and acute pathogenicity of molecularly cloned SIVSMM-PBj14	Nature 345 (6276), 636-640 (1990)	p7	366	434	mgarnsvlsgkkadelekirlrpggkkryqlkhivwaaneldrfglaesllenkegcqkilsvlaplvptgsenlkslyntvcvlwcihaeekvkhteeakqivqrhlvvetgtadkmpatsrptappsgkggnypvqqiggnythlplsprtlnawvklieekkfgaevvpgfqalsegctpydinqmlncvgehqaamqiireiineeaadwdlqhpqpgpippgqlreprgsdiagttstvdeqiqwmyrqqnpipvgniyrrwiqlglqkcvrmynptnildvkqgpkepfqsyvdrfykslraeqtdpavknwmtqtlliqnanpdcklvlkglginptleemltacqgvggpgqkarlmaealkdaltqgplpfaavqqkgqrkiikcwncgk…
POL_SIVVT	P05895	1467	Simian immunodeficiency virus (TYO-1 ISOLATE)	Lentivirus	Sequence of simian immunodeficiency virus from African green monkey, a new member of the HIV/SIV group	Nature 333 (6172), 457-461 (1988)	p7	377	443	mgaatsalnrrqldkfehirlrptgkkkyqikhliwagkemerfglherlleseegckkiievlypleptgseglkslfnlvcvlfcvhkdkevkdteeavaivrqcchlvekernaernttetssgqkkndkgvtvppggsqnfpaqqqgnawihvplsprtlnawvkaveekkfgaeivpmfqalsegctpydinqmlnvlgdhqgalqivkeiineeaaqwdiahpppagplpagqlrdprgsdiagttstvqeqlewiytanprvdvgaiyrrwiilglqkcvkmynpvsvldirqgpkeafkdyvdrfykairaeqasgevkqwmteslliqnanpdckvilkglgmhptleemltacqgvggpsykakvmaemmqnmqsqnmmqqggqrgrpr…
GAG_SIVCZ	P17282	508	SIVcpz GAB1	Lentivirus	Genetic organization of a chimpanzee lentivirus related to HIV-1	Nature 345 (6273), 356-359 (1990)	p7	388	442	mgarasvltggkldrwekvrlrpggrkrymmkhlvwasrelerfacdpglmeskegctkllqqlepalktgseglrslfntlavlwcihsditvedtqkaleqlkrhhgeqqsktesnsgsreggasqgasasagisgnyplvqnaqgqmvhqaisprtlnawvkvveekafspevipmfsalsegalpqdvntmlnavgghqgamqvlkevineeaaewdrlhpthagpiapgqlreprgsdiagttstlqeqigwttanppipvgdvyrrwvilglnkvvrmycpvsildirqgpkepfrdyvdrfyktlraeqasqevknwmtdtllvqnanpdckqilkalgpgatleemmtacqgvggpshkarvlaeamsmvqnqgradvffqkgqgagpkrk…
POL_SIVCZ	P17283	1384	SIVcpz GAB1	Lentivirus	Genetic organization of a chimpanzee lentivirus related to HIV-1	Nature 345 (6273), 356-359 (1990)	p7	313	383	mgarasvltggkldrwekvrlrpggrkrymmkhlvwasrelerfakrhhgeqqsktesnsgsreggasqgasasagisgnyplvqnaqgqmvhqaisprtlnawvkvveekafspevipmfsalsegalpqdvntmlnavgghqgamqvlkevineeaaewdrlhpthagpiapgqlreprgsdiagttstlqeqigwttanppipvgdvyrrwvilglnkvvrmycpvsildirqgpkepfrdyvdrfyktlraeqasqevknwmtdtllvqnanpdckqilkalgpgatleemmtacqgvggpshkarvlaeamsmvqnqgradvffqkgqgagpkrkikcfncgkeghlarnckaprrkgcwrcgqeghqmkdctgrqvnffrerlafpqrearql…
POL_SIVTN	Q8AII1	1462	SIVcpz TAN1	Lentivirus	Amplification of a complete simian immunodeficiency virus genome from fecal RNA of a wild chimpanzee	J Virol 77 (3), 2233-2242 (2003)	p7	390	463	mgarasvlrgdkldtwesirlksrgrkkylikhlvwagselqrfamnpglmenvegcwkiilqlqpsvdigspeiislfnticvlycvhagervqdteeavkivkmkltvqknnstatssgqrqnagekeetvppsgntgntgratetpsgsrlypvitdaqgvarhqpisprtlnawvrvieekgfnpevipmfsalsegatpydlnsmlnavgehqaamqmlkevineeaaewdrahpahagpqqagmlreptgadiagttstlqeqvlwmttpqaqggvpvgdiykrwiilglnklvrmyspvsildikqgpkepfrdyvdrfyktiraeqasqpvktwmtetllvqnanpdckhilkalgqgatleemltacqgvggpshkakilaeamasatag…
POL_VILV1	P23426	1506	Visna lentivirus (strain 1514 / clone LV1-1KS1)	Lentivirus	Isolation of replication-competent molecular clones of visna virus	Virology 181 (1), 228-240 (1991)	p14	364	442	makqgskekkgypelkevikatckirvgpgketltegnclwalktidfifedlktepwtitkmytvwdrlkgltpeetskrefaslqatlacimcsqmgmkpetvqaakgiismkeglqenkeakgekveqlypnlekhrevypivnlqaggrswkavesvvfqqlqtvamqhglvsedferqlayyattwtskdilevlammpgnraqkeliqgklneeaerwvrqnppgpnvltvdqimgvgqtnqqasqanmdqarqicrqwvitalrsvrhmshrpgnpmlvkqkntesyedfiarlleaidaepvtdpiktylkvtlsytnastdcqkqmdrtlgtrvqqatveekmqacrdvgsegfkmqllaqalrpqgkaghkgvnqkcyncgkpghlarq…
POL_VILV2	P23427	1506	Visna lentivirus (strain 1514 / clone LV1-1KS2)	Lentivirus	Isolation of replication-competent molecular clones of visna virus	Virology 181 (1), 228-240 (1991)	p14	364	442	makqgskekkgypelkevikatckirvgpgketltegnclwalktidfifedlktepwtitkmytvwdrlkgltpeetskrefaslqatlacimcsqmgmkpetvqaakgiismkeglqenkeakgekveqlypnlekhrevypivnlqaggrswkavesvvfqqlqtvamqhglvsedferqlayyattwtskdilevlvmmpgnraqkeliqgklneeaerwvrqnppgpnvltvdqimgvgqtnqqasqanmdqarqiclqwvitalrsvrhmshrpgnpmlvkqkntesyedfiarlleaidaepvmdpiktylkvtlsytnastdcqkqmdrtlgtrvqqatveekmqacrdvgsegfkmqllaqalrpqgkaghkgvnqkcyncgkpghlarq…
POL_VILV	P03370	1506	Visna lentivirus (strain 1514)	Lentivirus	Nucleotide sequence of the visna lentivirus: relationship to the AIDS virus	Cell 42 (1), 369-382 (1985)	p14	364	442	makqgskekkgypelkevikatckirvgpgketltegnclwalktidfifedlktepwtitkmytvwdrlkgltpeetskrefaslqatlacimcsqmgmkpetvqaakgiismkeglhenkeakgekveqlypnlekhrevypivnlqaggrswkavesvvfqqlqtvamqhglvsedferqlayyattwtskdilevlammpgnraqkeliqgklneeaerwvrqnppgpnvltvdqimgvgqtnqqasqanmdqarqiclqwvitalrsvrhmshrpgnpmlvkqkntesyedfiarlleaidaepvtdpiktylkvtlsytnastdcqkqmdrtlgtrvqqatveekmqacrdvgsegfkmqllaqalrpqgkaghkgvnqkcyncgkpghlarq…
GAG_VILVK	P35955	442	Visna/maedi virus EV1 KV1772	Lentivirus	Nucleotide sequence and biological properties of a pathogenic proviral molecular clone of neurovirulent visna virus	Virology 193 (1), 89-105 (1993)	p14	364	442	makqgskekkgypelkevikatckirvgpgketltegnclwalktidfifedlktepwtitkmytvwdrlkgltpeetskrefaslqatlacimcsqmgmkpetvqaakgiismkeglhenkeakgekveqlypnlekhrevypivnlqaggrswkavesvvfqqlqtvamqhglvsedferqlayyattwtskdilevlammpgnraqkeliqgklneeaerwvrqnppgpnvltvdqimgvgqtnqqasqanmdqarqiclqwvitalrsvrhmshrpgnpmlvkqkntesyedfiarlleaidaepvtdpiktylkvtlsytnastdcqkqmdrtlgtrvqqatveekmqacrdvgsegfkmqllaqalrpqgkagqkgvnqkcyncgkpghlarq…
POL_VILVK	P35956	1506	Visna/maedi virus EV1 KV1772	Lentivirus	Nucleotide sequence and biological properties of a pathogenic proviral molecular clone of neurovirulent visna virus	Virology 193 (1), 89-105 (1993)	p14	364	442	makqgskekkgypelkevikatckirvgpgketltegnclwalktidfifedlktepwtitkmytvwdrlkgltpeetskrefaslqatlacimcsqmgmkpetvqaakgiismkeglhenkeakgekveqlypnlekhrevypivnlqaggrswkavesvvfqqlqtvamqhglvsedferqlayyattwtskdilevlammpgnraqkeliqgklneeaerwvrqnppgpnvltvdqimgvgqtnqqasqanmdqarqiclqwvitalrsvrhmshrpgnpmlvkqkntesyedfiarlleaidaepvtdpiktylkvtlsytnastdcqkqmdrtlgtrvqqatveekmqacrdvgsegfkmqllaqalrpqgkagqkgvnqkcyncgkpghlarq…
