# Supplementary material for: A computational method for predicting nucleocapsid protein in retroviruses
Source: Sci Rep. 2022 Jan 11;12:524. doi: 10.1038/s41598-021-03182-2 (PMC8752852; doi:10.1038/s41598-021-03182-2)
Supplement: Supplementary file 9 — Supplementary Information S9. [file 41598_2021_3182_MOESM9_ESM.zip]

Archive with 14 entries (14 files):
- code&data/~$NC genus.xlsx
- code&data/FASGAI.xlsx
- code&data/gag_scan.m
- code&data/gag_scan.xlsx
- code&data/LeaveOneOutCrossValidationWSVM&RF+SA.asv
- code&data/LeaveOneOutCrossValidationWSVM&RF+SA.m
- code&data/NC genus.xlsx
- code&data/NCILentghbyRF.mat
- code&data/NCILentghbyWSVM.mat
- code&data/NCTLentghbyRF.mat
- code&data/NCTLentghbyWSVM.mat
- code&data/README.txt
- code&data/selfconsistency.m
- code&data/SelfConsistencyTest.xlsx
