# Supplementary material for: A computational method for predicting nucleocapsid protein in retroviruses
Source: Sci Rep. 2022 Jan 11;12:524. doi: 10.1038/s41598-021-03182-2 (PMC8752852; doi:10.1038/s41598-021-03182-2)
Supplement: Supplementary file 9 — Supplementary Information S9. [file 41598_2021_3182_MOESM9_ESM.zip › code&data/LeaveOneOutCrossValidationWSVM&RF+SA.asv]

function [ output_args ] = LeaveOneOutCrossValidationWSVM&RF+SA( input_args )
%UNTITLED Summary of this function goes here
%   Detailed explanation goes here
clc;
clear all;
close all;


[NUM_gag,TXT_gag,gag_RAW]=xlsread('NC genus.xlsx');
[NUM,TXT,NC_RAW]=xlsread('NC genus.xlsx');
[Np,Tp,Rp]=xlsread('FASGAI');

windowlength=16;
sizeNC=77;
weightDif=5;
sizeGag=77;

load('NCILentghbyRF.mat');
mtryi=bestmtry_l(windowlength);
ntreei=besttreeNum_l(windowlength);


load('NCILentghbyWSVM.mat');
ci=bestc_l(windowlength);
gi=bestg_l(windowlength);
load('NCTLentghbyRF.mat');
mtryt=bestmtry_l(windowlength);
ntreet=besttreeNum_l(windowlength);
load('NCTLentghbyWSVM.mat');
ct=bestc_l(windowlength);
gt=bestg_l(windowlength);

[NUM_gag,TXT_gag,gag_RAW]=xlsread('NC genus.xlsx');
[NUM,TXT,NC_RAW]=xlsread('NC genus.xlsx');
[Np,Tp,Rp]=xlsread('FASGAI');


alpha=0;
minNClength=48-alpha;
maxNClength=126+alpha;
NCIputative=zeros(sizeNC,100);
NCTputative=zeros(sizeNC,100);
foldNum=77;
Alpha=0.95;

%Init
for i=1:sizeNC
    NCI_P_Temp=cell2mat(NC_RAW(i+1,9));
    S=cell2mat(NC_RAW(i+1,11));
    sS=size(S);
    L(i)=sS(2);
    TInit{i}=S(NCI_P_Temp:NCI_P_Temp+windowlength-1);
    %¼ÓËæ»úÆ«ÒÆÁ¿ÒÔÉú³É¸ºÑù±¾
    randp=randperm(100);
    pick=randp(1:weightDif);
    Offset=round(pick)-50;
    for j=1:weightDif
        while NCI_P_Temp+windowlength-1+Offset(j)>L(i)||NCI_P_Temp+Offset(j)<1||Offset(j)==0
            Offset(j)=round(rand*windowlength)+1;
        end
        FInit{weightDif*i-weightDif+j}=S(NCI_P_Temp+Offset(j):NCI_P_Temp+windowlength-1+Offset(j));
    end
end
disp(TInit');
disp(FInit');


%Term
for i=1:sizeNC
    NCT_P_Temp=cell2mat(NC_RAW(i+1,10));
    S=cell2mat(NC_RAW(i+1,11));
    sS=size(S);
    L(i)=sS(2);
    TTerm{i}=S(NCT_P_Temp-windowlength+1:NCT_P_Temp);
    %¼ÓËæ»úÆ«ÒÆÁ¿ÒÔÉú³É¸ºÑù±¾
    randp=randperm(100);
    pick=randp(1:weightDif);
    Offset=round(pick)-50;
    for j=1:weightDif
        while NCT_P_Temp-Offset(j)>L(i)||NCT_P_Temp-windowlength+1-Offset(j)<1||Offset(j)==0
            Offset(j)=round(rand*windowlength)+1;
        end
        FTerm{weightDif*i-weightDif+j}=S(NCT_P_Temp-windowlength+1-Offset(j):NCT_P_Temp-Offset(j));
    end
end
disp(TTerm');
disp(FTerm');


%Cross Validation
PosSpSizeInit=size(TInit');
NegSpSizeInit=size(FInit');
PosnefInit=ceil(PosSpSizeInit(1)/foldNum);  % Num_each_fold
NegnefInit=ceil(NegSpSizeInit(1)/foldNum);
PosSpSizeTerm=size(TTerm');
NegSpSizeTerm=size(FTerm');
PosnefTerm=ceil(PosSpSizeTerm(1)/foldNum);  % Num_each_fold
NegnefTerm=ceil(NegSpSizeTerm(1)/foldNum);

  for v=1:foldNum

    T_Init_temp=TInit;
    T_Init_temp(:,PosnefInit*(v-1)+1:min(PosnefInit*v,PosSpSizeInit(1)))=[];
    T_Init_fold=T_Init_temp;
    sizeT_Init_fold=size(T_Init_fold);
    
    TInitUnique{1,v}='';
    TInitUniqueCount(v)=0;    
    for i=1:sizeT_Init_fold(2)
        TFInit=strcmp(T_Init_fold{i},TInitUnique(:,v));
        if sum(TFInit)==0
            TInitUniqueCount(v)=TInitUniqueCount(v)+1;
            TInitUnique{TInitUniqueCount(v),v}=T_Init_fold{i};
        end
    end
    
    F_Init_temp=FInit;
    F_Init_temp(:,NegnefInit*(v-1)+1:min(NegnefInit*v,NegSpSizeInit(1)))=[];
    F_Init_fold=F_Init_temp;
    sizeF_Init_fold=size(F_Init_fold);
    
    T_Term_temp=TTerm;
    T_Term_temp(:,PosnefTerm*(v-1)+1:min(PosnefTerm*v,PosSpSizeTerm(1)))=[];
    T_Term_fold=T_Term_temp;
    sizeT_Term_fold=size(T_Term_fold);
    
    TTermUnique{1,v}='';
    TTermUniqueCount(v)=0;    
    for i=1:sizeT_Term_fold(2)
        TFTerm=strcmp(T_Term_fold{i},TTermUnique(:,v));
        if sum(TFTerm)==0
            TTermUniqueCount(v)=TTermUniqueCount(v)+1;
            TTermUnique{TTermUniqueCount(v),v}=T_Term_fold{i};
        end
    end
    
    F_Term_temp=FTerm;
    F_Term_temp(:,NegnefTerm*(v-1)+1:min(NegnefTerm*v,NegSpSizeTerm(1)))=[];
    F_Term_fold=F_Term_temp;
    sizeF_Term_fold=size(F_Term_fold);
    
    
    %¼ÆËãNCIPFM¾ØÕó
    NCIPFM=zeros(20,windowlength);
    NCIPPM=zeros(20,windowlength);
    for i=1:sizeT_Init_fold(2)
        Temp=cell2mat(T_Init_fold(i));
        for j=1:windowlength
            for k=1:20
                if Temp(j)==cell2mat(Tp(k))||Temp(j)==cell2mat(Tp(k))+32
                    NCIPFM(k,j)=NCIPFM(k,j)+1;
                end
                NCIPPM(k,j)=NCIPFM(k,j)/sizeT_Init_fold(2);
                NCIPWM(k,j)=log(NCIPPM(k,j)/0.05+1);
            end
        end
    end
    disp(NCIPFM);
    disp(NCIPPM);
    disp(NCIPWM);
    
    %Éú³ÉNCIPWMÏòÁ¿
    %ÕýÑù±¾
    Tn=zeros(sizeT_Init_fold(2),1,windowlength);
    for i=1:sizeT_Init_fold(2)
        Temp=cell2mat(T_Init_fold(i));
        for j=1:windowlength
            for k=1:20
                if Temp(j)==cell2mat(Tp(k))||Temp(j)==cell2mat(Tp(k))+32
                    Tn(i,1,j)=NCIPWM(k,j);
                end
            end
        end
    end
    disp(Tn);
    %¸ºÑù±¾
    Fn=zeros(sizeF_Init_fold(2),1,windowlength);
    for i=1:sizeF_Init_fold(2)
        Temp=cell2mat(F_Init_fold(i));
        for j=1:windowlength
            for k=1:20
                if Temp(j)==cell2mat(Tp(k))||Temp(j)==cell2mat(Tp(k))+32
                    Fn(i,1,j)=NCIPWM(k,j);
                end
            end
        end
    end
    disp(Fn);
    
    %Éú³ÉFASGAIÏòÁ¿
    %ÕýÑù±¾
    Td=zeros(sizeT_Init_fold(2),6,windowlength);
    for i=1:sizeT_Init_fold(2)
        Temp=cell2mat(T_Init_fold(i));
        for j=1:windowlength
            for k=1:20
                if Temp(j)==cell2mat(Tp(k))||Temp(j)==cell2mat(Tp(k))+32
                    for l=1:6
                        Td(i,l,j)=Np(k,l);
                    end
                end
            end
        end
    end
    disp(Td);
    
    %¸ºÑù±¾
    Fd=zeros(sizeF_Init_fold(2),6,windowlength);
    for i=1:sizeF_Init_fold(2)
        Temp=cell2mat(F_Init_fold(i));
        for j=1:windowlength
            for k=1:20
                if Temp(j)==cell2mat(Tp(k))||Temp(j)==cell2mat(Tp(k))+32
                    for l=1:6
                        Fd(i,l,j)=Np(k,l);
                    end
                end
            end
        end
    end
    disp(Fd);
    
    %ºÏ²¢ÊôÐÔÖµ
    %ÕýÑù±¾
    Tm=[Tn,Td];
    Tr=reshape(Tm,sizeT_Init_fold(2),7*windowlength);
    disp(Tr);
    %¸ºÑù±¾
    Fm=[Fn,Fd];
    Fr=reshape(Fm,sizeF_Init_fold(2),7*windowlength);
    disp(Fr);
    
    %Éú³ÉÑµÁ·Ñù±¾¼¯ºÍ²âÊÔÑù±¾¼¯
    rand_sequence_T=randperm(sizeT_Init_fold(2));
    rand_sequence_F=randperm(sizeF_Init_fold(2));
    
    NC_T=Tr(rand_sequence_T,:);
    NC_F=Fr(rand_sequence_F,:)
    NC_label_T=ones(sizeT_Init_fold(2),1);
    NC_label_F=zeros(sizeF_Init_fold(2),1);
    
    train=[NC_T;NC_F];
    train_label=[NC_label_T;NC_label_F];
    
    %SVM
    cmd = [' -b 1 ',' -c ',num2str( ci ),' -g ',num2str( gi ),' -w1 ',num2str( weightDif )];
    NCIWSVMmodel= svmtrain(train_label, train, cmd);
     NCImodelbyRF = classRF_train(train,train_label,ntreei,mtryi);
    
    
    
    
    %¼ÆËãNCTPFM¾ØÕó
    NCTPFM=zeros(20,windowlength);
    NCTPPM=zeros(20,windowlength);
    for i=1:sizeT_Term_fold(2)
        Temp=cell2mat(T_Term_fold(i));
        for j=1:windowlength
            for k=1:20
                if Temp(j)==cell2mat(Tp(k))||Temp(j)==cell2mat(Tp(k))+32
                    NCTPFM(k,j)=NCTPFM(k,j)+1;
                end
                NCTPPM(k,j)=NCTPFM(k,j)/sizeT_Term_fold(2);
                NCTPWM(k,j)=log(NCTPPM(k,j)/0.05+1);
            end
        end
    end
    disp(NCTPFM);
    disp(NCTPPM);
    disp(NCTPWM);
    
    %Éú³ÉNCTPWMÏòÁ¿
    %ÕýÑù±¾
    Tn=zeros(sizeT_Term_fold(2),1,windowlength);
    for i=1:sizeT_Term_fold(2)
        Temp=cell2mat(T_Term_fold(i));
        for j=1:windowlength
            for k=1:20
                if Temp(j)==cell2mat(Tp(k))||Temp(j)==cell2mat(Tp(k))+32
                    Tn(i,1,j)=NCTPWM(k,j);
                end
            end
        end
    end
    disp(Tn);
    %¸ºÑù±¾
    Fn=zeros(sizeF_Term_fold(2),1,windowlength);
    for i=1:sizeF_Term_fold(2)
        Temp=cell2mat(F_Term_fold(i));
        for j=1:windowlength
            for k=1:20
                if Temp(j)==cell2mat(Tp(k))||Temp(j)==cell2mat(Tp(k))+32
                    Fn(i,1,j)=NCTPWM(k,j);
                end
            end
        end
    end
    disp(Fn);
    
    %Éú³ÉFASGAIÏòÁ¿
    %ÕýÑù±¾
    Td=zeros(sizeT_Term_fold(2),6,windowlength);
    for i=1:sizeT_Term_fold(2)
        Temp=cell2mat(T_Term_fold(i));
        for j=1:windowlength
            for k=1:20
                if Temp(j)==cell2mat(Tp(k))||Temp(j)==cell2mat(Tp(k))+32
                    for l=1:6
                        Td(i,l,j)=Np(k,l);
                    end
                end
            end
        end
    end
    disp(Td);
    
    %¸ºÑù±¾
    Fd=zeros(sizeF_Term_fold(2),6,windowlength);
    for i=1:sizeF_Term_fold(2)
        Temp=cell2mat(F_Term_fold(i));
        for j=1:windowlength
            for k=1:20
                if Temp(j)==cell2mat(Tp(k))||Temp(j)==cell2mat(Tp(k))+32
                    for l=1:6
                        Fd(i,l,j)=Np(k,l);
                    end
                end
            end
        end
    end
    disp(Fd);
    
    %ºÏ²¢ÊôÐÔÖµ
    %ÕýÑù±¾
    Tm=[Tn,Td];
    Tr=reshape(Tm,sizeT_Term_fold(2),7*windowlength);
    disp(Tr);
    %¸ºÑù±¾
    Fm=[Fn,Fd];
    Fr=reshape(Fm,sizeF_Term_fold(2),7*windowlength);
    disp(Fr);
    
    %Éú³ÉÑµÁ·Ñù±¾¼¯ºÍ²âÊÔÑù±¾¼¯
    rand_sequence_T=randperm(sizeT_Term_fold(2));
    rand_sequence_F=randperm(sizeF_Term_fold(2));
    
    NC_T=Tr(rand_sequence_T,:);
    NC_F=Fr(rand_sequence_F,:)
    NC_label_T=ones(sizeT_Term_fold(2),1);
    NC_label_F=zeros(sizeF_Term_fold(2),1);
    
    train=[NC_T;NC_F];
    train_label=[NC_label_T;NC_label_F];
    
    %SVM
    cmd = [' -b 1 ',' -c ',num2str( ct ),' -g ',num2str( gt ),' -w1 ',num2str( weightDif )];
    NCTWSVMmodel= svmtrain(train_label, train, cmd);
   NCTmodelbyRF= classRF_train(train,train_label,ntreet,mtryt);
    
    
    
    
    %Scan   
    Scannef=ceil(sizeGag/foldNum); 
    for SeqNum=Scannef*(v-1)+1:min(Scannef*v,sizeGag)
        %     SeqNum=1;
        S=cell2mat(gag_RAW(SeqNum+1,11));
        l=cell2mat(gag_RAW(SeqNum+1,3));
        laa1=l;
        Saa1=S(1:l);
        
        
        
        
        NCIpredictNum=0;
        NCTpredictNum=0;
        
        if laa1>2*windowlength-1
            %¼ÆËãNCI
            for NCIcount=1:laa1-windowlength+1
                %     NCIcount=1;
                NCIwindow=Saa1(NCIcount:NCIcount+windowlength-1);
                
                InitSeqTemp=NCIwindow;               
                
                for i=1:TInitUniqueCount(v)
                    InitNCcmp=TInitUnique{i,v};
                    for j=1:windowlength
                        CurInitCmp(i,j)=strcmp(InitSeqTemp(j),InitNCcmp(j));
                    end
                    CurInitAlign(i)=sum(CurInitCmp(i,:),2);
                end
                [CurInitMax(SeqNum,NCIcount),InitMaxIndex(SeqNum,NCIcount)]=max(CurInitAlign);
                       

         
                %È·±£Ã»ÓÐÖÕÖ¹·û
                NCIidstar=strfind(NCIwindow,'*');
                NCInstar=length(NCIidstar);
                if  NCInstar==0;
                    %             disp(NCIcount);
                    %¼ÆËãPSSMºÍDPPS
                    for NCIj=1:windowlength
                        for NCIk=1:20
                            if NCIwindow(NCIj)==cell2mat(Tp(NCIk))||NCIwindow(NCIj)==cell2mat(Tp(NCIk))+32
                                NCIP(1,1,NCIj)=NCIPWM(NCIk,NCIj);
                                for NCIl=1:6
                                    NCID(1,NCIl,NCIj)=Np(NCIk,NCIl);
                                end
                            end
                        end
                    end
                    
                    %ÕûÀíÏòÁ¿ÐÎÊ½
                    NCIDP=[NCIP,NCID];
                    NCIT=reshape(NCIDP,1,7*windowlength);
                    
                     NCIpredict_label(NCIcount)=classRF_predict(NCIT,NCImodelbyRF);
                    
                     
                    [predict_label,NCIaccuracy,dec_value] = svmpredict(0,NCIT,NCIWSVMmodel,'-b 1');
%                      NCIpredict_label(NCIcount)=predict_label;
                    
                    NCIdec_values(NCIcount)=dec_value(1);
                    
                    if NCIpredict_label(NCIcount)~=0
                        NCIpredictNum=NCIpredictNum+1;
                        %                 disp(NCIpredictNum);
                        NCIputative(SeqNum,NCIpredictNum)=NCIcount;
                        NCIcandiDecValue(SeqNum,NCIpredictNum)=NCIdec_values(NCIcount);
                        disp(NCIcount);
                    end
                    
                end
            end
            
            % ¼ÆËãNCT
            for NCTcount=windowlength:laa1
                NCTwindow=Saa1(NCTcount-windowlength+1:NCTcount);
                
                TermSeqTemp=NCTwindow;
                
                for i=1:TTermUniqueCount(v)
                    TermNCcmp=TTermUnique{i,v};
                    for j=1:windowlength
                        CurTermCmp(i,j)=strcmp(TermSeqTemp(j),TermNCcmp(j));
                    end
                    CurTermAlign(i)=sum(CurTermCmp(i,:),2);
                end
                [CurTermMax(SeqNum,NCTcount),TermMaxIndex(SeqNum,NCTcount)]=max(CurTermAlign);
                %È·±£Ã»ÓÐÖÕÖ¹·û
                NCTidstar=strfind(NCTwindow,'*');
                NCTnstar=length(NCTidstar);
                if  NCTnstar==0;
                    %             disp(NCTcount);
                    %¼ÆËãPSSMºÍDPPS
                    for NCTj=1:windowlength
                        for NCTk=1:20
                            if NCTwindow(NCTj)==cell2mat(Tp(NCTk))||NCTwindow(NCTj)==cell2mat(Tp(NCTk))+32
                                NCTP(1,1,NCTj)=NCTPWM(NCTk,NCTj);
                                for NCTl=1:6
                                    NCTD(1,NCTl,NCTj)=Np(NCTk,NCTl);
                                end
                            end
                        end
                    end
                    
                    %ÕûÀíÏòÁ¿ÐÎÊ½
                    NCTDP=[NCTP,NCTD];
                    NCTT=reshape(NCTDP,1,7*windowlength);
                    
                    NCTpredict_label(NCTcount)=classRF_predict(NCTT,NCTmodelbyRF);
                    
                    
                    [predict_label,NCTaccuracy,dec_value] = svmpredict(0,NCTT,NCTWSVMmodel,'-b 1');
%                     NCTpredict_label(NCTcount)=predict_label;
                    
                    NCTdec_values(NCTcount)=dec_value(1);
                    
                    if NCTpredict_label(NCTcount)==~0
                        NCTpredictNum=NCTpredictNum+1;
                        %                 disp(NCTpredictNum);
                        NCTputative(SeqNum,NCTpredictNum)=NCTcount;
                        NCTcandiDecValue(SeqNum,NCTpredictNum)=NCTdec_values(NCTcount);
                        disp(NCTcount);
                    end
                    
                end
            end
            
            %Align
            AlignProduct=0;
            bestNCIputativebyAlign{SeqNum}=0;
            bestNCTputativebyAlign{SeqNum}=0;
            for NCIcount=1:laa1-windowlength+1
                 for NCTcount=windowlength:laa1
                        TempAlignProduct=CurInitMax(SeqNum,NCIcount)*CurTermMax(SeqNum,NCTcount)/(windowlength^2);
                        TempSeqlength=NCTcount-NCIcount
                        if TempSeqlength>minNClength-1 && TempSeqlength<maxNClength+1 && TempAlignProduct>AlignProduct-0.001
                            bestNCIputativebyAlign{SeqNum}=NCIcount;
                            bestNCTputativebyAlign{SeqNum}=NCTcount;
                            AlignProduct=TempAlignProduct;
                        end
                 end
            end
            bestAlignProduct{SeqNum}=AlignProduct;
   
            DecProduct=0;
            bestNCIputativebyWSVM{SeqNum}=0;
            bestNCTputativebyWSVM{SeqNum}=0;
            bestDecProduct{SeqNum}=0;
            if NCIpredictNum==0 && NCTpredictNum==0
                bestNCIputativebyWSVM{SeqNum}=0;
                bestNCTputativebyWSVM{SeqNum}=0;
                
            elseif NCIpredictNum==0 && NCTpredictNum~=0
                bestNCIputativebyWSVM{SeqNum}=0;
                [maxNCTdec,bestNCTcandinum]=max(NCTcandiDecValue(SeqNum));
                bestNCTputativebyWSVM{SeqNum}=NCTputative(SeqNum,bestNCTcandinum);
                
            elseif NCTpredictNum==0 && NCIpredictNum~=0
                bestNCTputativebyWSVM{SeqNum}=0;
                [maxNCIdec,bestNCIcandinum]=max(NCIcandiDecValue(SeqNum));
                bestNCIputativebyWSVM{SeqNum}=NCIputative(SeqNum,bestNCIcandinum);
                
            elseif  NCTpredictNum~=0 && NCIpredictNum~=0
                


                for init=1:NCIpredictNum
                    for term=1:NCTpredictNum
                        Seqlength=NCTputative(SeqNum,term)-NCIputative(SeqNum,init);
                        
                         TempDecProduct=NCIcandiDecValue(SeqNum,init)*NCTcandiDecValue(SeqNum,term);
                        if Seqlength>minNClength-1 && Seqlength<maxNClength+1 && TempDecProduct>DecProduct-0.001
                            bestNCIputativebyWSVM{SeqNum}=NCIputative(SeqNum,init);
                            bestNCTputativebyWSVM{SeqNum}=NCTputative(SeqNum,term);
                            DecProduct=TempDecProduct;
                        end
                    end
                end              
                bestDecProduct{SeqNum}=DecProduct/Alpha;
            end
            
            if  bestDecProduct{SeqNum}>bestAlignProduct{SeqNum}
                bestNCIputative{SeqNum}=bestNCIputativebyWSVM{SeqNum};
                bestNCTputative{SeqNum}=bestNCTputativebyWSVM{SeqNum};
            else
                bestNCIputative{SeqNum}=bestNCIputativebyAlign{SeqNum};
                bestNCTputative{SeqNum}=bestNCTputativebyAlign{SeqNum};
            end
            
        end
        
    end
    
    InitNum= ['P2:P',num2str(sizeGag+1)];
    xlswrite('NC genus.xlsx',bestNCIputative',InitNum);
    TermNum= ['Q2:Q',num2str(sizeGag+1)];
    xlswrite('NC genus.xlsx',bestNCTputative',TermNum);
    InitNum= ['X2:X',num2str(sizeGag+1)];
    xlswrite('NC genus.xlsx',bestDecProduct',InitNum);
    InitNum= ['Y2:Y',num2str(sizeGag+1)];
    xlswrite('NC genus.xlsx',bestAlignProduct',InitNum); 
    
    disp(bestNCIputative);
    disp(bestNCTputative);    
end


end
