# Supplementary material for: A computational method for predicting nucleocapsid protein in retroviruses
Source: Sci Rep. 2022 Jan 11;12:524. doi: 10.1038/s41598-021-03182-2 (PMC8752852; doi:10.1038/s41598-021-03182-2)
Supplement: Supplementary file 9 — Supplementary Information S9. [file 41598_2021_3182_MOESM9_ESM.zip › code&data/NC genus.xlsx]

## Sheet: Sheet1
LOCUS	ACCESSION	LENGTH	ORGANISM	GENUS	TITEL	JOURNAL	NC NAME	NC INIT	NC TERM	SEQUENCE													DEC	Align
GAG_JSRV	P31622	612	Jaagsiekte sheep retrovirus	Beta	Nucleotide sequence of the jaagsiekte retrovirus, an exogenous and endogenous type D and B retrovirus of sheep and goats	J. Virol. 66 (8), 4930-4939 (1992)	p14	477	579	mghthsrqlfvhmlsvmlkhrgitvsktklinflsfieevcpwfpregtvnletwkkvgeqirthytlhgpekvpvetlsfwtlirdcldfdndelkrlgnllkqeedplhtpdsvpsydpppppppslkmhpsdnddslsstdeaeldeeaakyhqedwgflaqekgaltskdelvecfknltialqnagiqlpsnnntfpsappfppaytptvmagldpppgfpppskhmsplqkalrqaqrlgevvsdfslafpvfennnqryyeslpfkqlkelkiacsqygptapftiamieslgtqalppndwkqtaraclsggdyllwkseffeqcariadvnrqqgiqtsyemligegpyqatdtqlnflpgayaqisnaarqawkklpssstktedlskv…					519	579	42	0					0.207505	0.257812	-0.0503076
GAG_MPMV	P07567	657	Mason-Pfizer monkey virus	Beta	Nucleotide sequence of Mason-Pfizer monkey virus: an immunosuppressive D-type retrovirus	Cell 45 (3), 375-385 (1986)	p14	527	621	mgqelsqheryveqlkqalktrgvkvkyadllkffdfvkdtcpwfpqegtidikrwrrvgdcfqdyyntfgpekvpvtafsywnlikelidkkevnpqvmaavaqteeilksnsqtdltktsqnpdldlisldsddegakssslqdkglsstkkpkrfpvlltaqtskdpedpnpsevdwdgledeaakyhnpdwppfltrpppynkatpsaptvmavvnpkeelkekiaqleeqikleelhqalisklqklktgnetvthpdtagglsrtphwpgqhipkgkccasrekeeqipkdifpvtetvdgqgqawrhhngfdfavikelktaasqygatapytlaivesvadnwltptdwntlvravlsggdhllwkseffencrdtakrnqqagngwdfdm…					526	621	-1	0					0.970326	0.9375	0.0328259
GAG_SRV1	P04022	658	Simian retrovirus 1	Beta	Nucleotide sequence of SRV-1, a type D simian acquired immune deficiency syndrome retrovirus	Science 231 (4745), 1567-1572 (1986)	p14	527	622	mgqelsqheryveqlkqalktrgvkvkyadllkffdfvkdtcpwfpqegtidikrwrrvgdcfqdyyntfgpekvpvtafsywnlikelidkkevnpqvmaavaqteeilktsshtelttkpsqnpdldlisldsddegakgsslkdknlsctkkpkrfpvlltaqtsadpedpnpsevdwdgledeaakyhnpdwppfltrpppynkatpsaptvmavvnpkeelkekiaqleeqikleelhqalisklqklktgnetvtspetaggfsrtphwpgqhipkgkccasrekeeqtpkdifpvtetvdgqgqawrhhngfdftvikelktaasqygatapytlaivesvadnwltptdwntlvravlsggdhllwkseffencretakrnqqagngwdfd…					528	622	1	0					0.97521	0.9375	0.0377096
GAG_SRV2	P51516	654	Simian retrovirus 2	Beta	Sequence relationships of type D retroviruses which cause simian acquired immunodeficiency syndrome	Virology 157 (2), 317-329 (1987)	p14	524	618	mgqelsqhelyveqlkkalktrgvkvkgndllkffdfvkdtcpwfpqegtidikrwrrvgdcfqdyyntfgpekipvtafsywnlikdlidkkeadpqvmaavtqtekilkvssqtdlrdnshnkdmdlislesddeeakapsekmtmsnkspkkypamlasqnnntdkdpdlsevdwdgledeaakyhnpdwppflsrpppynrtaatapavmavvnpkeelkekisqleeqikleelhqsliirlqklktgnervtssgnieshsrtpkwpgqclpkgkylinknteeyppkdifpvtetmdgqgqawrhhngfdftvikelktavsqygatapytlaivesiadnwltptdwntlvravlsggdhliwkseffencrdtakrnqqagngwdfdmlt…					524	618	0	0					1.00244	0.878906	0.123533
POL_HTL1L	P0C211	1462	HTLV-1 isolate Mel 15	Delta	Complete nucleotide sequence of a highly divergent human T-cell leukemia (lymphotropic) virus type I (HTLV-I) variant from melanesia: genetic and phylogenetic relationship to HTLV-I strains from other geographical regions	J. Virol. 67 (2), 1015-1023 (1993)	p15-pro	345	449	mgqifprsanpiprpprglathhwlnflqaayrlepgpssydfhqlktvlkmaletpvwmcpinysllasllpkgypgqvneilqvliqtqtqipshpappppsspthdppdsdpqipppyveptapqvlpvmhphgvppthrpwqmkdlqaikqevsqaapgspqfmqtirlavqqfdptakdlqdllqylcsslvaslhhqqldsliseaetrgitgynplagplrvqannpqqqglrreyqqlwltafaalpgsakdpswasilqgleepyhtfverlnvaldnglpegtpkdpilrslaysnankecqkllqarghtnsplgdmlracqawtprdktkvlvvqpkkpppnqpcfrcgkaghwsrdcaqprpppgpcplcqdpthwkrdcprlkpa…					345	449	0	0					0.894042	0.8125	0.081542
POL_HTL32	Q0R5R2	1440	HTLV-3 strain 2026ND	Delta	Ancient origin and molecular features of the novel human T-lymphotropic virus type 3 revealed by complete genome analysis	J. Virol. 80 (15), 7427-7438 (2006)	p15-pro	338	430	mgktysspinpipkapkglaihhwlnflqaayrlqpgpsefdfhqlrkflklaiktpvwlnpinysvlaglipknypgrvheivailiqetpareappsaplaedpqkpppypeqaqeasqclpilhphgapaahrpwqmkdlqaikqevsssapgspqfmqtirlavqqfdptakdlhdllqylcsslvaslhhqqletliaqaetqgitgynplagplriqannpnqqglrkeyqnlwlsafsalpgntkdptwaailqgpeepfgsfverlnvaldnglpegtpkdpilrslaysnankecqkllqargqtnsplgemlracqtwtprdknkilmvqpkktpppnqpcfrcgqvghwsrdckqprpppgpcpvcqdpthwkrdcpqlktdtrdsed…					338	430	0	0					0.751424	0.878906	-0.127483
POL_HTL3P	Q4U0X6	1440	Human T-cell leukemia virus 3 (strain Pyl43)	Delta	Human T-cell lymphotropic virus type 3: complete nucleotide sequence and characterization of the human tax3 protein	J. Virol. 80 (19), 9876-9888 (2006)	p15-pro	338	430	mgktysspvnpipkapkglaihhwlnflqaayrlqpgpsefdfhqlrkflklaiktpvwlnpinysvlarlipknypgrvheivailiqetpareappsappaddpqkpppypehaqvepqclpvlhphgapathrpwqmkdlqaikqevsssapgspqfmqtvrlavqqfdptakdlhdllqylcsslvaslhhqqletliaqaetqgitgynplagplrvqannpnqqglrreyqnlwlsafsalpgntkdptwaailqgpeepfcsfverlnvaldnglpegtpkdpilrslaysnankecqkllqargqtnsplgemlracqtwtprdknkilmiqpkktpppnqpcfrcgqaghwsrdckqprpppgpcplcqdpahwkqdcpqlkadtkgsed…					338	430	0	0					0.0346515	0.878906	-0.844255
POL_HTL1C	P14078	1462	Human T-cell lymphotrophic virus type 1 (Caribbean isolate)	Delta	Molecular cloning and complete nucleotide sequence of an adult T cell leukaemia virus/human T cell leukaemia virus type I (ATLV/HTLV-I) isolate of Caribbean origin: relationship to other members of the ATLV/HTLV-I subgroup	J. Gen. Virol. 69 (PT 7), 1695-1710 (1988)	p15-pro	345	449	mgqifsrsaspiprpprglaahhwlnflqaayrlepgpssydfhqlkkflkialetpvwicpinysllasllpkgypgrvneilhiliqtqaqipsrpappppsssthdppdsdpqipppyveptapqvlpvmhphgappnhrpwqmkdlqaikqevsqaapgspqfmqtirlavqqfdptakdlqdllqylcsslvaslhhqqldsliseaetrgitgynplagplrvqannpqqqglrreyqqlwlaafaalpgsakdpswasilqgleepyhafverlnialdnglpegtpkdpilrslaysnankecqkllqarghtnsplgdmlracqawtpkdktkvlvvqpkkpppnqpcfrcgkaghwsrdctqprpppgpcplcqdpthwkrdcprlkpt…					345	449	0	0					1.01838	0.9375	0.0808837
GAG_HTL1M	P14077	429	Human T-cell lymphotrophic virus type 1 (isolate MT-2)	Delta	Nucleotide sequence of the core (gag) gene from HTLV-1 isolate MT-2	Nucleic Acids Res. 17 (19), 7998 (1989)	p15-gag	345	429	mgqifsrsaspiprpprglaahhwlnflqaayrlepgpssydfhqlkkflkialetpvwicpinysllasllpkgypgrvneilhiliqtqaqipsrpappppsspthdppdsdpqipppyveptapqvlpvmhphgappnhrpwqmkdlqaikqevsqaapgspqfmqtirlavqqfdptakdlqdllqylcsslvaslhhqqldsliseaetrgitsynplagplrvqannpqqqglrreyqqlwlaafaalpgsakdpswasilqgleepyhafverlnialdnglpegtpkdpilrslaysnankecqkllqarghtnsplgdmlracqtwtpkdktkvlvvqpkkpppnqpcfrcgkaghwsrdctqprpppgpcplcqdpthwkrdcprlkpt…					345	429	0	0					0.280416	1	-0.719584
GAG_HTL1A	P03345	429	Human T-cell lymphotrophic virus type 1 (strain ATK)	Delta	Human adult T-cell leukemia virus: complete nucleotide sequence of the provirus genome integrated in leukemia cell DNA	Proc. Natl. Acad. Sci. U.S.A. 80 (12), 3618-3622 (1983)	p15-gag	345	429	mgqifsrsaspiprpprglaahhwlnflqaayrlepgpssydfhqlkkflkialetparicpinysllasllpkgypgrvneilhiliqtqaqipsrpappppsspthdppdsdpqipppyveptapqvlpvmhphgappnhrpwqmkdlqaikqevsqaapgspqfmqtirlavqqfdptakdlqdllqylcsslvaslhhqqldsliseaetrgitgynplagplrvqannpqqqglrreyqqlwlaafaalpgsakdpswasilqgleepyhafverlnialdnglpegtpkdpilrslaysnankecqkllqarghtnsplgdmlracqtwtpkdktkvlvvqpkkpppnqpcfrcgkaghwsrdctqprpppgpcplcqdpthwkrdcprlkpt…					345	429	0	0					0.698218	1	-0.301782
POL_HTL1A	P03362	1462	Human T-cell lymphotrophic virus type 1 (strain ATK)	Delta	Human adult T-cell leukemia virus: complete nucleotide sequence of the provirus genome integrated in leukemia cell DNA	Proc. Natl. Acad. Sci. U.S.A. 80 (12), 3618-3622 (1983)	p15-pro	345	449	mgqifsrsaspiprpprglaahhwlnflqaayrlepgpssydfhqlkkflkialetparicpinysllasllpkgypgrvneilhiliqtqaqipsrpappppsspthdppdsdpqipppyveptapqvlpvmhphgappnhrpwqmkdlqaikqevsqaapgspqfmqtirlavqqfdptakdlqdllqylcsslvaslhhqqldsliseaetrgitgynplagplrvqannpqqqglrreyqqlwlaafaalpgsakdpswasilqgleepyhafverlnialdnglpegtpkdpilrslaysnankecqkllqarghtnsplgdmlracqtwtpkdktkvlvvqpkkpppnqpcfrcgkaghwsrdctqprpppgpcplcqdpthwkrdcprlkpt…					345	449	0	0					1.01942	1	0.0194169
PRO_HTL1A	P10274	651	Human T-cell lymphotrophic virus type 1 (strain ATK)	Delta	Human adult T-cell leukemia virus: complete nucleotide sequence of the provirus genome integrated in leukemia cell DNA	Proc. Natl. Acad. Sci. U.S.A. 80 (12), 3618-3622 (1983)	p15-pro	345	449	mgqifsrsaspiprpprglaahhwlnflqaayrlepgpssydfhqlkkflkialetparicpinysllasllpkgypgrvneilhiliqtqaqipsrpappppsspthdppdsdpqipppyveptapqvlpvmhphgappnhrpwqmkdlqaikqevsqaapgspqfmqtirlavqqfdptakdlqdllqylcsslvaslhhqqldsliseaetrgitgynplagplrvqannpqqqglrreyqqlwlaafaalpgsakdpswasilqgleepyhafverlnialdnglpegtpkdpilrslaysnankecqkllqarghtnsplgdmlracqtwtpkdktkvlvvqpkkpppnqpcfrcgkaghwsrdctqprpppgpcplcqdpthwkrdcprlkpt…					345	449	0	0					1.00371	1	0.00371001
POL_HTLV2	P03363	1461	Human T-lymphotropic virus 2	Delta	Complete nucleotide sequence of an infectious clone of human T-cell leukemia virus type II: an open reading frame for the protease gene	Proc. Natl. Acad. Sci. U.S.A. 82 (10), 3101-3105 (1985)	p15-pro	351	446	mgqihglsptpipkaprglsthhwlnflqaayrlqprpsdfdfqqlrrflklalktpiwlnpidysllaslipkgypgrvveiinilvknqvspsapaapvptpicptttpppppppspeahvpppyveptttqcfpilhppgapsahrpwqmkdlqaikqevsssalgspqfmqtlrlavqqfdptakdlqdllqylcsslvvslhhqqlntliteaetrgmtgynpmagplrmqannpaqqglrreyqnlwlaafstlpgntrdpswaailqgleepycafverlnvaldnglpegtpkepilrslaysnankecqkilqarghtnsplgemlrtcqawtpkdktkvlvvqprrppptqpcfrcgkvghwsrdctqprpppgpcplcqdpshwkrdc…					351	441	0	-5					0.276321	0.457031	-0.18071
GAG_WDSV	Q88937	582	Walleye dermal sarcoma virus	Epsilon	Nucleotide sequence and protein analysis of a complex piscine retrovirus, walleye dermal sarcoma virus	J. Virol. 69 (9), 5320-5331 (1995)	p14	458	582	mgnssstpppsalknsdlfktmlrtqysgsvktrrinqdikkqyplwpdqgtcatkhweqavlipldsvseetakvlnflrvkiqarkgetarqmtahtikklivgtidknkqqteilqktdesdeemdttntmlfiarnkreriaqqqqadlaaqqqvlllqreqqreqrekdikkrdekkkkllpdttqkveqtdigeasssdasaqkpistdnnpdlkvdgvltrsqhttvpsnitikkdgtsvqyqhpirnyptgegnltaqvrnpfrplelqqlrkdcpalpegipqlaewltqtmaiyncdeadveqlarvifptpvrqiagvinghaaantaakiqnyvtacrqhypavcdwgtiqaftykppqtaheyvkhaeiifknnsglewqhatvpf…					458	521	0	-61					0.0874675	0.4375	-0.350032
POL_WDSV	O92815	1752	Walleye dermal sarcoma virus	Epsilon	Nucleotide sequence and protein analysis of a complex piscine retrovirus, walleye dermal sarcoma virus	J. Virol. 69 (9), 5320-5331 (1995)	p14	458	584	mgnssstpppsalknsdlfktmlrtqysgsvktrrinqdikkqyplwpdqgtcatkhweqavlipldsvseetakvlnflrvkiqarkgetarqmtahtikklivgtidknkqqteilqktdesdeemdttntmlfiarnkreriaqqqqadlaaqqqvlllqreqqreqrekdikkrdekkkkllpdttqkveqtdigeasssdasaqkpistdnnpdlkvdgvltrsqhttvpsnitikkdgtsvqyqhpirnyptgegnltaqvrnpfrplelqqlrkdcpalpegipqlaewltqtmaiyncdeadveqlarvifptpvrqiagvinghaaantaakiqnyvtacrqhypavcdwgtiqaftykppqtaheyvkhaeiifknnsglewqhatvpf…					458	582	0	-2					0.178242	1	-0.821758
GAG_MLVCB	P27460	536	Cas-Br-E murine leukemia virus	Gamma	Complete nucleotide sequence of the neurotropic murine retrovirus CAS-BR-E	Nucleic Acids Res. 19 (7), 1707 (1991)	p10	477	536	mgqtvttplsltldhwkdvertahnqsvdvkkrrwvtfcsvewptfnvgwpqdgtfnrdiitqvkikvfspgphghpdqvpyivtwealafdpppwvkpfvhpkpplppsapsllpepplstsprsslypaltpslgakpkpqvlpdsggplidlltedpppyrdpgpppsdrdrddgeaapageapdpspmasrlrgrrelpvadsttsqafplrsggngqlqywpfsssdlynwknnnpsfsedpgkltaliesvllthqptwddcqqllgtlltgeekqrvllearkavrgedgrptqlpneindafplerpdwdyntqrgrnhlvlyrqlllaglqnagrsptnlakvkgitqgpnespsaflerlkeayrrytpydpedpgqetnvsmsfiwqs…					477	532	0	-4					1.00703	1	0.00703106
GAG_MLVFP	P26805	538	Friend murine leukemia virus (ISOLATE PVC-211)	Gamma	Complete nucleotide sequence of a neuropathogenic variant of Friend murine leukemia virus PVC-211	Nucleic Acids Res. 20 (12), 3249 (1992)	p10	479	538	mgqtattplsltldhwkdvertahnqsvevrkrrwvtfcsaewptfnvgwprdgtfnpdiitqvkikvfspgphghpdqvpyivtwealavdpppwvkpfvhpkpplllppsapslppepplstppqsslypaltsplntkprpqvlpdsggplidlltedpppyrdpgppspdgkgdsgevaptegapdsspmvsrlrgrreppvadsttsqafplrlggngqfqywpfsssdlynwknnnpsfsedpgkltaliesvllthqptwddcqqllgtlltgeekqrvllearkavrgedgrptqlpndindafplerpdwdyntqrgrnhlvhyrqlllaglqnagrsptnlakvkgitqgpnespsaflerlkeayrrytpydpedpgqetnvsmsfiw…					479	538	0	0					0.982479	0.878906	0.103573
GAG_GALV	P21416	520	Gibbon ape leukemia virus	Gamma	Genetic organization of gibbon ape leukemia virus	Virology 173 (1), 205-213 (1989)	p10	455	520	mgqdnstpisltlnhwrdvrtrahnlsveikkgkwqtfcssewptfgvgwppegtfnlsvifavkkivfqengghpdqvpyivvwqdlaqnpppwvpasakvavvsdtrrpvagrpsapprppiypatddllllseptpppypaalppplapqaigppsgqmpdssdpegpaagtrsrrarspadnsgpdstvilplraigppaepnglvplqywpfssadlynwksnhpsfsenpagltglleslmfshqptwddcqqllqilftteererillearknvlgdngaptqlenlineafplnrphwdyntaagrerllvyrrtlvaglkgaarrptnlakvrevlqgpaeppsvflerlmeayrrytpfdpssegqqaavamafigqsapdikkklqrl…					455	520	0	0					0.150708	0.386719	-0.236011
GAG_KORV	Q9TTC2	521	Koala retrovirus	Gamma	The nucleotide sequence of koala (Phascolarctos cinereus) retrovirus: a novel type C endogenous virus related to Gibbon ape leukemia virus	J. Virol. 74 (9), 4264-4272 (2000)	p10	456	521	mgqgestplsltldhwkdvktrahnlsveirkgkwqtfcssewptfevgwppegtfnpsiisavkrivfqetgghpdqvpyiivwqdlsnspppwvpplakiavasgqdngrksaggrpsapsrlpiypetdslfllsepppyptspppppaphaarpapglmaeglgsegpaagtrsrrprsptgdtgpdstvalplravgppaepnglvplqywpfssadlynwksnhpsfsenptgltglleslmfshqptwddcqqllqvlftteererillearknvlgvngaptqlenlineafplnrpqwdhntaegrerllvyrrtlvaglkgaarrptnlakvrevlqgpteppsvflerlmeayrrytpfdpssegqkaavamsfigqsapdikkklqr…					456	521	0	0					0.0708145	0.386719	-0.315904
GAG_MLVMS	P03332	538	Moloney murine leukemia virus isolate Shinnick	Gamma	Nucleotide sequence of Moloney murine leukaemia virus	Nature 293 (5833), 543-548 (1981)	p10	479	538	mgqtvttplsltlghwkdveriahnqsvdvkkrrwvtfcsaewptfnvgwprdgtfnrdlitqvkikvfspgphghpdqvpyivtwealafdpppwvkpfvhpkpppplppsapslplepprstpprsslypaltpslgakpkpqvlsdsggplidlltedpppyrdprpppsdrdgnggeatpageapdpspmasrlrgrreppvadsttsqafplraggngqlqywpfsssdlynwknnnpsfsedpgkltaliesvlithqptwddcqqllgtlltgeekqrvllearkavrgddgrptqlpnevdaafplerpdwdyttqagrnhlvhyrqlllaglqnagrsptnlakvkgitqgpnespsaflerlkeayrrytpydpedpgqetnvsmsfiw…					479	538	0	0					1.01462	1	0.0146165
POL_MLVMS	P03355	1738	Moloney murine leukemia virus isolate Shinnick	Gamma	Nucleotide sequence of Moloney murine leukaemia virus	Nature 293 (5833), 543-548 (1981)	p10	479	534	mgqtvttplsltlghwkdveriahnqsvdvkkrrwvtfcsaewptfnvgwprdgtfnrdlitqvkikvfspgphghpdqvpyivtwealafdpppwvkpfvhpkpppplppsapslplepprstpprsslypaltpslgakpkpqvlsdsggplidlltedpppyrdprpppsdrdgnggeatpageapdpspmasrlrgrreppvadsttsqafplraggngqlqywpfsssdlynwknnnpsfsedpgkltaliesvlithqptwddcqqllgtlltgeekqrvllearkavrgddgrptqlpnevdaafplerpdwdyttqagrnhlvhyrqlllaglqnagrsptnlakvkgitqgpnespsaflerlkeayrrytpydpedpgqetnvsmsfiw…					479	538	0	4					1.02104	1	0.0210435
GAG_MSVMO	P03334	538	Moloney murine sarcoma virus	Gamma	Complete nucleotide sequence and organization of the Moloney murine sarcoma virus genome	Science 214 (4519), 445-450 (1981)	p10	479	538	mgqtvttplsltldhwkdverlahnqsvdvkkrrwvtfcsaewptfnvgwprdgtfnrdlitqvkikvfspgphghpdqvpyivtwealafdpppwvkpfvhpkppppllpsapslplepplstppqsslypaltpslgakpkpqvlsdsggplidlltedpppyrdprpppsdrdgdsgeatpageapdpspmasrlrgrreppvadsttsqafplrtggngqlqywpfsssdlynwknnnpsfsedpgkltaliesvlithqptwddcqqllgtlltgeekqrvllearkavrgddgrptqlpnevdaafplerpdweyttqagrnhlvhyrqlliaglqnagrsptnlakvkgitqgpnespsaflerlkeayrrytpydpedpgqetnvsmsfiw…					479	538	0	0					0.994244	0.9375	0.0567436
GAG_MLVBM	P29167	537	Murine leukemia virus (strain BM5 ECO)	Gamma	Characteristics and contributions of defective, ecotropic, and mink cell focus-inducing viruses involved in a retrovirus-induced immunodeficiency syndrome of mice	J. Virol. 65 (8), 4232-4241 (1991)	p10	478	537	mgqtvttplsltlehwgdvqriasnqsvgvkkrrwvtfcsaewptfgvgwpqdgtfnldiilqvkskvfspgphghpdqvpyivtweaiayepppwvkpfvspklslsptapilpsgpstqppprsalypaftpsikprpskpqvlsddggplidlltedpppygeqgpsspdgdgdreeatstseipapspmvsrlrgkrdppaadsttsrafplrlggngqlqywpfsssdlynwknnnpsfsedpgkltaliesvltthqptwddcqqllgtlltgeekqrvllearkavrgndgrptqlpnevnsafplerpdwdyttpegrnhlvlyrqlllaglqnagrsptnlakvkgitqgpnespsaflerlkeayrrytpydpedpgqetnvsmsfiwq…					478	537	0	0					1.00124	1	0.00124333
GAG_MLVDE	P29168	536	Murine leukemia virus (strain DEF27)	Gamma	Characteristics and contributions of defective, ecotropic, and mink cell focus-inducing viruses involved in a retrovirus-induced immunodeficiency syndrome of mice	J. Virol. 65 (8), 4232-4241 (1991)	p10	477	536	mgqtittplsltlehwrdvqciasnqsvdvkrrrwvtfcsvewpsfdvgwpldgtfnldiilqvkskvfcpgphghpdqvpyivtwealayhpppwvkpfvspkpfplstlpfsppgpsahppsrsdlytalipsiktkppksrvlptnggplidlltenppnlgeqgpplpkgpvkkrrpppprysppgpmvsrlrgnrdppaadsttsrafplrlggngqlqywpfsssdlynwknnnpsfsedpgkltaliesvltthqptwddcqqllgtlltgeekqrvllearkavrgndgrptqlpnevnsafplerpdwdyttpegrnhlvlyrqlllaglqnagrsptnlakvkgitqgpsespsaflerlkeayrrytpydpedpgqetnvsmsfiwqs…					477	536	0	0					1.00324	1	0.00324361
POL_XMRV3	Q2F7J3	1733	Xenotropic MuLV-related virus VP35	Gamma	Identification of a novel Gammaretrovirus in prostate tumors of patients homozygous for R462Q RNASEL variant	PLoS Pathog. 2 (3), E25 (2006)	p10	477	532	mgqtvttplsltlqhwgdvqriasnqsvdvkkrrwvtfcsaewptfnvgwpqdgtfnlgvisqvksrvfcpgphghpdqvpyivtwealaydpppwvkpfvspkppplptapvlppgpsaqppsrsalypaltlsikskppkpqvlpdsggplidlltedpppygvqpsssarenneeeaattsevsppspmvsrlrgrrdppaadsttsqafplrmggdgqlqywpfsssdlynwknnnpsfsedpgkltaliesvlithqptwddcqqllgtlltgeekqrvlleagkavrgndgrptqlpnevnaafplerpdwdytttegrnhlvlyrqlllaglqnagrsptnlakvkgitqgpnespsaflerlkeayrrytpydpedpgqetnvsmsfiwqs…					477	536	0	4					1.01426	1	0.0142641
POL_XMRV4	Q2F7J0	1733	Xenotropic MuLV-related virus VP42	Gamma	Identification of a novel Gammaretrovirus in prostate tumors of patients homozygous for R462Q RNASEL variant	PLoS Pathog. 2 (3), E25 (2006)	p10	477	532	mgqtvttplsltlqhwgdvqriasnqsvdvkkrrwvtfcsaewptfnvgwpqdgtfnlgiisqvksrvfcpgphghpdqvpyivtwealaydpppwvkpfvspkppplptapvlppgpsaqppsrsalypaltpsikskppkpqvlpdsggplidlltedpppygaqpsssarenneeeaattsevsppspmvsrlrgrrdppaadsttsqafplrmggdgqlqywpfsssdlynwknnnpsfsedpgkltaliesvlithqptwddcqqllgtlltgeekqrvllearkavrgndgrptqlpnevnaafplerpdwgytttegrnhlvlyrqlllaglqnagrsptnlakvkgitqgpnespsaflerlkeayrrytpydpedpgqetnvsmsfiwqs…					477	536	0	4					1.00167	1	0.00166905
GAG_XMRV6	Q27ID9	536	Xenotropic MuLV-related virus VP62	Gamma	Identification of a novel Gammaretrovirus in prostate tumors of patients homozygous for R462Q RNASEL variant	PLoS Pathog. 2 (3), E25 (2006)	p10	477	536	mgqtvttplsltlqhwgdvqriasnqsvdvkkrrwvtfcsaewptfnvgwpqdgtfnlgvisqvksrvfcpgphghpdqvpyivtwealaydpppwvkpfvspkppplptapvlppgpsaqppsrsalypaltpsikskppkpqvlpdsggplidlltedpppygaqpsssarenneeeaattsevsppspmvsrlrgrrdppaadsttsqafplrmggdgqlqywpfsssdlynwknnnpsfsedpgkltaliesvlithqptwddcqqllgtlltgeekqrvllearkavrgndgrptqlpnevnaafplerpdwdytttegrnhlvlyrqlllaglqnagrsptnlakvkgitqgpnespsaflerlkeayrrytpydpedpgqetnvsmsfiwqs…					477	536	0	0					1.01811	1	0.0181105
POL_XMRV6	A1Z651	1733	Xenotropic MuLV-related virus VP62	Gamma	Identification of a novel Gammaretrovirus in prostate tumors of patients homozygous for R462Q RNASEL variant	PLoS Pathog. 2 (3), E25 (2006)	p10	477	532	mgqtvttplsltlqhwgdvqriasnqsvdvkkrrwvtfcsaewptfnvgwpqdgtfnlgvisqvksrvfcpgphghpdqvpyivtwealaydpppwvkpfvspkppplptapvlppgpsaqppsrsalypaltpsikskppkpqvlpdsggplidlltedpppygaqpsssarenneeeaattsevsppspmvsrlrgrrdppaadsttsqafplrmggdgqlqywpfsssdlynwknnnpsfsedpgkltaliesvlithqptwddcqqllgtlltgeekqrvllearkavrgndgrptqlpnevnaafplerpdwdytttegrnhlvlyrqlllaglqnagrsptnlakvkgitqgpnespsaflerlkeayrrytpydpedpgqetnvsmsfiwqs…					477	536	0	4					1.00144	1	0.00143815
GAG_HV1A2	P03349	502	HIV-1 M:B_ARV2/SF2	Lentivirus	Nucleotide sequence and expression of an AIDS-associated retrovirus (ARV-2)	Science 227 (4686), 484-492 (1985)	p7	380	434	mgarasvlsggeldkwekirlrpggkkkyklkhivwasrelerfavnpglletsegcrqilgqlqpslqtgseelrslyntvatlycvhqridvkdtkealekieeeqnkskkkaqqaaaaagtgnssqvsqnypivqnlqgqmvhqaisprtlnawvkvveekafspevipmfsalsegatpqdlntmlntvgghqaamqmlketineeaaewdrvhpvhagpiapgqmreprgsdiagttstlqeqigwmtnnppipvgeiykrwiilglnkivrmysptsildirqgpkepfrdyvdrfyktlraeqasqdvknwmtetllvqnanpdcktilkalgpaatleemmtacqgvggpghkarvlaeamsqvtnpanimmqrgnfrnqrktvkcfncgk…					380	434	0	0					1.00283	1	0.00283117
POL_HV1A2	P03369	1437	HIV-1 M:B_ARV2/SF2	Lentivirus	Nucleotide sequence and expression of an AIDS-associated retrovirus (ARV-2)	Science 227 (4686), 484-492 (1985)	p7	380	434	mgarasvlsggeldkwekirlrpggkkkyklkhivwasrelerfavnpglletsegcrqilgqlqpslqtgseelrslyntvatlycvhqridvkdtkealekieeeqnkskkkaqqaaaaagtgnssqvsqnypivqnlqgqmvhqaisprtlnawvkvveekafspevipmfsalsegatpqdlntmlntvgghqaamqmlketineeaaewdrvhpvhagpiapgqmreprgsdiagttstlqeqigwmtnnppipvgeiykrwiilglnkivrmysptsildirqgpkepfrdyvdrfyktlraeqasqdvknwmtetllvqnanpdcktilkalgpaatleemmtacqgvggpghkarvlaeamsqvtnpanimmqrgnfrnqrktvkcfncgk…					380	434	0	0					1.00006	1	5.76265e-05
GAG_HV1H2	P04591	500	HIV-1 M:B_HXB2R	Lentivirus	Complete nucleotide sequences of functional clones of the AIDS virus	AIDS Res. Hum. Retroviruses 3 (1), 57-69 (1987)	p7	378	432	mgarasvlsggeldrwekirlrpggkkkyklkhivwasrelerfavnpglletsegcrqilgqlqpslqtgseelrslyntvatlycvhqrieikdtkealdkieeeqnkskkkaqqaaadtghsnqvsqnypivqniqgqmvhqaisprtlnawvkvveekafspevipmfsalsegatpqdlntmlntvgghqaamqmlketineeaaewdrvhpvhagpiapgqmreprgsdiagttstlqeqigwmtnnppipvgeiykrwiilglnkivrmysptsildirqgpkepfrdyvdrfyktlraeqasqevknwmtetllvqnanpdcktilkalgpaatleemmtacqgvggpghkarvlaeamsqvtnsatimmqrgnfrnqrkivkcfncgkeg…					378	432	0	0					1.01646	1	0.0164645
POL_HV1H2	P04585	1435	HIV-1 M:B_HXB2R	Lentivirus	Complete nucleotide sequences of functional clones of the AIDS virus	AIDS Res. Hum. Retroviruses 3 (1), 57-69 (1987)	p7	378	432	mgarasvlsggeldrwekirlrpggkkkyklkhivwasrelerfavnpglletsegcrqilgqlqpslqtgseelrslyntvatlycvhqrieikdtkealdkieeeqnkskkkaqqaaadtghsnqvsqnypivqniqgqmvhqaisprtlnawvkvveekafspevipmfsalsegatpqdlntmlntvgghqaamqmlketineeaaewdrvhpvhagpiapgqmreprgsdiagttstlqeqigwmtnnppipvgeiykrwiilglnkivrmysptsildirqgpkepfrdyvdrfyktlraeqasqevknwmtetllvqnanpdcktilkalgpaatleemmtacqgvggpghkarvlaeamsqvtnsatimmqrgnfrnqrkivkcfncgkeg…					378	432	0	0					1.01859	1	0.0185918
POL_HV192	O12158	1431	HIV-1 M:C_92BR025	Lentivirus	Molecular cloning and analysis of functional envelope genes from human immunodeficiency virus type 1 sequence subtypes A through G. The WHO and NIAID Networks for HIV Isolation and Characterization	J. Virol. 70 (3), 1651-1667 (1996)	p7	375	429	mgarasilrggkldaweriklkpggkkhymmkhlvwasrelerfaldpglletsegckqimkqlqpalqtgtkelislhntvatlycvhekidvrdtkealdkikeeqnksqqktqqaeaadkgkvsqnypivqnlqgqmvhqpisartlnawvkvveekafspevipmftalsegatpqdlntmlntvgghqaamqmlkdtineeaaewdrlhpvhagpvapgqmreprgsdiagttstlqeqitwmtnnppvpvgdiykrwiilglnkivrmyspvsildikqgpkepfrdyvdrffktlraeqatqdvknwmtdtllvqnanpdcktilralgpgasleemmtacqgvggpghkarvlaeamskvnntnimmqrsnckgpkrtikcfncgkeghla…					375	429	0	0					0.9782	0.761719	0.216481
POL_HV1ET	Q75002	1439	HIV-1 M:C_ETH2220	Lentivirus	Full-length sequence of an ethiopian human immunodeficiency virus type 1 (HIV-1) isolate of genetic subtype C	AIDS Res. Hum. Retroviruses 12 (14), 1329-1339 (1996)	p7	375	429	mgarasilrgekldawekiklrpggkkhymlkhlvwanrelekfalnpdlldtsagckqiikqlqpalqtgteelkslfntvatlycvhqkieikdtkealdkieeeqnesqqktqqagaadrgkdsqnypivqnmqgqmvhqpisartlnawvkvveekafspevipmftalsegatpqdlntmlntvgghqaamqmlkdtineeaaewdrlhpvhagpvapgqmrdprgsdiagttstlqeqiawmtgnppvpvgdiykrwiilglnkivrmyspvsildikqgpkepfrdyvdrffktlraeqatqdvknwmtdtllvqnanpdcktilralgpgasleemmtacqgvggpahkarvlaeamsqvnnttimmqksnfkgpkraikcfncgkeghla…					375	429	0	0					0.99051	0.875	0.11551
GAG_HV1MP	Q9QBZ6	492	HIV-1 M:F2_MP255C	Lentivirus	Near-full-length genome sequencing of divergent African HIV type 1 subtype F viruses leads to the identification of a new HIV type 1 subtype designated K	AIDS Res. Hum. Retroviruses 16 (2), 139-151 (2000)	p7	373	427	mgarasvlsggkldawekirlkpggkkryrlkhlvwasrelerfalnpsllettegckkiigqlqsslqtgseelkslynavvvlyyvhqridvrdtkealdklqeeqdksqqkeqqkaadkevsqnypivqniqgqmvhqalsprtlnawvkvieekafspevipmfsalsegatpqdlntmlntvgghqaamqmlkdtineeaaewdrlhpvhagpippgqmreprgsdiagttstlqeqitwmtgnppvpvgeiykrwiilglnkivrmyspvsildikqgpkepfrdyvdrffktlraeqatqevknwmtetllvqnsnpdcktilkalgpgatleemmtacqgvggpghkarilaeamskatstaimmqksnfkgqkrivkcfncgkeghiarn…					373	427	0	0					1.02162	1	0.021615
POL_HV1MP	Q9QBZ5	1430	HIV-1 M:F2_MP255C	Lentivirus	Near-full-length genome sequencing of divergent African HIV type 1 subtype F viruses leads to the identification of a new HIV type 1 subtype designated K	AIDS Res. Hum. Retroviruses 16 (2), 139-151 (2000)	p7	373	427	mgarasvlsggkldawekirlkpggkkryrlkhlvwasrelerfalnpsllettegckkiigqlqsslqtgseelkslynavvvlyyvhqridvrdtkealdklqeeqdksqqkeqqkaadkevsqnypivqniqgqmvhqalsprtlnawvkvieekafspevipmfsalsegatpqdlntmlntvgghqaamqmlkdtineeaaewdrlhpvhagpippgqmreprgsdiagttstlqeqitwmtgnppvpvgeiykrwiilglnkivrmyspvsildikqgpkepfrdyvdrffktlraeqatqevknwmtetllvqnsnpdcktilkalgpgatleemmtacqgvggpghkarilaeamskatstaimmqksnfkgqkrivkcfncgkeghiarn…					373	427	0	0					1.00979	1	0.00978957
GAG_HV1M2	Q9QBZ2	496	HIV-1 M:F2_MP257C	Lentivirus	Near-full-length genome sequencing of divergent African HIV type 1 subtype F viruses leads to the identification of a new HIV type 1 subtype designated K	AIDS Res. Hum. Retroviruses 16 (2), 139-151 (2000)	p7	377	431	mgarasvlsggkldawekirlrpggkkkyrlkhivwasrelkrfalnpgllettegckkiigqlqpslqtgseelkslfntivvlyyvhqkievrdtkealdklqeeqdkhqqktqqatadkgvskgvsqnypilqnlqgqmvhqslsprtlnawvkvieekafspevipmfsalsegatpqdlntmlntvgghqaamqmlkdtineeaaewdrlhpvhagpippgqmreprgsdiagttstlqeqiawmtsnppvpvgeiykrwiilglnkivrmyspvsildikqgpkepfrdyvdrffktlraeqatqevkgwmtetllvqnanpdcktilkalgpgatleemmtacqgvggpshkarilaeamskatgaaimmqksnfkgqrrivkcfncgkegh…					377	431	0	0					1.02299	1	0.0229895
POL_HV1M2	Q9QBZ1	1434	HIV-1 M:F2_MP257C	Lentivirus	Near-full-length genome sequencing of divergent African HIV type 1 subtype F viruses leads to the identification of a new HIV type 1 subtype designated K	AIDS Res. Hum. Retroviruses 16 (2), 139-151 (2000)	p7	377	431	mgarasvlsggkldawekirlrpggkkkyrlkhivwasrelkrfalnpgllettegckkiigqlqpslqtgseelkslfntivvlyyvhqkievrdtkealdklqeeqdkhqqktqqatadkgvskgvsqnypilqnlqgqmvhqslsprtlnawvkvieekafspevipmfsalsegatpqdlntmlntvgghqaamqmlkdtineeaaewdrlhpvhagpippgqmreprgsdiagttstlqeqiawmtsnppvpvgeiykrwiilglnkivrmyspvsildikqgpkepfrdyvdrffktlraeqatqevkgwmtetllvqnanpdcktilkalgpgatleemmtacqgvggpshkarilaeamskatgaaimmqksnfkgqrrivkcfncgkegh…					377	431	0	0					1.00979	1	0.00978764
POL_HV19N	O41798	1435	HIV-1 M:G_92NG083	Lentivirus	A comprehensive panel of near-full-length clones and reference sequences for non-subtype B isolates of human immunodeficiency virus type 1	J. Virol. 72 (7), 5680-5698 (1998)	p7	379	433	mgarasvlsggkldswekirlrpggrkkyklkhivwasrelgrfalnrdlletaegcvqimkqlqpaltgteelrslfntvatlycvhqkievkdtkeapeevekiqknsqqeiqqaaknegnsnpvsqnypivqnaqgqmihqaispwtlnawvkvveekafspevipmfsalsegatpqdlntmlntvgghqaamqmlkdtindeaaewdrihpqqagpippgqirepsgsdiagttstlqeqirwmtsnppipvgeiykrwiilglnkivrmyspvsildirqgpkepfrdyvdrffktlraeqatqevkgwmtdtllvqnanpdcktilralgpgatleemmtacqgvggpshkarvlaeamsqasgaaaaaimmqksnfkgprriikcfncgke…					379	433	0	0					1.00897	0.820312	0.188661
GAG_HV196	Q9QBY4	495	HIV-1 M:K_96CM-MP535	Lentivirus	Near-full-length genome sequencing of divergent African HIV type 1 subtype F viruses leads to the identification of a new HIV type 1 subtype designated K	AIDS Res. Hum. Retroviruses 16 (2), 139-151 (2000)	p7	373	427	mgarasvlsggkldawekirlrpggkkkyklkhlvwasrelerfalnpgllettegcrqiitqiqpsiqtgseeikslyntiavlyfvhqkievkdtkealdkleeeqnksqrktqqeaadkgvsqnypivqnlqgqmvhqalsprtlnawvkvieekafspevipmftalsegatpqdlntmlntvgghqaamqmlkdtindeaaewdrlhpvhagpippgqmreprgsdiagttstlqeqiawmtsnppvpvgeiykrwiilglnkivrmyspvsildirqgpkepfrdyvdrffktlraeqatqevknwmtdtllvqnanpdcktilkalgpgasleemmtacqgvggpshkarilaeamsqvtnpvvmmqkgnfkghrkivkcfncgkeghiarn…					373	427	0	0					1.02843	1	0.0284315
POL_HV196	Q9QBY3	1430	HIV-1 M:K_96CM-MP535	Lentivirus	Near-full-length genome sequencing of divergent African HIV type 1 subtype F viruses leads to the identification of a new HIV type 1 subtype designated K	AIDS Res. Hum. Retroviruses 16 (2), 139-151 (2000)	p7	373	427	mgarasvlsggkldawekirlrpggkkkyklkhlvwasrelerfalnpgllettegcrqiitqiqpsiqtgseeikslyntiavlyfvhqkievkdtkealdkleeeqnksqrktqqeaadkgvsqnypivqnlqgqmvhqalsprtlnawvkvieekafspevipmftalsegatpqdlntmlntvgghqaamqmlkdtindeaaewdrlhpvhagpippgqmreprgsdiagttstlqeqiawmtsnppvpvgeiykrwiilglnkivrmyspvsildirqgpkepfrdyvdrffktlraeqatqevknwmtdtllvqnanpdcktilkalgpgasleemmtacqgvggpshkarilaeamsqvtnpvvmmqkgnfkghrkivkcfncgkeghiarn…					373	427	0	0					1.02224	1	0.0222423
GAG_HV197	Q9QC00	495	HIV-1 M:K_97ZR-EQTB11	Lentivirus	Near-full-length genome sequencing of divergent African HIV type 1 subtype F viruses leads to the identification of a new HIV type 1 subtype designated K	AIDS Res. Hum. Retroviruses 16 (2), 139-151 (2000)	p7	373	427	mgarasvlsggkldkwekiqlrpggkkkyrlkhlvwasrelerfalnpnlletvegcrqiirqlqpslqtgseelrslfntvatlywvhqsiqvrdtkealdkleeeqnrtqqktqqgkadkgvsqnypivqnlqgqmvhqalsprtlnawvkvieekafspevipmfsalsegatpqdlntmlntvgghqaamqmlkdtineeaaewdrmhpvqagpippgqireprgsdiagttstlqeqitwmtsnppipvgeiykrwiilglnkivrmyspvsildirqgpkepfrdyvdrffrvlraeqatqevknwmtetllvqnanpdcrtilkalgsgatleemmtacqgvggpghkarvlaeamsqvtnsavmmqrgnfkgqrriikcfncgkeghlarn…					373	427	0	0					1.00886	1	0.0088585
POL_HV197	Q9QBZ9	1429	HIV-1 M:K_97ZR-EQTB11	Lentivirus	Near-full-length genome sequencing of divergent African HIV type 1 subtype F viruses leads to the identification of a new HIV type 1 subtype designated K	AIDS Res. Hum. Retroviruses 16 (2), 139-151 (2000)	p7	373	427	mgarasvlsggkldkwekiqlrpggkkkyrlkhlvwasrelerfalnpnlletvegcrqiirqlqpslqtgseelrslfntvatlywvhqsiqvrdtkealdkleeeqnrtqqktqqgkadkgvsqnypivqnlqgqmvhqalsprtlnawvkvieekafspevipmfsalsegatpqdlntmlntvgghqaamqmlkdtineeaaewdrmhpvqagpippgqireprgsdiagttstlqeqitwmtsnppipvgeiykrwiilglnkivrmyspvsildirqgpkepfrdyvdrffrvlraeqatqevknwmtetllvqnanpdcrtilkalgsgatleemmtacqgvggpghkarvlaeamsqvtnsavmmqrgnfkgqrriikcfncgkeghlarn…					373	427	0	0					1.0184	1	0.0183976
POL_HV1AN	Q77373	1435	HIV-1 O_ANT70	Lentivirus	Genomic cloning and complete sequence analysis of a highly divergent African human immunodeficiency virus isolate	J. Virol. 68 (3), 1586-1596 (1994)	p7	382	435	mgasasvltgskldaweqirlkpgskkkyrlkhlvwasrelerfacnpelletaegnekllqqlepalktgsdslqslwnaivvlwcvhnrykigdtqqaiqklkevmgsrksadaakedtsarqagqnypivsnaqgqmvhqaisprtlnawvkaveekafnpeiipmfmalsegaisydintmlnaigghqgalqvlkevineeavewdrthpppvgplppgqireptgsdiagttstqqeqihwttrpnqpipvgdiyrkwivlglnkmvkmyspvsildikqgpkepfrdyvdrfyktlraeqatqevknwmtetllvqnanpdckqilkslgpgatleemmvacqgvggpthkarvlaeamataqqdlkggytavfmqrgqnpirkgtikcfnc…					382	437	0	2					0.065847	0.65625	-0.590403
POL_HV1MV	Q79666	1446	HIV-1 O_MVP5180	Lentivirus	A new subtype of human immunodeficiency virus type 1 (MVP-5180) from Cameroon	J. Virol. 68 (3), 1581-1585 (1994)	p7	382	437	mgarasvltgskldawerirlrpgskkayrlkhlvwasreleryacnpglletaegteqllqqlepalktgsedlkslwnaiavlwcvhnrfdirdtqqaiqklkevmasrksaeaakeetsprqtsqnypivtnaqgqmvhqaisprtlnawvkaveekafnpeiipmfmalsegavpydintmlnaigghqgalqvlkevineeaaewdrthppamgplppgqireptgsdiagttstqqeqiiwttrgansipvgdiyrkwivlglnkmvkmyspvsildirqgpkepfrdyvdrfyktlraeqatqevknwmtetllvqnsnpdckqilkalgpeatleemmvacqgvggpthkakilaeamasaqqdlkggytavfmqrgqnpnrkgpikcfnc…					382	435	0	-2					0.508757	0.765625	-0.256868
POL_HV2EH	Q89928	1464	HIV-2 B_EHO	Lentivirus	Nucleotide sequence of the HIV-2 EHO genome, a divergent HIV-2 isolate	AIDS Res. Hum. Retroviruses 11 (7), 873-874 (1995)	p7	378	429	mgargsvlsgkktdelekvrlrpggkkrymlkhivwavnelerfglaesrlgskegcrkirkvlgplvptgsenlkslyntvcvifclhaeekvkdteeakkiaqrhlaadtekmpamskpskptsrlaypvqqiagnyshlplsprtlnawvklveekkfgaevvpgfqalsegctpydinqmlncvgehqaamqiireiineeaadwdqqhpspgpmpagqlreprgsdiagttstveeqiqwmyrpqnpvpvgniyrrwiqlglqkcvrmynptnildikqgpkepfqsyvdrfykslraeqtdpavknwmtqtlliqnanpdcklvlkglgmnptleemltacqgiggpgqkarlmaealkealtpstnpfaaaqpragkrtvtcwncgkaghta…					361	429	-17	0					1.01175	0.703125	0.308624
POL_HV2UC	Q76634	1471	HIV-2 B_UC1	Lentivirus	Distinguishing features of an infectious molecular clone of the highly divergent and noncytopathic human immunodeficiency virus type 2 UC1 strain	J. Virol. 67 (2), 1006-1014 (1993)	p7	378	430	mgarssvlsgkktdelekvrlrpggkkryclkhiiwavneldrfglaeslleskegchkiltvlaplvptgsenlkslfntvcviyclhaeekvkdteeakkiaqrhlaadtekmpatsrptappsggnypvqqiagnyvhmplsprtlnawvklveekkfgaevvpgfqalsegctpydinqmlncvgdhqaamqiireiineeaadwdqqhpipgplpagqlrdprgsdiagttstveeqiqwmyraqnpvpvgniyrrwiqiglqkcvrmynptnildikqgpkepfqsyvdrfykslraeqtdpavknwmtqtlliqnanpdcklvlkglgmnptleemltacqgiggpgqkarlmaealkealtpapipfaaaqqkagkrgtvtcwncgkvght…					378	430	0	0					0.989144	0.878906	0.110238
GAG_HV1ND	P18800	497	Human immunodeficiency virus type 1 (NDK ISOLATE)	Lentivirus	Nucleotide sequence of HIV1-NDK: a highly cytopathic strain of the human immunodeficiency virus	Gene 81 (2), 275-284 (1989)	p7	376	430	mgarasvlsggkldtwerirlrpggkkkyalkhliwasrelerftlnpglletsegckqiigqlqpsiqtgseeirslyntvatlycvherievkdtkeavekmeeeqnkskkktqqaaadssqvsqnypivqnlqgqmvhqaisprtlnawvkvieekafspevipmfsalsegatpqdlntmlntvgghqaamqmlketindeaaewdrlhpvhagpvapgqmreprgsdiagttstlqeqiawmtsnppipvgeiykrwiilglnkivrmyspvsildirqgpkepfrdyvdrfyktlraeqasqdvknwmtetllvqnanpdcktilkalgpqatleemmtacqgvggpghkarvlaeamsqvtgsatavmmqrgnfkgprksikcfncgkeght…					376	430	0	0					1.01022	1	0.0102222
POL_HV1ND	P18802	1432	Human immunodeficiency virus type 1 (NDK ISOLATE)	Lentivirus	Nucleotide sequence of HIV1-NDK: a highly cytopathic strain of the human immunodeficiency virus	Gene 81 (2), 275-284 (1989)	p7	375	430	mgarasvlsggkldtwerirlrpggkkkyalkhliwasrelerftlnpglletsegckqiigqlqpsiqtgseeirslyntvatlycvherievkdtkeavekmeeeqnkskkktqqaaadssqvsqnypivqnlqgqmvhqaisprtlnawvkvieekafspevipmfsalsegatpqdlntmlntvgghqaamqmlketindeaaewdrlhpvhagpvapgqmreprgsdiagttstlqeqiawmtsnppipvgeiykrwiilglnkivrmyspvsildirqgpkepfrdyvdrfyktlraeqasqdvknwmtetllvqnanpdcktilkalgpqatleemmtacqgvggpghkarvlaeamsqvtgsatavmmqrgnfkgprksikcfncgkeght…					376	430	1	0					1.00875	1	0.00874917
GAG_HV1OY	P20889	499	Human immunodeficiency virus type 1 (OYI ISOLATE)	Lentivirus	A highly defective HIV-1 strain isolated from a healthy Gabonese individual presenting an atypical western blot	AIDS 3 (11), 707-715 (1989)	p7	377	431	mgarasvlsggeldkwekirlrpggkkkyqlkhivwasrelerfainpglletsegcrqilgqlqpslktgseeirslyntvatlycvhqkievkdtkealdkieeeqnkskkkaqqtaadtgnssqvsqnypivqnlqgqmvhqpisprtlnawvkvveekafspevipmfsalaegatpqdlntmlntvgghqaamqmlketineeaaewdrlhpvhagpiapgqmreprgsdiagttstlqeqigwmtnnppipvgeiykrwiilglnkivrmysptsildirqgpkepfrdyvdrfyktlraeqasqdvknwmtetllvqnanpdcktilkalgpaatleemmtacqgvggpghkarvlaeamsqvnsvtvmmqkgnfknqrktvkcfncgkegh…					377	431	0	0					1.02005	1	0.0200464
POL_HV1OY	P20892	1434	Human immunodeficiency virus type 1 (OYI ISOLATE)	Lentivirus	A highly defective HIV-1 strain isolated from a healthy Gabonese individual presenting an atypical western blot	AIDS 3 (11), 707-715 (1989)	p7	377	431	mgarasvlsggeldkwekirlrpggkkkyqlkhivwasrelerfainpglletsegcrqilgqlqpslktgseeirslyntvatlycvhqkievkdtkealdkieeeqnkskkkaqqtaadtgnssqvsqnypivqnlqgqmvhqpisprtlnawvkvveekafspevipmfsalaegatpqdlntmlntvgghqaamqmlketineeaaewdrlhpvhagpiapgqmreprgsdiagttstlqeqigwmtnnppipvgeiykrwiilglnkivrmysptsildirqgpkepfrdyvdrfyktlraeqasqdvknwmtetllvqnanpdcktilkalgpaatleemmtacqgvggpghkarvlaeamsqvnsvtvmmqkgnfknqrktvkcfncgkegh…					377	431	0	0					0.998725	1	-0.00127529
GAG_HV1RH	P05890	501	Human immunodeficiency virus type 1 (RF/HAT ISOLATE)	Lentivirus	Identification and characterization of conserved and variable regions in the envelope gene of HTLV-III/LAV, the retrovirus of AIDS	Cell 45 (5), 637-648 (1986)	p7	378	434	mgarasvlsggkldkwekirlrprgkkryklkhivwasrelerfavnpslletaegcrqilgqlqpalqtgseelkslynavatlycvhqnievrdtkealdkieeeqnkskkkaqqaaadtgngsqvsqnypivqnlqgqmvhqaisprtlnawvkvveekafspevipmfsalsegatpqdlntmlntvgghqaamqmlketineeaaewdrlhpvhagpiapgqmreprgsdiagttstlqeqigwmtnnppipvgeiykrwiilglnkivrmyspisildirqgpkepfrdyvdrfyktlraeqasqdvknwmtetflvqnanpdcktilkalgpaatleemmtacqgvggpshkarilaeamsqvtnsatimlqkgnfrdqrkivkcfncgkvg…					378	434	0	0					0.962612	1	-0.0373881
POL_HV1RH	P05959	1436	Human immunodeficiency virus type 1 (RF/HAT ISOLATE)	Lentivirus	Identification and characterization of conserved and variable regions in the envelope gene of HTLV-III/LAV, the retrovirus of AIDS	Cell 45 (5), 637-648 (1986)	p7	378	434	mgarasvlsggkldkwekirlrprgkkryklkhivwasrelerfavnpslletaegcrqilgqlqpalqtgseelkslynavatlycvhqnievrdtkealdkieeeqnkskkkaqqaaadtgngsqvsqnypivqnlqgqmvhqaisprtlnawvkvveekafspevipmfsalsegatpqdlntmlntvgghqaamqmlketineeaaewdrlhpvhagpiapgqmreprgsdiagttstlqeqigwmtnnppipvgeiykrwiilglnkivrmyspisildirqgpkepfrdyvdrfyktlraeqasqdvknwmtetflvqnanpdcktilkalgpaatleemmtacqgvggpshkarilaeamsqvtnsatimlqkgnfrdqrkivkcfncgkvg…					378	434	0	0					0.973163	1	-0.0268375
GAG_HV1B1	P03347	512	Human immunodeficiency virus type 1 BH10	Lentivirus	Complete nucleotide sequence of the AIDS virus, HTLV-III	Nature 313 (6000), 277-284 (1985)	p7	378	432	mgarasvlsggeldrwekirlrpggkkkyklkhivwasrelerfavnpglletsegcrqilgqlqpslqtgseelrslyntvatlycvhqrieikdtkealdkieeeqnkskkkaqqaaadtghssqvsqnypivqniqgqmvhqaisprtlnawvkvveekafspevipmfsalsegatpqdlntmlntvgghqaamqmlketineeaaewdrvhpvhagpiapgqmreprgsdiagttstlqeqigwmtnnppipvgeiykrwiilglnkivrmysptsildirqgpkepfrdyvdrfyktlraeqasqevknwmtetllvqnanpdcktilkalgpaatleemmtacqgvggpghkarvlaeamsqvtntatimmqrgnfrnqrkmvkcfncgkeg…					378	432	0	0					1.01867	1	0.0186717
POL_HV1B1	P03366	1447	Human immunodeficiency virus type 1 BH10	Lentivirus	Complete nucleotide sequence of the AIDS virus, HTLV-III	Nature 313 (6000), 277-284 (1985)	p7	378	432	mgarasvlsggeldrwekirlrpggkkkyklkhivwasrelerfavnpglletsegcrqilgqlqpslqtgseelrslyntvatlycvhqrieikdtkealdkieeeqnkskkkaqqaaadtghssqvsqnypivqniqgqmvhqaisprtlnawvkvveekafspevipmfsalsegatpqdlntmlntvgghqaamqmlketineeaaewdrvhpvhagpiapgqmreprgsdiagttstlqeqigwmtnnppipvgeiykrwiilglnkivrmysptsildirqgpkepfrdyvdrfyktlraeqasqevknwmtetllvqnanpdcktilkalgpaatleemmtacqgvggpghkarvlaeamsqvtntatimmqrgnfrnqrkmvkcfncgkeg…					378	432	0	0					1.03317	1	0.0331734
POL_HV2BE	P18096	1550	Human immunodeficiency virus type 2 (ISOLATE BEN)	Lentivirus	A novel proviral clone of HIV-2: biological and phylogenetic relationship to other primate immunodeficiency viruses	Virology 177 (1), 305-311 (1990)	p7	383	431	mgarnsvlrgkkadelekvrlrpggkkkyrlkhivwaaneldkfglaeslleskegcqkilrvldplvptgsenlkslfntvcviwclhaeekvkdteeakklaqrhlvaetgtaekmpntsrptappsgkrgnypvqqaggnyvhvplsprtlnawvklveekkfgaevvpgfqalsegctpydinqmlncvgdhqaamqiireiineeaadwdsqhpipgplpagqlrdprgsdiagttstvdeqiqwmyrpqnpvpvgniyrrwiqiglqkcvrkynptnildikqgpkepfqsyvdrfykslraeqtdpavknwmtqtlliqnanpdcklvlkglgmnptleemltacqgvggpgqkarlmaealkeamgpspipfaaaqqrkairywncgkegh…					366	431	-17	0					0.997847	0.820312	0.177535
POL_HV2CA	P24107	1462	Human immunodeficiency virus type 2 (ISOLATE CAM2)	Lentivirus	Nucleotide sequence of a Guinea-Bissau-derived human immunodeficiency virus type 2 proviral clone (HIV-2CAM2)	J. Gen. Virol. 72 (PT 3), 721-724 (1991)	p7	383	431	mgarnsvlrgkkadelekvrlrpggkkkyklkhivwaaneldrfglaeslleskegcqrilkvldplvptgsenlkslfntvcviwcihaeekvkdteeakrialrhlaaetgtaekmpdtsrptappsgkggnypvqsiggnythvplsprtlnawvklveekkfgaevvpgfqalsegctpydinqmlncvgdhqaamqiireiineeaadwdanhpipgplpagqlrdprgsdiagttstveeqiqwmfraqnpvpvgniyrrwiqiglqkcvrmynptnildikqgpkesfqsyvdrfykslraeqtdpavknwmtqtllvqnanpdcklvlkglgmnptleemltacqgvggpgqkarlmaealkeamgpppipfaaaqqrrtikcwncgkegh…					383	431	0	0					0.999109	1	-0.000890985
POL_HV2D1	P17757	1462	Human immunodeficiency virus type 2 (ISOLATE D194)	Lentivirus	Molecular cloning of two west African human immunodeficiency virus type 2 isolates that replicate well in macrophages: a Gambian isolate, from a patient with neurologic acquired immunodeficiency syndrome, and a highly divergent Ghanian isolate	Proc. Natl. Acad. Sci. U.S.A. 86 (7), 2383-2387 (1989)	p7	383	431	mgarnsvlrgkkadelekvrlrpngkkryrlkhvvwaaneldrfglaeslleskegcqkilkvleplvptgsenlkslfntvcviwclhaeekvkdteeakklaqrhlvaetgtaekmpnisrptappsgkggnfpvqqaggnyihvplsprtlnawvklveekkfgaevvpgfqalsegctpydinqmlncvgdhqaamqiireiineeaadwdaqhpipgplpagqlrdprgsdiagttstvdeqiqwmyrqpnpvpvgniyrrwiqiglqkcvrmynptnildvkqgpkesfqsyvdrfykslraeqtdpavknwmtqtlliqnanpdcklvlkglgmnptleemltacqgvggpsqkarlmaealkealtpapipfaaaqqrraircwncgkegh…					383	431	0	0					0.99797	0.878906	0.119064
POL_HV2D2	P15833	1465	Human immunodeficiency virus type 2 (ISOLATE D205,7)	Lentivirus	A highly divergent HIV-2-related isolate	Nature 342 (6252), 948-950 (1989)	p7	378	430	mgargsvlsgkktdelekvrlrpggkkkymlkhvvwavneldrfglaeslleskegcqkilkvlaplvptgsenlkslfnivcvifclhaeekvkdteeakkiaqrhlaadtekmpatnkptappsggnypvqqlagnyvhlplsprtlnawvklveekkfgaevvpgfqalsegctpydinqmlncvgehqaamqiireiineeaadwdqqhpspgpmpagqlrdprgsdiagttstveeqiqwmyraqnpvpvgniyrrwiqlglqkcvrmynptnildikqgpkepfqsyvdrfykslraeqtdpavknwmtqtlliqnanpdcklvlkglgmnptleemltacqgiggpgqkarlmaealkealtpapipfaavqqkagkrgtvtcwncgkqght…					361	430	-17	0					1.01165	0.878906	0.132748
POL_HV2G1	P18042	1464	Human immunodeficiency virus type 2 (ISOLATE GHANA-1)	Lentivirus	Genomic divergence of HIV-2 from Ghana	AIDS Res. Hum. Retroviruses 5 (6), 593-604 (1989)	p7	384	432	mgarnsvlrgkkadelekirlrpsgkkkyrlkhivwaaneldkfglaeslleskegcqkiltvldplvptgsenlkslfntvcviwclhaeekvkdteeakklvqrhlgaetgtaekmpstsrptappsgrgrnfpvqqtgggnyihvplsprtlnawvklvedkkfgaevvpgfqalsegctpydinqmlncvgdhqaamqiireiindeaadwdaqhpipgplpagqlrdprgsdiagttstveeqiqwmyrpqnpvpvgniyrrwiqiglqkcvrmynptnildvkqgpkepfqsyvdrfykslraeqtdpavknwmtqtlliqnanpdcklvlkglgmnptleemltacqgvggpgqkarlmaealkealtpppipfaaaqqrkvircwncgkeg…					384	432	0	0					0.992218	0.875	0.117218
POL_HV2KR	Q74120	1463	Human immunodeficiency virus type 2 (isolate KR)	Lentivirus	Direct Submission	Submitted (??-APR-1995)	p7	383	431	mgarssvlrgkkvdelekirlrpggkkkyrlkhivwaanelgkfglaeslleskegcqkiitvldplvptgsenlkslfntvcviwclhaeekvkdtegakqivqrhlvaetgtadkmpstsrpaappsgrggnypvqqiagnyshvplsprtlnawvklveekkfgaevvpgfqalsegctpydinqmlncvgdhqaamqiireiineeaadwdvqhpipgplpagqlreprgsdiagttstveeqiqwmfraqnpipvgniyrrwiqiglqkcvrmynptnildvkqgpkepfqsyvdrfykslraeqtdpavknwmtqtllvqnanpdcklvlkglgmnptleemltacqgiggpgqkarlmaealkealapapipfaaaqqrrtikcwncgkdgh…					366	431	-17	0					1.00616	0.9375	0.068657
POL_HV2NZ	P05962	1461	Human immunodeficiency virus type 2 (ISOLATE NIH-Z)	Lentivirus	Genetic variability between isolates of human immunodeficiency virus (HIV) type 2 is comparable to the variability among HIV type 1	Proc. Natl. Acad. Sci. U.S.A. 85 (16), 5941-5945 (1988)	p7	381	429	mgarnsvlrgkkadelekirlrpggkkkyklkhivwaaneldrfglaeslleskegcqkiltvldplvptgsenlkslfntvcviwcihaeekvkdtegakqivqrhlvaetgtaekmpntsrptappsgknfpvqqvagnythiplspgtlnawvklveekkfgaevvpgfqalsegctpydinqmlncvgdhqaamqiireiineeaadwdvahpipgplpagqlreprgsdiagttstveeqiqwmfrpqnpvpvgniyrrwiqiglqkcvrmynptnildinqgpkepfqsyvdrfykslraeqtdpavknwmtqtlliqnanpdcklvlkglgmnptleemlttcqgvggpgqkarlmaealkevmapapipfaaaqqrktfkcwncgkeghsa…					381	429	0	0					1.01165	0.878906	0.132739
POL_HV2RO	P04584	1464	Human immunodeficiency virus type 2 (ISOLATE ROD)	Lentivirus	Genome organization and transactivation of the human immunodeficiency virus type 2	Nature 326 (6114), 662-669 (1987)	p7	383	431	mgarnsvlrgkkadelerirlrpggkkkyrlkhivwaankldrfglaeslleskegcqkiltvldpmvptgsenlkslfntvcviwcihaeekvkdtegakqivrrhlvaetgtaekmpstsrptapssekggnypvqhvggnythiplsprtlnawvklveekkfgaevvpgfqalsegctpydinqmlncvgdhqaamqiireiineeaaewdvqhpipgplpagqlreprgsdiagttstveeqiqwmfrpqnpvpvgniyrrwiqiglqkcvrmynptnildikqgpkepfqsyvdrfykslraeqtdpavknwmtqtllvqnanpdcklvlkglgmnptleemltacqgvggpgqkarlmaealkevigpapipfaaaqqrkafkcwncgkegh…					383	431	0	0					0.976407	0.9375	0.0389072
POL_HV2SB	P12451	1462	Human immunodeficiency virus type 2 (ISOLATE SBLISY)	Lentivirus	Molecular and biological characterization of a replication competent human immunodeficiency type 2 (HIV-2) proviral clone	Proc. Natl. Acad. Sci. U.S.A. 86 (7), 2433-2437 (1989)	p7	382	430	mgaknsvlrgkkadelekirlrpggkkkyrlkhivwaaneldrfglteslleskegcqkiisvleplvptgsenlkslynttcviwclhaeekvkdteeakrivgrhlvaetetaekmpnisrptappsgkggnfpvqqiggnyvhlplsprtlnawvklveekkfgaevvpgfqalsegctpydinqmlncvgdhqaamqiireiineeaadwdvqhpipgplpagqlrdprgsdiagttstveeqiewmyrqenpvpvgniyrrwiqiglqkcvrmynptnildikqgpkesfqsyvdrfykslraeqtdaavknwmtqtllvqsnpdcklvlkglgmnptleemltacqgiggpgqkarlmaealkeamrpapipfaaaqqkraikcwncgkeghs…					382	430	0	0					0.985213	0.820312	0.1649
POL_HV2ST	P20876	1463	Human immunodeficiency virus type 2 (ISOLATE ST)	Lentivirus	Molecular characterization of an attenuated human immunodeficiency virus type 2 isolate	J. Virol. 64 (2), 890-901 (1990)	p7	383	431	mgarnsvlrgkkadelekirlrpggkkkyrlkhivwaaneldrfglaeslleskegcqkiltvldplvptgsenlkslfntvcviwcihaeekakdteeakqkvqrhlvaetkttekmpstsrptappsgnggnfpvqqvagnythvplsprtlnawvklveekkfgaevvpgfqalsegctpydinqmlncvgdhqaamqiireiineeaadwdaqhpipgplpagqlreprgsdiagttstveeqiqwmfrpqnpvpvgsiyrrwiqiglqkcvrmynptnildikqgpkepfqsyvdrfykslraeqtdpavknwmtqtllvqnanpdcklvlkglginptleemltacqgvggpgqkarlmaealkeamapapipfaaaqqrrtikcwncgkegh…					383	431	0	0					1.01215	0.9375	0.0746454
POL_SIVMK	P05897	1446	Simian immunodeficiency virus - mac K6W	Lentivirus	Sequence of simian immunodeficiency virus and its relationship to the human immunodeficiency viruses	Nature 328 (6130), 539-543 (1987)	p7	365	433	mgarnsvlsgkkadelekirlrpggkkkymlkhvvwaaneldrfglaesllenkegcqkilsvlaplvptgsenlkslyntvcviwcihaeekvkhteeakqivqrhlvvetgtaetmpktsrptapssgrggnypvqqiggnyvhlplsprtlnawvklieekkfgaevvpgfqalsegctpydinqmlncvgdhqaamqiirdiineeaadwdlqhpqpapqqgqlrepsgsdiagttssvdeqiqwmyrqqnpipvgniyrrwiqlglqkcvrmynptnildvkqgpkepfqsyvdrfykslraeqtdaavknwmtqtlliqnanpdcklvlkglgvnptleemltacqgvggpgqkarlmaealkealapvpipfaaaqkrgprkpikcwncgke…					365	433	0	0					0.997169	0.878906	0.118263
POL_SIVV1	P27973	1470	Simian immunodeficiency virus (AGM155 ISOLATE)	Lentivirus	Simian immunodeficiency viruses from African green monkeys display unusual genetic diversity	J. Virol. 64 (3), 1086-1092 (1990)	p7	373	439	mgaatsalnrrqldefehirlrpngkkkyqikhliwagkkmdrfglheklleteegckkiievlspleptgsegmkslynlvcvllcvhqekkvkdteealaivrqcchlvdkektavtppggqqknntggtatpggsqnfpaqqqgnawvhvplsprtlnawvkaveekkfgaeivpmfqalsegctpydinqmlnvlgdhqgalqivkeiineeaaqwdvthpppagplpagqlrdpggsdiagttstvqeqlewiytanprvdvgaiyrrwiilglqkcvkmynpvsvldirqgpkepfkdyvdrfykairaeqasgevkqwmteslliqnanpdckvilkglgmhptleemltacqgvggpsykakvmaemmqnlqsqnmvqqgggrgrprpppk…					373	439	0	0					0.996932	0.875	0.121932
POL_SIVVG	P27980	1465	Simian immunodeficiency virus (AGM3 ISOLATE)	Lentivirus	Complete nucleotide sequence of a simian immunodeficiency virus from African green monkeys: a novel type of intragroup divergence	Virology 176 (1), 216-221 (1990)	p7	377	443	mgaatsalnrrqldkfehirlrptgkkkyqikhliwagkemerfglherlleseegckkiievlypleptgseglkslfnlvcvlfcvhkdkevkdteeavaivrqcchlvekernaernttetssgqkkndkgvtvppggsqnfpaqqqgnawihvplsprtlnawvkaveekkfgaeivpmfqalsegctpydinqmlnvlgdhqgalqivkeiineeaaqwdiahpppagplpagqlrdprgsdiagttstvqeqlewiytanprvdvgaiyrrwiilglqkcvkmynpvsvldirqgpkeafkdyvdrfykairaeqasgevkqwmteslliqnanpdckvilkglgmhptleemltacqgvggpsykakvmaemmqnmqsqnmmqqggqrgrpr…					377	443	0	0					0.99948	1	-0.000520206
POL_SIVS4	P12502	1449	Simian immunodeficiency virus (F236/SMH4 ISOLATE) (SOOTY MANGABEY)	Lentivirus	An African primate lentivirus (SIVsm) closely related to HIV-2	Nature 339 (6223), 389-392 (1989)	p7	366	434	mgarnsvlsgkeadelekvrlrpngkkkymlkhvvwaaneldrfglaeslldnkegcqkilsvlaplvptgsenlkslyntvcviwcihaeekvkhteeakqivqrhlvvetgtadrmpatsrptappsgrggnypvqqvggnyvhlplsprtlnawvklveekkfgaevvpgfqalsegctpydinqmlncvgehqaamqiireiineeaadwdlqhpqpgplpagqlreprgsdiagttstvdeqiqwmyrqqnpipvgniyrrwiqlglqkcvrmynptnildvkqgpkepfqsyvdrfykslraeqtdpavknwmtqtlliqnanpdcklvlkglgmnptleemltacqgvggpgqkarlmaealkealrpdqlpfaavqqkgqrktikcwncgk…					382	434	16	0					0.926312	0.8125	0.113812
POL_SIVG1	Q02836	1472	Simian immunodeficiency virus (isolate AGM / clone GRI-1)	Lentivirus	A highly divergent proviral DNA clone of SIV from a distinct species of African green monkey	Virology 182 (1), 397-402 (1991)	p7	367	432	mggghsalsgrsldtfekirlrpngkkkyqikhliwagkemerfglheklletkegcqkiievltpleptgseglkalfnlccviwcihaeqkvkdteeavvtvkqhyhlvdknekaakkknettappggesrnypvvnqnnawvhqplsprtlnawvkcveekrwgaevvpmfqalsegclsydvnqmlnvigdhqgalqilkevineeaaewdrthrppagplpagqlrdptgsdiagttssiqeqiewtfnanpridvgaqyrkwvilglqkvvqmynpqkvldirqgpkepfqdyvdrfykalraeqapqdvknwmtqtlliqnanpdcklilkglgmnptleemliacqgvggpqhkaklmvemmsngqnmvqvgpqkkgprgplkcfncgkfg…					384	432	17	0					0.299169	0.3125	-0.013331
POL_SIVGB	P22382	1441	Simian immunodeficiency virus (ISOLATE GB1)	Lentivirus	Sequence of a novel simian immunodeficiency virus from a wild-caught African mandrill	Nature 341 (6242), 539-541 (1989)	p7	354	432	mgngnsallgtdldkfekirlkrggkkcyrlkhlcwckgeldrfglsdklletqqgcekilsvcwplydqgsdnlkalvgtvcvvacihagieikstqdalkklkvitrkeekqedesknfpvqrdaagqyqytpispriiqtwvktveekkwkpeviplfsaltegaishdlnimlnavgdhqgamqvlkdvineqaaewdlthpqqqpaqpggglrtpsgsdiagttstveeqlawmnmqqnainvgtiykswiilgmnrlvkshcpisitdvrqgpkeafkdyvdrfynvmraeqasgevkmwmqqhllienanpeckqilrslgkgatleemleacqgvggpqhkarlmaemmrtvvgqsqnfvqqrgpqrgpvrqptgrkpicfncnkeghvar…					865	966	511	534					0.530793	0.191406	0.339387
POL_SIVM1	P05896	1448	Simian immunodeficiency virus (MM142-83 ISOLATE)	Lentivirus	Sequence of simian immunodeficiency virus from macaque and its relationship to other human and simian retroviruses	Nature 328 (6130), 543-547 (1987)	p7	365	433	mgarnsvlsgkkadelekirlrpggkkkymlkhvvwaaneldrfglaesllenkegcqkilsvlaplvptgsenlkslyntvcviwcihaeekvkhteeakqivqrhlvmetgtaetmpktsrptapfsgrggnypvqqiggnythlplsprtlnawvklieekkfgaevvsgfqalsegclpydinqmlncvgdhqaamqiirdiineeaadwdlqhpqqapqqgqlrepsgsdiagttstveeqiqwmyrqqnpipvgniyrrwiqlglqkcvrmynptnildvkqgpkepfqsyvdrfykslraeqtdpavknwmtqtlliqnanpdcklvlkglgtnptleemltacqgvggpgqkarlmaealkealapapipfaaaqqkgprkpikcwncgke…					365	433	0	0					0.975404	0.878906	0.0964979
POL_SIVSP	P19505	1449	Simian immunodeficiency virus (PBJ/BC13 ISOLATE) (SOOTY MANGABEY)	Lentivirus	Sequence analysis and acute pathogenicity of molecularly cloned SIVSMM-PBj14	Nature 345 (6276), 636-640 (1990)	p7	366	434	mgarnsvlsgkkadelekirlrpggkkryqlkhivwaaneldrfglaesllenkegcqkilsvlaplvptgsenlkslyntvcvlwcihaeekvkhteeakqivqrhlvvetgtadkmpatsrptappsgkggnypvqqiggnythlplsprtlnawvklieekkfgaevvpgfqalsegctpydinqmlncvgehqaamqiireiineeaadwdlqhpqpgpippgqlreprgsdiagttstvdeqiqwmyrqqnpipvgniyrrwiqlglqkcvrmynptnildvkqgpkepfqsyvdrfykslraeqtdpavknwmtqtlliqnanpdcklvlkglginptleemltacqgvggpgqkarlmaealkdaltqgplpfaavqqkgqrkiikcwncgk…					366	434	0	0					1.01137	0.703125	0.308241
POL_SIVVT	P05895	1467	Simian immunodeficiency virus (TYO-1 ISOLATE)	Lentivirus	Sequence of simian immunodeficiency virus from African green monkey, a new member of the HIV/SIV group	Nature 333 (6172), 457-461 (1988)	p7	377	443	mgaatsalnrrqldkfehirlrptgkkkyqikhliwagkemerfglherlleseegckkiievlypleptgseglkslfnlvcvlfcvhkdkevkdteeavaivrqcchlvekernaernttetssgqkkndkgvtvppggsqnfpaqqqgnawihvplsprtlnawvkaveekkfgaeivpmfqalsegctpydinqmlnvlgdhqgalqivkeiineeaaqwdiahpppagplpagqlrdprgsdiagttstvqeqlewiytanprvdvgaiyrrwiilglqkcvkmynpvsvldirqgpkeafkdyvdrfykairaeqasgevkqwmteslliqnanpdckvilkglgmhptleemltacqgvggpsykakvmaemmqnmqsqnmmqqggqrgrpr…					377	443	0	0					0.997411	1	-0.00258877
GAG_SIVCZ	P17282	508	SIVcpz GAB1	Lentivirus	Genetic organization of a chimpanzee lentivirus related to HIV-1	Nature 345 (6273), 356-359 (1990)	p7	388	442	mgarasvltggkldrwekvrlrpggrkrymmkhlvwasrelerfacdpglmeskegctkllqqlepalktgseglrslfntlavlwcihsditvedtqkaleqlkrhhgeqqsktesnsgsreggasqgasasagisgnyplvqnaqgqmvhqaisprtlnawvkvveekafspevipmfsalsegalpqdvntmlnavgghqgamqvlkevineeaaewdrlhpthagpiapgqlreprgsdiagttstlqeqigwttanppipvgdvyrrwvilglnkvvrmycpvsildirqgpkepfrdyvdrfyktlraeqasqevknwmtdtllvqnanpdckqilkalgpgatleemmtacqgvggpshkarvlaeamsmvqnqgradvffqkgqgagpkrk…					372	442	-16	0					0.995305	1	-0.00469481
POL_SIVCZ	P17283	1384	SIVcpz GAB1	Lentivirus	Genetic organization of a chimpanzee lentivirus related to HIV-1	Nature 345 (6273), 356-359 (1990)	p7	313	383	mgarasvltggkldrwekvrlrpggrkrymmkhlvwasrelerfakrhhgeqqsktesnsgsreggasqgasasagisgnyplvqnaqgqmvhqaisprtlnawvkvveekafspevipmfsalsegalpqdvntmlnavgghqgamqvlkevineeaaewdrlhpthagpiapgqlreprgsdiagttstlqeqigwttanppipvgdvyrrwvilglnkvvrmycpvsildirqgpkepfrdyvdrfyktlraeqasqevknwmtdtllvqnanpdckqilkalgpgatleemmtacqgvggpshkarvlaeamsmvqnqgradvffqkgqgagpkrkikcfncgkeghlarnckaprrkgcwrcgqeghqmkdctgrqvnffrerlafpqrearql…					329	383	16	0					1.00667	1	0.00667198
POL_SIVTN	Q8AII1	1462	SIVcpz TAN1	Lentivirus	Amplification of a complete simian immunodeficiency virus genome from fecal RNA of a wild chimpanzee	J. Virol. 77 (3), 2233-2242 (2003)	p7	390	463	mgarasvlrgdkldtwesirlksrgrkkylikhlvwagselqrfamnpglmenvegcwkiilqlqpsvdigspeiislfnticvlycvhagervqdteeavkivkmkltvqknnstatssgqrqnagekeetvppsgntgntgratetpsgsrlypvitdaqgvarhqpisprtlnawvrvieekgfnpevipmfsalsegatpydlnsmlnavgehqaamqmlkevineeaaewdrahpahagpqqagmlreptgadiagttstlqeqvlwmttpqaqggvpvgdiykrwiilglnklvrmyspvsildikqgpkepfrdyvdrfyktiraeqasqpvktwmtetllvqnanpdckhilkalgqgatleemltacqgvggpshkakilaeamasatag…					411	459	21	-4					0.128436	0.328125	-0.199689
