# Supplementary material for: A computational method for predicting nucleocapsid protein in retroviruses
Source: Sci Rep. 2022 Jan 11;12:524. doi: 10.1038/s41598-021-03182-2 (PMC8752852; doi:10.1038/s41598-021-03182-2)
Supplement: Supplementary file 9 — Supplementary Information S9. [file 41598_2021_3182_MOESM9_ESM.zip › code&data/README.txt]

Source code for NC detection are included (*.m files). Training data and parameter data are also included.
The matlab code could work on matlab enviroments with LibSVM (available at http://www.csie.ntu.edu.tw/~cjlin/libsvm/)and RF (available at https://cran.r-project.org/web/packages/randomForest/.)  
