# Supplementary material for: A computational method for predicting nucleocapsid protein in retroviruses
Source: Sci Rep. 2022 Jan 11;12:524. doi: 10.1038/s41598-021-03182-2 (PMC8752852; doi:10.1038/s41598-021-03182-2)
Supplement: Supplementary file 9 — Supplementary Information S9. [file 41598_2021_3182_MOESM9_ESM.zip › code&data/SelfConsistencyTest.xlsx]

## Sheet: Sheet1
LOCUS	ACCESSION	LENGTH	ORGANISM	GENUS	TITEL	JOURNAL	NC NAME	NC INIT	NC TERM	SEQUENCE	DecProcuct/alpha	AlignProduct	DecProduct/alpha-Align Product	PM value	WSVM&RF+SA Init	WSVM&RF+SA Term	WSVM&RF+SA Init bias	WSVM&RF+SA Term bias
GAG_WDSV	Q88937	582	Walleye dermal sarcoma virus	Epsilon	Nucleotide sequence and protein analysis of a complex piscine retrovirus, walleye dermal sarcoma virus	J. Virol. 69 (9), 5320-5331 (1995)	p14	458	582	mgnssstpppsalknsdlfktmlrtqysgsvktrrinqdikkqyplwpdqgtcatkhweqavlipldsvseetakvlnflrvkiqarkgetarqmtahtikklivgtidknkqqteilqktdesdeemdttntmlfiarnkreriaqqqqadlaaqqqvlllqreqqreqrekdikkrdekkkkllpdttqkveqtdigeasssdasaqkpistdnnpdlkvdgvltrsqhttvpsnitikkdgtsvqyqhpirnyptgegnltaqvrnpfrplelqqlrkdcpalpegipqlaewltqtmaiyncdeadveqlarvifptpvrqiagvinghaaantaakiqnyvtacrqhypavcdwgtiqaftykppqtaheyvkhaeiifknnsglewqhatvpf…	0.114343	1	-0.885657	1	458	582	0	0
POL_WDSV	O92815	1752	Walleye dermal sarcoma virus	Epsilon	Nucleotide sequence and protein analysis of a complex piscine retrovirus, walleye dermal sarcoma virus	J. Virol. 69 (9), 5320-5331 (1995)	p14	458	584	mgnssstpppsalknsdlfktmlrtqysgsvktrrinqdikkqyplwpdqgtcatkhweqavlipldsvseetakvlnflrvkiqarkgetarqmtahtikklivgtidknkqqteilqktdesdeemdttntmlfiarnkreriaqqqqadlaaqqqvlllqreqqreqrekdikkrdekkkkllpdttqkveqtdigeasssdasaqkpistdnnpdlkvdgvltrsqhttvpsnitikkdgtsvqyqhpirnyptgegnltaqvrnpfrplelqqlrkdcpalpegipqlaewltqtmaiyncdeadveqlarvifptpvrqiagvinghaaantaakiqnyvtacrqhypavcdwgtiqaftykppqtaheyvkhaeiifknnsglewqhatvpf…	0.742661	1	-0.257339	1	458	584	0	0
POL_SIVTN	Q8AII1	1462	SIVcpz TAN1	Lentivirus	Amplification of a complete simian immunodeficiency virus genome from fecal RNA of a wild chimpanzee	J. Virol. 77 (3), 2233-2242 (2003)	p7	390	463	mgarasvlrgdkldtwesirlksrgrkkylikhlvwagselqrfamnpglmenvegcwkiilqlqpsvdigspeiislfnticvlycvhagervqdteeavkivkmkltvqknnstatssgqrqnagekeetvppsgntgntgratetpsgsrlypvitdaqgvarhqpisprtlnawvrvieekgfnpevipmfsalsegatpydlnsmlnavgehqaamqmlkevineeaaewdrahpahagpqqagmlreptgadiagttstlqeqvlwmttpqaqggvpvgdiykrwiilglnklvrmyspvsildikqgpkepfrdyvdrfyktiraeqasqpvktwmtetllvqnanpdckhilkalgqgatleemltacqgvggpshkakilaeamasatag…	0.766934	1	-0.233066	1	390	463	0	0
POL_HV1AN	Q77373	1435	HIV-1 O_ANT70	Lentivirus	Genomic cloning and complete sequence analysis of a highly divergent African human immunodeficiency virus isolate	J. Virol. 68 (3), 1586-1596 (1994)	p7	382	435	mgasasvltgskldaweqirlkpgskkkyrlkhlvwasrelerfacnpelletaegnekllqqlepalktgsdslqslwnaivvlwcvhnrykigdtqqaiqklkevmgsrksadaakedtsarqagqnypivsnaqgqmvhqaisprtlnawvkaveekafnpeiipmfmalsegaisydintmlnaigghqgalqvlkevineeavewdrthpppvgplppgqireptgsdiagttstqqeqihwttrpnqpipvgdiyrkwivlglnkmvkmyspvsildikqgpkepfrdyvdrfyktlraeqatqevknwmtetllvqnanpdckqilkslgpgatleemmvacqgvggpthkarvlaeamataqqdlkggytavfmqrgqnpirkgtikcfnc…	0.786106	1	-0.213894	1	382	435	0	0
POL_SIVGB	P22382	1441	Simian immunodeficiency virus (ISOLATE GB1)	Lentivirus	Sequence of a novel simian immunodeficiency virus from a wild-caught African mandrill	Nature 341 (6242), 539-541 (1989)	p7	354	432	mgngnsallgtdldkfekirlkrggkkcyrlkhlcwckgeldrfglsdklletqqgcekilsvcwplydqgsdnlkalvgtvcvvacihagieikstqdalkklkvitrkeekqedesknfpvqrdaagqyqytpispriiqtwvktveekkwkpeviplfsaltegaishdlnimlnavgdhqgamqvlkdvineqaaewdlthpqqqpaqpggglrtpsgsdiagttstveeqlawmnmqqnainvgtiykswiilgmnrlvkshcpisitdvrqgpkeafkdyvdrfynvmraeqasgevkmwmqqhllienanpeckqilrslgkgatleemleacqgvggpqhkarlmaemmrtvvgqsqnfvqqrgpqrgpvrqptgrkpicfncnkeghvar…	0.820328	1	-0.179672	1	354	432	0	0
POL_HV1MV	Q79666	1446	HIV-1 O_MVP5180	Lentivirus	A new subtype of human immunodeficiency virus type 1 (MVP-5180) from Cameroon	J. Virol. 68 (3), 1581-1585 (1994)	p7	382	437	mgarasvltgskldawerirlrpgskkayrlkhlvwasreleryacnpglletaegteqllqqlepalktgsedlkslwnaiavlwcvhnrfdirdtqqaiqklkevmasrksaeaakeetsprqtsqnypivtnaqgqmvhqaisprtlnawvkaveekafnpeiipmfmalsegavpydintmlnaigghqgalqvlkevineeaaewdrthppamgplppgqireptgsdiagttstqqeqiiwttrgansipvgdiyrkwivlglnkmvkmyspvsildirqgpkepfrdyvdrfyktlraeqatqevknwmtetllvqnsnpdckqilkalgpeatleemmvacqgvggpthkakilaeamasaqqdlkggytavfmqrgqnpnrkgpikcfnc…	0.891063	1	-0.108937	1	382	437	0	0
GAG_JSRV	P31622	612	Jaagsiekte sheep retrovirus	Beta	Nucleotide sequence of the jaagsiekte retrovirus, an exogenous and endogenous type D and B retrovirus of sheep and goats	J. Virol. 66 (8), 4930-4939 (1992)	p14	477	579	mghthsrqlfvhmlsvmlkhrgitvsktklinflsfieevcpwfpregtvnletwkkvgeqirthytlhgpekvpvetlsfwtlirdcldfdndelkrlgnllkqeedplhtpdsvpsydpppppppslkmhpsdnddslsstdeaeldeeaakyhqedwgflaqekgaltskdelvecfknltialqnagiqlpsnnntfpsappfppaytptvmagldpppgfpppskhmsplqkalrqaqrlgevvsdfslafpvfennnqryyeslpfkqlkelkiacsqygptapftiamieslgtqalppndwkqtaraclsggdyllwkseffeqcariadvnrqqgiqtsyemligegpyqatdtqlnflpgayaqisnaarqawkklpssstktedlskv…	0.929408	1	-0.0705916	1	477	579	0	0
GAG_KORV	Q9TTC2	521	Koala retrovirus	Gamma	The nucleotide sequence of koala (Phascolarctos cinereus) retrovirus: a novel type C endogenous virus related to Gibbon ape leukemia virus	J. Virol. 74 (9), 4264-4272 (2000)	p10	456	521	mgqgestplsltldhwkdvktrahnlsveirkgkwqtfcssewptfevgwppegtfnpsiisavkrivfqetgghpdqvpyiivwqdlsnspppwvpplakiavasgqdngrksaggrpsapsrlpiypetdslfllsepppyptspppppaphaarpapglmaeglgsegpaagtrsrrprsptgdtgpdstvalplravgppaepnglvplqywpfssadlynwksnhpsfsenptgltglleslmfshqptwddcqqllqvlftteererillearknvlgvngaptqlenlineafplnrpqwdhntaegrerllvyrrtlvaglkgaarrptnlakvrevlqgpteppsvflerlmeayrrytpfdpssegqkaavamsfigqsapdikkklqr…	0.936924	1	-0.063076	1	456	521	0	0
GAG_GALV	P21416	520	Gibbon ape leukemia virus	Gamma	Genetic organization of gibbon ape leukemia virus	Virology 173 (1), 205-213 (1989)	p10	455	520	mgqdnstpisltlnhwrdvrtrahnlsveikkgkwqtfcssewptfgvgwppegtfnlsvifavkkivfqengghpdqvpyivvwqdlaqnpppwvpasakvavvsdtrrpvagrpsapprppiypatddllllseptpppypaalppplapqaigppsgqmpdssdpegpaagtrsrrarspadnsgpdstvilplraigppaepnglvplqywpfssadlynwksnhpsfsenpagltglleslmfshqptwddcqqllqilftteererillearknvlgdngaptqlenlineafplnrphwdyntaagrerllvyrrtlvaglkgaarrptnlakvrevlqgpaeppsvflerlmeayrrytpfdpssegqqaavamafigqsapdikkklqrl…	0.963729	1	-0.0362708	1	455	520	0	0
POL_HTLV2	P03363	1461	Human T-lymphotropic virus 2	Delta	Complete nucleotide sequence of an infectious clone of human T-cell leukemia virus type II: an open reading frame for the protease gene	Proc. Natl. Acad. Sci. U.S.A. 82 (10), 3101-3105 (1985)	p15-pro	351	446	mgqihglsptpipkaprglsthhwlnflqaayrlqprpsdfdfqqlrrflklalktpiwlnpidysllaslipkgypgrvveiinilvknqvspsapaapvptpicptttpppppppspeahvpppyveptttqcfpilhppgapsahrpwqmkdlqaikqevsssalgspqfmqtlrlavqqfdptakdlqdllqylcsslvvslhhqqlntliteaetrgmtgynpmagplrmqannpaqqglrreyqnlwlaafstlpgntrdpswaailqgleepycafverlnvaldnglpegtpkepilrslaysnankecqkilqarghtnsplgemlrtcqawtpkdktkvlvvqprrppptqpcfrcgkvghwsrdctqprpppgpcplcqdpshwkrdc…	0.977491	1	-0.0225092	1	351	446	0	0
POL_HTL3P	Q4U0X6	1440	Human T-cell leukemia virus 3 (strain Pyl43)	Delta	Human T-cell lymphotropic virus type 3: complete nucleotide sequence and characterization of the human tax3 protein	J. Virol. 80 (19), 9876-9888 (2006)	p15-pro	338	430	mgktysspvnpipkapkglaihhwlnflqaayrlqpgpsefdfhqlrkflklaiktpvwlnpinysvlarlipknypgrvheivailiqetpareappsappaddpqkpppypehaqvepqclpvlhphgapathrpwqmkdlqaikqevsssapgspqfmqtvrlavqqfdptakdlhdllqylcsslvaslhhqqletliaqaetqgitgynplagplrvqannpnqqglrreyqnlwlsafsalpgntkdptwaailqgpeepfcsfverlnvaldnglpegtpkdpilrslaysnankecqkllqargqtnsplgemlracqtwtprdknkilmiqpkktpppnqpcfrcgqaghwsrdckqprpppgpcplcqdpahwkqdcpqlkadtkgsed…	0.977638	1	-0.0223623	1	338	430	0	0
POL_SIVVG	P27980	1465	Simian immunodeficiency virus (AGM3 ISOLATE)	Lentivirus	Complete nucleotide sequence of a simian immunodeficiency virus from African green monkeys: a novel type of intragroup divergence	Virology 176 (1), 216-221 (1990)	p7	377	443	mgaatsalnrrqldkfehirlrptgkkkyqikhliwagkemerfglherlleseegckkiievlypleptgseglkslfnlvcvlfcvhkdkevkdteeavaivrqcchlvekernaernttetssgqkkndkgvtvppggsqnfpaqqqgnawihvplsprtlnawvkaveekkfgaeivpmfqalsegctpydinqmlnvlgdhqgalqivkeiineeaaqwdiahpppagplpagqlrdprgsdiagttstvqeqlewiytanprvdvgaiyrrwiilglqkcvkmynpvsvldirqgpkeafkdyvdrfykairaeqasgevkqwmteslliqnanpdckvilkglgmhptleemltacqgvggpsykakvmaemmqnmqsqnmmqqggqrgrpr…	0.981746	1	-0.0182535	1	377	443	0	0
POL_SIVVT	P05895	1467	Simian immunodeficiency virus (TYO-1 ISOLATE)	Lentivirus	Sequence of simian immunodeficiency virus from African green monkey, a new member of the HIV/SIV group	Nature 333 (6172), 457-461 (1988)	p7	377	443	mgaatsalnrrqldkfehirlrptgkkkyqikhliwagkemerfglherlleseegckkiievlypleptgseglkslfnlvcvlfcvhkdkevkdteeavaivrqcchlvekernaernttetssgqkkndkgvtvppggsqnfpaqqqgnawihvplsprtlnawvkaveekkfgaeivpmfqalsegctpydinqmlnvlgdhqgalqivkeiineeaaqwdiahpppagplpagqlrdprgsdiagttstvqeqlewiytanprvdvgaiyrrwiilglqkcvkmynpvsvldirqgpkeafkdyvdrfykairaeqasgevkqwmteslliqnanpdckvilkglgmhptleemltacqgvggpsykakvmaemmqnmqsqnmmqqggqrgrpr…	0.981746	1	-0.0182535	1	377	443	0	0
GAG_SRV1	P04022	658	Simian retrovirus 1	Beta	Nucleotide sequence of SRV-1, a type D simian acquired immune deficiency syndrome retrovirus	Science 231 (4745), 1567-1572 (1986)	p14	527	622	mgqelsqheryveqlkqalktrgvkvkyadllkffdfvkdtcpwfpqegtidikrwrrvgdcfqdyyntfgpekvpvtafsywnlikelidkkevnpqvmaavaqteeilktsshtelttkpsqnpdldlisldsddegakgsslkdknlsctkkpkrfpvlltaqtsadpedpnpsevdwdgledeaakyhnpdwppfltrpppynkatpsaptvmavvnpkeelkekiaqleeqikleelhqalisklqklktgnetvtspetaggfsrtphwpgqhipkgkccasrekeeqtpkdifpvtetvdgqgqawrhhngfdftvikelktaasqygatapytlaivesvadnwltptdwntlvravlsggdhllwkseffencretakrnqqagngwdfd…	0.981768	1	-0.0182324	1	528	622	1	0
GAG_HV1RH	P05890	501	Human immunodeficiency virus type 1 (RF/HAT ISOLATE)	Lentivirus	Identification and characterization of conserved and variable regions in the envelope gene of HTLV-III/LAV, the retrovirus of AIDS	Cell 45 (5), 637-648 (1986)	p7	378	434	mgarasvlsggkldkwekirlrprgkkryklkhivwasrelerfavnpslletaegcrqilgqlqpalqtgseelkslynavatlycvhqnievrdtkealdkieeeqnkskkkaqqaaadtgngsqvsqnypivqnlqgqmvhqaisprtlnawvkvveekafspevipmfsalsegatpqdlntmlntvgghqaamqmlketineeaaewdrlhpvhagpiapgqmreprgsdiagttstlqeqigwmtnnppipvgeiykrwiilglnkivrmyspisildirqgpkepfrdyvdrfyktlraeqasqdvknwmtetflvqnanpdcktilkalgpaatleemmtacqgvggpshkarilaeamsqvtnsatimlqkgnfrdqrkivkcfncgkvg…	0.98177	1	-0.0182305	1	378	434	0	0
POL_HV1RH	P05959	1436	Human immunodeficiency virus type 1 (RF/HAT ISOLATE)	Lentivirus	Identification and characterization of conserved and variable regions in the envelope gene of HTLV-III/LAV, the retrovirus of AIDS	Cell 45 (5), 637-648 (1986)	p7	378	434	mgarasvlsggkldkwekirlrprgkkryklkhivwasrelerfavnpslletaegcrqilgqlqpalqtgseelkslynavatlycvhqnievrdtkealdkieeeqnkskkkaqqaaadtgngsqvsqnypivqnlqgqmvhqaisprtlnawvkvveekafspevipmfsalsegatpqdlntmlntvgghqaamqmlketineeaaewdrlhpvhagpiapgqmreprgsdiagttstlqeqigwmtnnppipvgeiykrwiilglnkivrmyspisildirqgpkepfrdyvdrfyktlraeqasqdvknwmtetflvqnanpdcktilkalgpaatleemmtacqgvggpshkarilaeamsqvtnsatimlqkgnfrdqrkivkcfncgkvg…	0.98177	1	-0.0182305	1	378	434	0	0
POL_HV2BE	P18096	1550	Human immunodeficiency virus type 2 (ISOLATE BEN)	Lentivirus	A novel proviral clone of HIV-2: biological and phylogenetic relationship to other primate immunodeficiency viruses	Virology 177 (1), 305-311 (1990)	p7	383	431	mgarnsvlrgkkadelekvrlrpggkkkyrlkhivwaaneldkfglaeslleskegcqkilrvldplvptgsenlkslfntvcviwclhaeekvkdteeakklaqrhlvaetgtaekmpntsrptappsgkrgnypvqqaggnyvhvplsprtlnawvklveekkfgaevvpgfqalsegctpydinqmlncvgdhqaamqiireiineeaadwdsqhpipgplpagqlrdprgsdiagttstvdeqiqwmyrpqnpvpvgniyrrwiqiglqkcvrkynptnildikqgpkepfqsyvdrfykslraeqtdpavknwmtqtlliqnanpdcklvlkglgmnptleemltacqgvggpgqkarlmaealkeamgpspipfaaaqqrkairywncgkegh…	0.981805	1	-0.0181954	1	383	431	0	0
POL_SIVG1	Q02836	1472	Simian immunodeficiency virus (isolate AGM / clone GRI-1)	Lentivirus	A highly divergent proviral DNA clone of SIV from a distinct species of African green monkey	Virology 182 (1), 397-402 (1991)	p7	367	432	mggghsalsgrsldtfekirlrpngkkkyqikhliwagkemerfglheklletkegcqkiievltpleptgseglkalfnlccviwcihaeqkvkdteeavvtvkqhyhlvdknekaakkknettappggesrnypvvnqnnawvhqplsprtlnawvkcveekrwgaevvpmfqalsegclsydvnqmlnvigdhqgalqilkevineeaaewdrthrppagplpagqlrdptgsdiagttssiqeqiewtfnanpridvgaqyrkwvilglqkvvqmynpqkvldirqgpkepfqdyvdrfykalraeqapqdvknwmtqtlliqnanpdcklilkglgmnptleemliacqgvggpqhkaklmvemmsngqnmvqvgpqkkgprgplkcfncgkfg…	0.981835	1	-0.0181655	1	367	432	0	0
POL_SIVV1	P27973	1470	Simian immunodeficiency virus (AGM155 ISOLATE)	Lentivirus	Simian immunodeficiency viruses from African green monkeys display unusual genetic diversity	J. Virol. 64 (3), 1086-1092 (1990)	p7	373	439	mgaatsalnrrqldefehirlrpngkkkyqikhliwagkkmdrfglheklleteegckkiievlspleptgsegmkslynlvcvllcvhqekkvkdteealaivrqcchlvdkektavtppggqqknntggtatpggsqnfpaqqqgnawvhvplsprtlnawvkaveekkfgaeivpmfqalsegctpydinqmlnvlgdhqgalqivkeiineeaaqwdvthpppagplpagqlrdpggsdiagttstvqeqlewiytanprvdvgaiyrrwiilglqkcvkmynpvsvldirqgpkepfkdyvdrfykairaeqasgevkqwmteslliqnanpdckvilkglgmhptleemltacqgvggpsykakvmaemmqnlqsqnmvqqgggrgrprpppk…	0.982386	1	-0.0176137	1	373	439	0	0
POL_SIVM1	P05896	1448	Simian immunodeficiency virus (MM142-83 ISOLATE)	Lentivirus	Sequence of simian immunodeficiency virus from macaque and its relationship to other human and simian retroviruses	Nature 328 (6130), 543-547 (1987)	p7	365	433	mgarnsvlsgkkadelekirlrpggkkkymlkhvvwaaneldrfglaesllenkegcqkilsvlaplvptgsenlkslyntvcviwcihaeekvkhteeakqivqrhlvmetgtaetmpktsrptapfsgrggnypvqqiggnythlplsprtlnawvklieekkfgaevvsgfqalsegclpydinqmlncvgdhqaamqiirdiineeaadwdlqhpqqapqqgqlrepsgsdiagttstveeqiqwmyrqqnpipvgniyrrwiqlglqkcvrmynptnildvkqgpkepfqsyvdrfykslraeqtdpavknwmtqtlliqnanpdcklvlkglgtnptleemltacqgvggpgqkarlmaealkealapapipfaaaqqkgprkpikcwncgke…	0.982578	1	-0.0174218	1	365	433	0	0
POL_SIVMK	P05897	1446	Simian immunodeficiency virus - mac K6W	Lentivirus	Sequence of simian immunodeficiency virus and its relationship to the human immunodeficiency viruses	Nature 328 (6130), 539-543 (1987)	p7	365	433	mgarnsvlsgkkadelekirlrpggkkkymlkhvvwaaneldrfglaesllenkegcqkilsvlaplvptgsenlkslyntvcviwcihaeekvkhteeakqivqrhlvvetgtaetmpktsrptapssgrggnypvqqiggnyvhlplsprtlnawvklieekkfgaevvpgfqalsegctpydinqmlncvgdhqaamqiirdiineeaadwdlqhpqpapqqgqlrepsgsdiagttssvdeqiqwmyrqqnpipvgniyrrwiqlglqkcvrmynptnildvkqgpkepfqsyvdrfykslraeqtdaavknwmtqtlliqnanpdcklvlkglgvnptleemltacqgvggpgqkarlmaealkealapvpipfaaaqkrgprkpikcwncgke…	0.986263	1	-0.0137368	1	365	433	0	0
POL_HV2CA	P24107	1462	Human immunodeficiency virus type 2 (ISOLATE CAM2)	Lentivirus	Nucleotide sequence of a Guinea-Bissau-derived human immunodeficiency virus type 2 proviral clone (HIV-2CAM2)	J. Gen. Virol. 72 (PT 3), 721-724 (1991)	p7	383	431	mgarnsvlrgkkadelekvrlrpggkkkyklkhivwaaneldrfglaeslleskegcqrilkvldplvptgsenlkslfntvcviwcihaeekvkdteeakrialrhlaaetgtaekmpdtsrptappsgkggnypvqsiggnythvplsprtlnawvklveekkfgaevvpgfqalsegctpydinqmlncvgdhqaamqiireiineeaadwdanhpipgplpagqlrdprgsdiagttstveeqiqwmfraqnpvpvgniyrrwiqiglqkcvrmynptnildikqgpkesfqsyvdrfykslraeqtdpavknwmtqtllvqnanpdcklvlkglgmnptleemltacqgvggpgqkarlmaealkeamgpppipfaaaqqrrtikcwncgkegh…	0.987106	1	-0.0128942	1	383	431	0	0
GAG_MPMV	P07567	657	Mason-Pfizer monkey virus	Beta	Nucleotide sequence of Mason-Pfizer monkey virus: an immunosuppressive D-type retrovirus	Cell 45 (3), 375-385 (1986)	p14	527	621	mgqelsqheryveqlkqalktrgvkvkyadllkffdfvkdtcpwfpqegtidikrwrrvgdcfqdyyntfgpekvpvtafsywnlikelidkkevnpqvmaavaqteeilksnsqtdltktsqnpdldlisldsddegakssslqdkglsstkkpkrfpvlltaqtskdpedpnpsevdwdgledeaakyhnpdwppfltrpppynkatpsaptvmavvnpkeelkekiaqleeqikleelhqalisklqklktgnetvthpdtagglsrtphwpgqhipkgkccasrekeeqipkdifpvtetvdgqgqawrhhngfdfavikelktaasqygatapytlaivesvadnwltptdwntlvravlsggdhllwkseffencrdtakrnqqagngwdfdm…	0.98738	1	-0.0126205	1	527	621	0	0
POL_HTL32	Q0R5R2	1440	HTLV-3 strain 2026ND	Delta	Ancient origin and molecular features of the novel human T-lymphotropic virus type 3 revealed by complete genome analysis	J. Virol. 80 (15), 7427-7438 (2006)	p15-pro	338	430	mgktysspinpipkapkglaihhwlnflqaayrlqpgpsefdfhqlrkflklaiktpvwlnpinysvlaglipknypgrvheivailiqetpareappsaplaedpqkpppypeqaqeasqclpilhphgapaahrpwqmkdlqaikqevsssapgspqfmqtirlavqqfdptakdlhdllqylcsslvaslhhqqletliaqaetqgitgynplagplriqannpnqqglrkeyqnlwlsafsalpgntkdptwaailqgpeepfgsfverlnvaldnglpegtpkdpilrslaysnankecqkllqargqtnsplgemlracqtwtprdknkilmvqpkktpppnqpcfrcgqvghwsrdckqprpppgpcpvcqdpthwkrdcpqlktdtrdsed…	0.990138	1	-0.00986242	1	338	430	0	0
POL_HV2D2	P15833	1465	Human immunodeficiency virus type 2 (ISOLATE D205,7)	Lentivirus	A highly divergent HIV-2-related isolate	Nature 342 (6252), 948-950 (1989)	p7	378	430	mgargsvlsgkktdelekvrlrpggkkkymlkhvvwavneldrfglaeslleskegcqkilkvlaplvptgsenlkslfnivcvifclhaeekvkdteeakkiaqrhlaadtekmpatnkptappsggnypvqqlagnyvhlplsprtlnawvklveekkfgaevvpgfqalsegctpydinqmlncvgehqaamqiireiineeaadwdqqhpspgpmpagqlrdprgsdiagttstveeqiqwmyraqnpvpvgniyrrwiqlglqkcvrmynptnildikqgpkepfqsyvdrfykslraeqtdpavknwmtqtlliqnanpdcklvlkglgmnptleemltacqgiggpgqkarlmaealkealtpapipfaavqqkagkrgtvtcwncgkqght…	0.990238	1	-0.0097625	1	378	430	0	0
POL_HV2KR	Q74120	1463	Human immunodeficiency virus type 2 (isolate KR)	Lentivirus	Direct Submission	Submitted (??-APR-1995)	p7	383	431	mgarssvlrgkkvdelekirlrpggkkkyrlkhivwaanelgkfglaeslleskegcqkiitvldplvptgsenlkslfntvcviwclhaeekvkdtegakqivqrhlvaetgtadkmpstsrpaappsgrggnypvqqiagnyshvplsprtlnawvklveekkfgaevvpgfqalsegctpydinqmlncvgdhqaamqiireiineeaadwdvqhpipgplpagqlreprgsdiagttstveeqiqwmfraqnpipvgniyrrwiqiglqkcvrmynptnildvkqgpkepfqsyvdrfykslraeqtdpavknwmtqtllvqnanpdcklvlkglgmnptleemltacqgiggpgqkarlmaealkealapapipfaaaqqrrtikcwncgkdgh…	0.990606	1	-0.00939356	1	383	431	0	0
POL_SIVS4	P12502	1449	Simian immunodeficiency virus (F236/SMH4 ISOLATE) (SOOTY MANGABEY)	Lentivirus	An African primate lentivirus (SIVsm) closely related to HIV-2	Nature 339 (6223), 389-392 (1989)	p7	366	434	mgarnsvlsgkeadelekvrlrpngkkkymlkhvvwaaneldrfglaeslldnkegcqkilsvlaplvptgsenlkslyntvcviwcihaeekvkhteeakqivqrhlvvetgtadrmpatsrptappsgrggnypvqqvggnyvhlplsprtlnawvklveekkfgaevvpgfqalsegctpydinqmlncvgehqaamqiireiineeaadwdlqhpqpgplpagqlreprgsdiagttstvdeqiqwmyrqqnpipvgniyrrwiqlglqkcvrmynptnildvkqgpkepfqsyvdrfykslraeqtdpavknwmtqtlliqnanpdcklvlkglgmnptleemltacqgvggpgqkarlmaealkealrpdqlpfaavqqkgqrktikcwncgk…	0.991378	1	-0.00862223	1	366	434	0	0
POL_HV2RO	P04584	1464	Human immunodeficiency virus type 2 (ISOLATE ROD)	Lentivirus	Genome organization and transactivation of the human immunodeficiency virus type 2	Nature 326 (6114), 662-669 (1987)	p7	383	431	mgarnsvlrgkkadelerirlrpggkkkyrlkhivwaankldrfglaeslleskegcqkiltvldpmvptgsenlkslfntvcviwcihaeekvkdtegakqivrrhlvaetgtaekmpstsrptapssekggnypvqhvggnythiplsprtlnawvklveekkfgaevvpgfqalsegctpydinqmlncvgdhqaamqiireiineeaaewdvqhpipgplpagqlreprgsdiagttstveeqiqwmfrpqnpvpvgniyrrwiqiglqkcvrmynptnildikqgpkepfqsyvdrfykslraeqtdpavknwmtqtllvqnanpdcklvlkglgmnptleemltacqgvggpgqkarlmaealkevigpapipfaaaqqrkafkcwncgkegh…	0.992527	1	-0.00747331	1	383	431	0	0
GAG_SRV2	P51516	654	Simian retrovirus 2	Beta	Sequence relationships of type D retroviruses which cause simian acquired immunodeficiency syndrome	Virology 157 (2), 317-329 (1987)	p14	524	618	mgqelsqhelyveqlkkalktrgvkvkgndllkffdfvkdtcpwfpqegtidikrwrrvgdcfqdyyntfgpekipvtafsywnlikdlidkkeadpqvmaavtqtekilkvssqtdlrdnshnkdmdlislesddeeakapsekmtmsnkspkkypamlasqnnntdkdpdlsevdwdgledeaakyhnpdwppflsrpppynrtaatapavmavvnpkeelkekisqleeqikleelhqsliirlqklktgnervtssgnieshsrtpkwpgqclpkgkylinknteeyppkdifpvtetmdgqgqawrhhngfdftvikelktavsqygatapytlaivesiadnwltptdwntlvravlsggdhliwkseffencrdtakrnqqagngwdfdmlt…	0.993254	1	-0.00674553	1	524	618	0	0
POL_HV2ST	P20876	1463	Human immunodeficiency virus type 2 (ISOLATE ST)	Lentivirus	Molecular characterization of an attenuated human immunodeficiency virus type 2 isolate	J. Virol. 64 (2), 890-901 (1990)	p7	383	431	mgarnsvlrgkkadelekirlrpggkkkyrlkhivwaaneldrfglaeslleskegcqkiltvldplvptgsenlkslfntvcviwcihaeekakdteeakqkvqrhlvaetkttekmpstsrptappsgnggnfpvqqvagnythvplsprtlnawvklveekkfgaevvpgfqalsegctpydinqmlncvgdhqaamqiireiineeaadwdaqhpipgplpagqlreprgsdiagttstveeqiqwmfrpqnpvpvgsiyrrwiqiglqkcvrmynptnildikqgpkepfqsyvdrfykslraeqtdpavknwmtqtllvqnanpdcklvlkglginptleemltacqgvggpgqkarlmaealkeamapapipfaaaqqrrtikcwncgkegh…	0.994835	1	-0.00516501	1	383	431	0	0
GAG_HTL1M	P14077	429	Human T-cell lymphotrophic virus type 1 (isolate MT-2)	Delta	Nucleotide sequence of the core (gag) gene from HTLV-1 isolate MT-2	Nucleic Acids Res. 17 (19), 7998 (1989)	p15-gag	345	429	mgqifsrsaspiprpprglaahhwlnflqaayrlepgpssydfhqlkkflkialetpvwicpinysllasllpkgypgrvneilhiliqtqaqipsrpappppsspthdppdsdpqipppyveptapqvlpvmhphgappnhrpwqmkdlqaikqevsqaapgspqfmqtirlavqqfdptakdlqdllqylcsslvaslhhqqldsliseaetrgitsynplagplrvqannpqqqglrreyqqlwlaafaalpgsakdpswasilqgleepyhafverlnialdnglpegtpkdpilrslaysnankecqkllqarghtnsplgdmlracqtwtpkdktkvlvvqpkkpppnqpcfrcgkaghwsrdctqprpppgpcplcqdpthwkrdcprlkpt…	0.995475	1	-0.00452541	1	345	429	0	0
GAG_HTL1A	P03345	429	Human T-cell lymphotrophic virus type 1 (strain ATK)	Delta	Human adult T-cell leukemia virus: complete nucleotide sequence of the provirus genome integrated in leukemia cell DNA	Proc. Natl. Acad. Sci. U.S.A. 80 (12), 3618-3622 (1983)	p15-gag	345	429	mgqifsrsaspiprpprglaahhwlnflqaayrlepgpssydfhqlkkflkialetparicpinysllasllpkgypgrvneilhiliqtqaqipsrpappppsspthdppdsdpqipppyveptapqvlpvmhphgappnhrpwqmkdlqaikqevsqaapgspqfmqtirlavqqfdptakdlqdllqylcsslvaslhhqqldsliseaetrgitgynplagplrvqannpqqqglrreyqqlwlaafaalpgsakdpswasilqgleepyhafverlnialdnglpegtpkdpilrslaysnankecqkllqarghtnsplgdmlracqtwtpkdktkvlvvqpkkpppnqpcfrcgkaghwsrdctqprpppgpcplcqdpthwkrdcprlkpt…	0.995475	1	-0.00452541	1	345	429	0	0
POL_HTL1L	P0C211	1462	HTLV-1 isolate Mel 15	Delta	Complete nucleotide sequence of a highly divergent human T-cell leukemia (lymphotropic) virus type I (HTLV-I) variant from melanesia: genetic and phylogenetic relationship to HTLV-I strains from other geographical regions	J. Virol. 67 (2), 1015-1023 (1993)	p15-pro	345	449	mgqifprsanpiprpprglathhwlnflqaayrlepgpssydfhqlktvlkmaletpvwmcpinysllasllpkgypgqvneilqvliqtqtqipshpappppsspthdppdsdpqipppyveptapqvlpvmhphgvppthrpwqmkdlqaikqevsqaapgspqfmqtirlavqqfdptakdlqdllqylcsslvaslhhqqldsliseaetrgitgynplagplrvqannpqqqglrreyqqlwltafaalpgsakdpswasilqgleepyhtfverlnvaldnglpegtpkdpilrslaysnankecqkllqarghtnsplgdmlracqawtprdktkvlvvqpkkpppnqpcfrcgkaghwsrdcaqprpppgpcplcqdpthwkrdcprlkpa…	0.995482	1	-0.00451805	1	345	449	0	0
POL_HV2EH	Q89928	1464	HIV-2 B_EHO	Lentivirus	Nucleotide sequence of the HIV-2 EHO genome, a divergent HIV-2 isolate	AIDS Res. Hum. Retroviruses 11 (7), 873-874 (1995)	p7	378	429	mgargsvlsgkktdelekvrlrpggkkrymlkhivwavnelerfglaesrlgskegcrkirkvlgplvptgsenlkslyntvcvifclhaeekvkdteeakkiaqrhlaadtekmpamskpskptsrlaypvqqiagnyshlplsprtlnawvklveekkfgaevvpgfqalsegctpydinqmlncvgehqaamqiireiineeaadwdqqhpspgpmpagqlreprgsdiagttstveeqiqwmyrpqnpvpvgniyrrwiqlglqkcvrmynptnildikqgpkepfqsyvdrfykslraeqtdpavknwmtqtlliqnanpdcklvlkglgmnptleemltacqgiggpgqkarlmaealkealtpstnpfaaaqpragkrtvtcwncgkaghta…	0.995482	1	-0.00451758	1	378	429	0	0
POL_HTL1A	P03362	1462	Human T-cell lymphotrophic virus type 1 (strain ATK)	Delta	Human adult T-cell leukemia virus: complete nucleotide sequence of the provirus genome integrated in leukemia cell DNA	Proc. Natl. Acad. Sci. U.S.A. 80 (12), 3618-3622 (1983)	p15-pro	345	449	mgqifsrsaspiprpprglaahhwlnflqaayrlepgpssydfhqlkkflkialetparicpinysllasllpkgypgrvneilhiliqtqaqipsrpappppsspthdppdsdpqipppyveptapqvlpvmhphgappnhrpwqmkdlqaikqevsqaapgspqfmqtirlavqqfdptakdlqdllqylcsslvaslhhqqldsliseaetrgitgynplagplrvqannpqqqglrreyqqlwlaafaalpgsakdpswasilqgleepyhafverlnialdnglpegtpkdpilrslaysnankecqkllqarghtnsplgdmlracqtwtpkdktkvlvvqpkkpppnqpcfrcgkaghwsrdctqprpppgpcplcqdpthwkrdcprlkpt…	0.995487	1	-0.00451325	1	345	449	0	0
PRO_HTL1A	P10274	651	Human T-cell lymphotrophic virus type 1 (strain ATK)	Delta	Human adult T-cell leukemia virus: complete nucleotide sequence of the provirus genome integrated in leukemia cell DNA	Proc. Natl. Acad. Sci. U.S.A. 80 (12), 3618-3622 (1983)	p15-pro	345	449	mgqifsrsaspiprpprglaahhwlnflqaayrlepgpssydfhqlkkflkialetparicpinysllasllpkgypgrvneilhiliqtqaqipsrpappppsspthdppdsdpqipppyveptapqvlpvmhphgappnhrpwqmkdlqaikqevsqaapgspqfmqtirlavqqfdptakdlqdllqylcsslvaslhhqqldsliseaetrgitgynplagplrvqannpqqqglrreyqqlwlaafaalpgsakdpswasilqgleepyhafverlnialdnglpegtpkdpilrslaysnankecqkllqarghtnsplgdmlracqtwtpkdktkvlvvqpkkpppnqpcfrcgkaghwsrdctqprpppgpcplcqdpthwkrdcprlkpt…	0.995487	1	-0.00451325	1	345	449	0	0
POL_HV2SB	P12451	1462	Human immunodeficiency virus type 2 (ISOLATE SBLISY)	Lentivirus	Molecular and biological characterization of a replication competent human immunodeficiency type 2 (HIV-2) proviral clone	Proc. Natl. Acad. Sci. U.S.A. 86 (7), 2433-2437 (1989)	p7	382	430	mgaknsvlrgkkadelekirlrpggkkkyrlkhivwaaneldrfglteslleskegcqkiisvleplvptgsenlkslynttcviwclhaeekvkdteeakrivgrhlvaetetaekmpnisrptappsgkggnfpvqqiggnyvhlplsprtlnawvklveekkfgaevvpgfqalsegctpydinqmlncvgdhqaamqiireiineeaadwdvqhpipgplpagqlrdprgsdiagttstveeqiewmyrqenpvpvgniyrrwiqiglqkcvrmynptnildikqgpkesfqsyvdrfykslraeqtdaavknwmtqtllvqsnpdcklvlkglgmnptleemltacqgiggpgqkarlmaealkeamrpapipfaaaqqkraikcwncgkeghs…	0.99575	1	-0.0042504	1	382	430	0	0
POL_HV2G1	P18042	1464	Human immunodeficiency virus type 2 (ISOLATE GHANA-1)	Lentivirus	Genomic divergence of HIV-2 from Ghana	AIDS Res. Hum. Retroviruses 5 (6), 593-604 (1989)	p7	384	432	mgarnsvlrgkkadelekirlrpsgkkkyrlkhivwaaneldkfglaeslleskegcqkiltvldplvptgsenlkslfntvcviwclhaeekvkdteeakklvqrhlgaetgtaekmpstsrptappsgrgrnfpvqqtgggnyihvplsprtlnawvklvedkkfgaevvpgfqalsegctpydinqmlncvgdhqaamqiireiindeaadwdaqhpipgplpagqlrdprgsdiagttstveeqiqwmyrpqnpvpvgniyrrwiqiglqkcvrmynptnildvkqgpkepfqsyvdrfykslraeqtdpavknwmtqtlliqnanpdcklvlkglgmnptleemltacqgvggpgqkarlmaealkealtpppipfaaaqqrkvircwncgkeg…	0.997055	1	-0.00294519	1	384	432	0	0
POL_HV192	O12158	1431	HIV-1 M:C_92BR025	Lentivirus	Molecular cloning and analysis of functional envelope genes from human immunodeficiency virus type 1 sequence subtypes A through G. The WHO and NIAID Networks for HIV Isolation and Characterization	J. Virol. 70 (3), 1651-1667 (1996)	p7	375	429	mgarasilrggkldaweriklkpggkkhymmkhlvwasrelerfaldpglletsegckqimkqlqpalqtgtkelislhntvatlycvhekidvrdtkealdkikeeqnksqqktqqaeaadkgkvsqnypivqnlqgqmvhqpisartlnawvkvveekafspevipmftalsegatpqdlntmlntvgghqaamqmlkdtineeaaewdrlhpvhagpvapgqmreprgsdiagttstlqeqitwmtnnppvpvgdiykrwiilglnkivrmyspvsildikqgpkepfrdyvdrffktlraeqatqdvknwmtdtllvqnanpdcktilralgpgasleemmtacqgvggpghkarvlaeamskvnntnimmqrsnckgpkrtikcfncgkeghla…	0.997721	1	-0.00227897	1	375	429	0	0
POL_HV2D1	P17757	1462	Human immunodeficiency virus type 2 (ISOLATE D194)	Lentivirus	Molecular cloning of two west African human immunodeficiency virus type 2 isolates that replicate well in macrophages: a Gambian isolate, from a patient with neurologic acquired immunodeficiency syndrome, and a highly divergent Ghanian isolate	Proc. Natl. Acad. Sci. U.S.A. 86 (7), 2383-2387 (1989)	p7	383	431	mgarnsvlrgkkadelekvrlrpngkkryrlkhvvwaaneldrfglaeslleskegcqkilkvleplvptgsenlkslfntvcviwclhaeekvkdteeakklaqrhlvaetgtaekmpnisrptappsgkggnfpvqqaggnyihvplsprtlnawvklveekkfgaevvpgfqalsegctpydinqmlncvgdhqaamqiireiineeaadwdaqhpipgplpagqlrdprgsdiagttstvdeqiqwmyrqpnpvpvgniyrrwiqiglqkcvrmynptnildvkqgpkesfqsyvdrfykslraeqtdpavknwmtqtlliqnanpdcklvlkglgmnptleemltacqgvggpsqkarlmaealkealtpapipfaaaqqrraircwncgkegh…	0.997864	1	-0.00213606	1	383	431	0	0
GAG_SIVCZ	P17282	508	SIVcpz GAB1	Lentivirus	Genetic organization of a chimpanzee lentivirus related to HIV-1	Nature 345 (6273), 356-359 (1990)	p7	388	442	mgarasvltggkldrwekvrlrpggrkrymmkhlvwasrelerfacdpglmeskegctkllqqlepalktgseglrslfntlavlwcihsditvedtqkaleqlkrhhgeqqsktesnsgsreggasqgasasagisgnyplvqnaqgqmvhqaisprtlnawvkvveekafspevipmfsalsegalpqdvntmlnavgghqgamqvlkevineeaaewdrlhpthagpiapgqlreprgsdiagttstlqeqigwttanppipvgdvyrrwvilglnkvvrmycpvsildirqgpkepfrdyvdrfyktlraeqasqevknwmtdtllvqnanpdckqilkalgpgatleemmtacqgvggpshkarvlaeamsmvqnqgradvffqkgqgagpkrk…	1.00048	1	0.000484949	1.00048	388	442	0	0
POL_SIVCZ	P17283	1384	SIVcpz GAB1	Lentivirus	Genetic organization of a chimpanzee lentivirus related to HIV-1	Nature 345 (6273), 356-359 (1990)	p7	313	383	mgarasvltggkldrwekvrlrpggrkrymmkhlvwasrelerfakrhhgeqqsktesnsgsreggasqgasasagisgnyplvqnaqgqmvhqaisprtlnawvkvveekafspevipmfsalsegalpqdvntmlnavgghqgamqvlkevineeaaewdrlhpthagpiapgqlreprgsdiagttstlqeqigwttanppipvgdvyrrwvilglnkvvrmycpvsildirqgpkepfrdyvdrfyktlraeqasqevknwmtdtllvqnanpdckqilkalgpgatleemmtacqgvggpshkarvlaeamsmvqnqgradvffqkgqgagpkrkikcfncgkeghlarnckaprrkgcwrcgqeghqmkdctgrqvnffrerlafpqrearql…	1.00048	1	0.000484949	1.00048	329	383	16	0
POL_XMRV3	Q2F7J3	1733	Xenotropic MuLV-related virus VP35	Gamma	Identification of a novel Gammaretrovirus in prostate tumors of patients homozygous for R462Q RNASEL variant	PLoS Pathog. 2 (3), E25 (2006)	p10	477	532	mgqtvttplsltlqhwgdvqriasnqsvdvkkrrwvtfcsaewptfnvgwpqdgtfnlgvisqvksrvfcpgphghpdqvpyivtwealaydpppwvkpfvspkppplptapvlppgpsaqppsrsalypaltlsikskppkpqvlpdsggplidlltedpppygvqpsssarenneeeaattsevsppspmvsrlrgrrdppaadsttsqafplrmggdgqlqywpfsssdlynwknnnpsfsedpgkltaliesvlithqptwddcqqllgtlltgeekqrvlleagkavrgndgrptqlpnevnaafplerpdwdytttegrnhlvlyrqlllaglqnagrsptnlakvkgitqgpnespsaflerlkeayrrytpydpedpgqetnvsmsfiwqs…	1.00139	1	0.00139339	1.00139	477	536	0	4
POL_XMRV4	Q2F7J0	1733	Xenotropic MuLV-related virus VP42	Gamma	Identification of a novel Gammaretrovirus in prostate tumors of patients homozygous for R462Q RNASEL variant	PLoS Pathog. 2 (3), E25 (2006)	p10	477	532	mgqtvttplsltlqhwgdvqriasnqsvdvkkrrwvtfcsaewptfnvgwpqdgtfnlgiisqvksrvfcpgphghpdqvpyivtwealaydpppwvkpfvspkppplptapvlppgpsaqppsrsalypaltpsikskppkpqvlpdsggplidlltedpppygaqpsssarenneeeaattsevsppspmvsrlrgrrdppaadsttsqafplrmggdgqlqywpfsssdlynwknnnpsfsedpgkltaliesvlithqptwddcqqllgtlltgeekqrvllearkavrgndgrptqlpnevnaafplerpdwgytttegrnhlvlyrqlllaglqnagrsptnlakvkgitqgpnespsaflerlkeayrrytpydpedpgqetnvsmsfiwqs…	1.00139	1	0.00139339	1.00139	477	536	0	4
GAG_XMRV6	Q27ID9	536	Xenotropic MuLV-related virus VP62	Gamma	Identification of a novel Gammaretrovirus in prostate tumors of patients homozygous for R462Q RNASEL variant	PLoS Pathog. 2 (3), E25 (2006)	p10	477	536	mgqtvttplsltlqhwgdvqriasnqsvdvkkrrwvtfcsaewptfnvgwpqdgtfnlgvisqvksrvfcpgphghpdqvpyivtwealaydpppwvkpfvspkppplptapvlppgpsaqppsrsalypaltpsikskppkpqvlpdsggplidlltedpppygaqpsssarenneeeaattsevsppspmvsrlrgrrdppaadsttsqafplrmggdgqlqywpfsssdlynwknnnpsfsedpgkltaliesvlithqptwddcqqllgtlltgeekqrvllearkavrgndgrptqlpnevnaafplerpdwdytttegrnhlvlyrqlllaglqnagrsptnlakvkgitqgpnespsaflerlkeayrrytpydpedpgqetnvsmsfiwqs…	1.00139	1	0.00139339	1.00139	477	536	0	0
POL_XMRV6	A1Z651	1733	Xenotropic MuLV-related virus VP62	Gamma	Identification of a novel Gammaretrovirus in prostate tumors of patients homozygous for R462Q RNASEL variant	PLoS Pathog. 2 (3), E25 (2006)	p10	477	532	mgqtvttplsltlqhwgdvqriasnqsvdvkkrrwvtfcsaewptfnvgwpqdgtfnlgvisqvksrvfcpgphghpdqvpyivtwealaydpppwvkpfvspkppplptapvlppgpsaqppsrsalypaltpsikskppkpqvlpdsggplidlltedpppygaqpsssarenneeeaattsevsppspmvsrlrgrrdppaadsttsqafplrmggdgqlqywpfsssdlynwknnnpsfsedpgkltaliesvlithqptwddcqqllgtlltgeekqrvllearkavrgndgrptqlpnevnaafplerpdwdytttegrnhlvlyrqlllaglqnagrsptnlakvkgitqgpnespsaflerlkeayrrytpydpedpgqetnvsmsfiwqs…	1.00139	1	0.00139339	1.00139	477	536	0	4
GAG_HV1A2	P03349	502	HIV-1 M:B_ARV2/SF2	Lentivirus	Nucleotide sequence and expression of an AIDS-associated retrovirus (ARV-2)	Science 227 (4686), 484-492 (1985)	p7	380	434	mgarasvlsggeldkwekirlrpggkkkyklkhivwasrelerfavnpglletsegcrqilgqlqpslqtgseelrslyntvatlycvhqridvkdtkealekieeeqnkskkkaqqaaaaagtgnssqvsqnypivqnlqgqmvhqaisprtlnawvkvveekafspevipmfsalsegatpqdlntmlntvgghqaamqmlketineeaaewdrvhpvhagpiapgqmreprgsdiagttstlqeqigwmtnnppipvgeiykrwiilglnkivrmysptsildirqgpkepfrdyvdrfyktlraeqasqdvknwmtetllvqnanpdcktilkalgpaatleemmtacqgvggpghkarvlaeamsqvtnpanimmqrgnfrnqrktvkcfncgk…	1.00196	1	0.00196296	1.00196	380	434	0	0
POL_HV1A2	P03369	1437	HIV-1 M:B_ARV2/SF2	Lentivirus	Nucleotide sequence and expression of an AIDS-associated retrovirus (ARV-2)	Science 227 (4686), 484-492 (1985)	p7	380	434	mgarasvlsggeldkwekirlrpggkkkyklkhivwasrelerfavnpglletsegcrqilgqlqpslqtgseelrslyntvatlycvhqridvkdtkealekieeeqnkskkkaqqaaaaagtgnssqvsqnypivqnlqgqmvhqaisprtlnawvkvveekafspevipmfsalsegatpqdlntmlntvgghqaamqmlketineeaaewdrvhpvhagpiapgqmreprgsdiagttstlqeqigwmtnnppipvgeiykrwiilglnkivrmysptsildirqgpkepfrdyvdrfyktlraeqasqdvknwmtetllvqnanpdcktilkalgpaatleemmtacqgvggpghkarvlaeamsqvtnpanimmqrgnfrnqrktvkcfncgk…	1.00196	1	0.00196296	1.00196	380	434	0	0
GAG_MSVMO	P03334	538	Moloney murine sarcoma virus	Gamma	Complete nucleotide sequence and organization of the Moloney murine sarcoma virus genome	Science 214 (4519), 445-450 (1981)	p10	479	538	mgqtvttplsltldhwkdverlahnqsvdvkkrrwvtfcsaewptfnvgwprdgtfnrdlitqvkikvfspgphghpdqvpyivtwealafdpppwvkpfvhpkppppllpsapslplepplstppqsslypaltpslgakpkpqvlsdsggplidlltedpppyrdprpppsdrdgdsgeatpageapdpspmasrlrgrreppvadsttsqafplrtggngqlqywpfsssdlynwknnnpsfsedpgkltaliesvlithqptwddcqqllgtlltgeekqrvllearkavrgddgrptqlpnevdaafplerpdweyttqagrnhlvhyrqlliaglqnagrsptnlakvkgitqgpnespsaflerlkeayrrytpydpedpgqetnvsmsfiw…	1.00289	1	0.00288652	1.00289	479	538	0	0
POL_SIVSP	P19505	1449	Simian immunodeficiency virus (PBJ/BC13 ISOLATE) (SOOTY MANGABEY)	Lentivirus	Sequence analysis and acute pathogenicity of molecularly cloned SIVSMM-PBj14	Nature 345 (6276), 636-640 (1990)	p7	366	434	mgarnsvlsgkkadelekirlrpggkkryqlkhivwaaneldrfglaesllenkegcqkilsvlaplvptgsenlkslyntvcvlwcihaeekvkhteeakqivqrhlvvetgtadkmpatsrptappsgkggnypvqqiggnythlplsprtlnawvklieekkfgaevvpgfqalsegctpydinqmlncvgehqaamqiireiineeaadwdlqhpqpgpippgqlreprgsdiagttstvdeqiqwmyrqqnpipvgniyrrwiqlglqkcvrmynptnildvkqgpkepfqsyvdrfykslraeqtdpavknwmtqtlliqnanpdcklvlkglginptleemltacqgvggpgqkarlmaealkdaltqgplpfaavqqkgqrkiikcwncgk…	1.00467	1	0.00467065	1.00467	366	434	0	0
GAG_MLVDE	P29168	536	Murine leukemia virus (strain DEF27)	Gamma	Characteristics and contributions of defective, ecotropic, and mink cell focus-inducing viruses involved in a retrovirus-induced immunodeficiency syndrome of mice	J. Virol. 65 (8), 4232-4241 (1991)	p10	477	536	mgqtittplsltlehwrdvqciasnqsvdvkrrrwvtfcsvewpsfdvgwpldgtfnldiilqvkskvfcpgphghpdqvpyivtwealayhpppwvkpfvspkpfplstlpfsppgpsahppsrsdlytalipsiktkppksrvlptnggplidlltenppnlgeqgpplpkgpvkkrrpppprysppgpmvsrlrgnrdppaadsttsrafplrlggngqlqywpfsssdlynwknnnpsfsedpgkltaliesvltthqptwddcqqllgtlltgeekqrvllearkavrgndgrptqlpnevnsafplerpdwdyttpegrnhlvlyrqlllaglqnagrsptnlakvkgitqgpsespsaflerlkeayrrytpydpedpgqetnvsmsfiwqs…	1.00543	1	0.00542745	1.00543	477	536	0	0
GAG_MLVCB	P27460	536	Cas-Br-E murine leukemia virus	Gamma	Complete nucleotide sequence of the neurotropic murine retrovirus CAS-BR-E	Nucleic Acids Res. 19 (7), 1707 (1991)	p10	477	536	mgqtvttplsltldhwkdvertahnqsvdvkkrrwvtfcsvewptfnvgwpqdgtfnrdiitqvkikvfspgphghpdqvpyivtwealafdpppwvkpfvhpkpplppsapsllpepplstsprsslypaltpslgakpkpqvlpdsggplidlltedpppyrdpgpppsdrdrddgeaapageapdpspmasrlrgrrelpvadsttsqafplrsggngqlqywpfsssdlynwknnnpsfsedpgkltaliesvllthqptwddcqqllgtlltgeekqrvllearkavrgedgrptqlpneindafplerpdwdyntqrgrnhlvlyrqlllaglqnagrsptnlakvkgitqgpnespsaflerlkeayrrytpydpedpgqetnvsmsfiwqs…	1.00686	1	0.00685908	1.00686	477	536	0	0
POL_HV2NZ	P05962	1461	Human immunodeficiency virus type 2 (ISOLATE NIH-Z)	Lentivirus	Genetic variability between isolates of human immunodeficiency virus (HIV) type 2 is comparable to the variability among HIV type 1	Proc. Natl. Acad. Sci. U.S.A. 85 (16), 5941-5945 (1988)	p7	381	429	mgarnsvlrgkkadelekirlrpggkkkyklkhivwaaneldrfglaeslleskegcqkiltvldplvptgsenlkslfntvcviwcihaeekvkdtegakqivqrhlvaetgtaekmpntsrptappsgknfpvqqvagnythiplspgtlnawvklveekkfgaevvpgfqalsegctpydinqmlncvgdhqaamqiireiineeaadwdvahpipgplpagqlreprgsdiagttstveeqiqwmfrpqnpvpvgniyrrwiqiglqkcvrmynptnildinqgpkepfqsyvdrfykslraeqtdpavknwmtqtlliqnanpdcklvlkglgmnptleemlttcqgvggpgqkarlmaealkevmapapipfaaaqqrktfkcwncgkeghsa…	1.00695	1	0.00695165	1.00695	381	429	0	0
GAG_MLVFP	P26805	538	Friend murine leukemia virus (ISOLATE PVC-211)	Gamma	Complete nucleotide sequence of a neuropathogenic variant of Friend murine leukemia virus PVC-211	Nucleic Acids Res. 20 (12), 3249 (1992)	p10	479	538	mgqtattplsltldhwkdvertahnqsvevrkrrwvtfcsaewptfnvgwprdgtfnpdiitqvkikvfspgphghpdqvpyivtwealavdpppwvkpfvhpkpplllppsapslppepplstppqsslypaltsplntkprpqvlpdsggplidlltedpppyrdpgppspdgkgdsgevaptegapdsspmvsrlrgrreppvadsttsqafplrlggngqfqywpfsssdlynwknnnpsfsedpgkltaliesvllthqptwddcqqllgtlltgeekqrvllearkavrgedgrptqlpndindafplerpdwdyntqrgrnhlvhyrqlllaglqnagrsptnlakvkgitqgpnespsaflerlkeayrrytpydpedpgqetnvsmsfiw…	1.00707	1	0.00707136	1.00707	479	538	0	0
GAG_HV1M2	Q9QBZ2	496	HIV-1 M:F2_MP257C	Lentivirus	Near-full-length genome sequencing of divergent African HIV type 1 subtype F viruses leads to the identification of a new HIV type 1 subtype designated K	AIDS Res. Hum. Retroviruses 16 (2), 139-151 (2000)	p7	377	431	mgarasvlsggkldawekirlrpggkkkyrlkhivwasrelkrfalnpgllettegckkiigqlqpslqtgseelkslfntivvlyyvhqkievrdtkealdklqeeqdkhqqktqqatadkgvskgvsqnypilqnlqgqmvhqslsprtlnawvkvieekafspevipmfsalsegatpqdlntmlntvgghqaamqmlkdtineeaaewdrlhpvhagpippgqmreprgsdiagttstlqeqiawmtsnppvpvgeiykrwiilglnkivrmyspvsildikqgpkepfrdyvdrffktlraeqatqevkgwmtetllvqnanpdcktilkalgpgatleemmtacqgvggpshkarilaeamskatgaaimmqksnfkgqrrivkcfncgkegh…	1.00717	1	0.00716941	1.00717	377	431	0	0
POL_HV1M2	Q9QBZ1	1434	HIV-1 M:F2_MP257C	Lentivirus	Near-full-length genome sequencing of divergent African HIV type 1 subtype F viruses leads to the identification of a new HIV type 1 subtype designated K	AIDS Res. Hum. Retroviruses 16 (2), 139-151 (2000)	p7	377	431	mgarasvlsggkldawekirlrpggkkkyrlkhivwasrelkrfalnpgllettegckkiigqlqpslqtgseelkslfntivvlyyvhqkievrdtkealdklqeeqdkhqqktqqatadkgvskgvsqnypilqnlqgqmvhqslsprtlnawvkvieekafspevipmfsalsegatpqdlntmlntvgghqaamqmlkdtineeaaewdrlhpvhagpippgqmreprgsdiagttstlqeqiawmtsnppvpvgeiykrwiilglnkivrmyspvsildikqgpkepfrdyvdrffktlraeqatqevkgwmtetllvqnanpdcktilkalgpgatleemmtacqgvggpshkarilaeamskatgaaimmqksnfkgqrrivkcfncgkegh…	1.00717	1	0.00716941	1.00717	377	431	0	0
GAG_HV1MP	Q9QBZ6	492	HIV-1 M:F2_MP255C	Lentivirus	Near-full-length genome sequencing of divergent African HIV type 1 subtype F viruses leads to the identification of a new HIV type 1 subtype designated K	AIDS Res. Hum. Retroviruses 16 (2), 139-151 (2000)	p7	373	427	mgarasvlsggkldawekirlkpggkkryrlkhlvwasrelerfalnpsllettegckkiigqlqsslqtgseelkslynavvvlyyvhqridvrdtkealdklqeeqdksqqkeqqkaadkevsqnypivqniqgqmvhqalsprtlnawvkvieekafspevipmfsalsegatpqdlntmlntvgghqaamqmlkdtineeaaewdrlhpvhagpippgqmreprgsdiagttstlqeqitwmtgnppvpvgeiykrwiilglnkivrmyspvsildikqgpkepfrdyvdrffktlraeqatqevknwmtetllvqnsnpdcktilkalgpgatleemmtacqgvggpghkarilaeamskatstaimmqksnfkgqkrivkcfncgkeghiarn…	1.0075	1	0.00749567	1.0075	373	427	0	0
POL_HV1MP	Q9QBZ5	1430	HIV-1 M:F2_MP255C	Lentivirus	Near-full-length genome sequencing of divergent African HIV type 1 subtype F viruses leads to the identification of a new HIV type 1 subtype designated K	AIDS Res. Hum. Retroviruses 16 (2), 139-151 (2000)	p7	373	427	mgarasvlsggkldawekirlkpggkkryrlkhlvwasrelerfalnpsllettegckkiigqlqsslqtgseelkslynavvvlyyvhqridvrdtkealdklqeeqdksqqkeqqkaadkevsqnypivqniqgqmvhqalsprtlnawvkvieekafspevipmfsalsegatpqdlntmlntvgghqaamqmlkdtineeaaewdrlhpvhagpippgqmreprgsdiagttstlqeqitwmtgnppvpvgeiykrwiilglnkivrmyspvsildikqgpkepfrdyvdrffktlraeqatqevknwmtetllvqnsnpdcktilkalgpgatleemmtacqgvggpghkarilaeamskatstaimmqksnfkgqkrivkcfncgkeghiarn…	1.0075	1	0.00749567	1.0075	373	427	0	0
POL_HTL1C	P14078	1462	Human T-cell lymphotrophic virus type 1 (Caribbean isolate)	Delta	Molecular cloning and complete nucleotide sequence of an adult T cell leukaemia virus/human T cell leukaemia virus type I (ATLV/HTLV-I) isolate of Caribbean origin: relationship to other members of the ATLV/HTLV-I subgroup	J. Gen. Virol. 69 (PT 7), 1695-1710 (1988)	p15-pro	345	449	mgqifsrsaspiprpprglaahhwlnflqaayrlepgpssydfhqlkkflkialetpvwicpinysllasllpkgypgrvneilhiliqtqaqipsrpappppsssthdppdsdpqipppyveptapqvlpvmhphgappnhrpwqmkdlqaikqevsqaapgspqfmqtirlavqqfdptakdlqdllqylcsslvaslhhqqldsliseaetrgitgynplagplrvqannpqqqglrreyqqlwlaafaalpgsakdpswasilqgleepyhafverlnialdnglpegtpkdpilrslaysnankecqkllqarghtnsplgdmlracqawtpkdktkvlvvqpkkpppnqpcfrcgkaghwsrdctqprpppgpcplcqdpthwkrdcprlkpt…	1.00809	1	0.00808987	1.00809	345	449	0	0
GAG_HV1OY	P20889	499	Human immunodeficiency virus type 1 (OYI ISOLATE)	Lentivirus	A highly defective HIV-1 strain isolated from a healthy Gabonese individual presenting an atypical western blot	AIDS 3 (11), 707-715 (1989)	p7	377	431	mgarasvlsggeldkwekirlrpggkkkyqlkhivwasrelerfainpglletsegcrqilgqlqpslktgseeirslyntvatlycvhqkievkdtkealdkieeeqnkskkkaqqtaadtgnssqvsqnypivqnlqgqmvhqpisprtlnawvkvveekafspevipmfsalaegatpqdlntmlntvgghqaamqmlketineeaaewdrlhpvhagpiapgqmreprgsdiagttstlqeqigwmtnnppipvgeiykrwiilglnkivrmysptsildirqgpkepfrdyvdrfyktlraeqasqdvknwmtetllvqnanpdcktilkalgpaatleemmtacqgvggpghkarvlaeamsqvnsvtvmmqkgnfknqrktvkcfncgkegh…	1.00831	1	0.00830876	1.00831	377	431	0	0
POL_HV1OY	P20892	1434	Human immunodeficiency virus type 1 (OYI ISOLATE)	Lentivirus	A highly defective HIV-1 strain isolated from a healthy Gabonese individual presenting an atypical western blot	AIDS 3 (11), 707-715 (1989)	p7	377	431	mgarasvlsggeldkwekirlrpggkkkyqlkhivwasrelerfainpglletsegcrqilgqlqpslktgseeirslyntvatlycvhqkievkdtkealdkieeeqnkskkkaqqtaadtgnssqvsqnypivqnlqgqmvhqpisprtlnawvkvveekafspevipmfsalaegatpqdlntmlntvgghqaamqmlketineeaaewdrlhpvhagpiapgqmreprgsdiagttstlqeqigwmtnnppipvgeiykrwiilglnkivrmysptsildirqgpkepfrdyvdrfyktlraeqasqdvknwmtetllvqnanpdcktilkalgpaatleemmtacqgvggpghkarvlaeamsqvnsvtvmmqkgnfknqrktvkcfncgkegh…	1.00831	1	0.00830876	1.00831	377	431	0	0
GAG_HV1ND	P18800	497	Human immunodeficiency virus type 1 (NDK ISOLATE)	Lentivirus	Nucleotide sequence of HIV1-NDK: a highly cytopathic strain of the human immunodeficiency virus	Gene 81 (2), 275-284 (1989)	p7	376	430	mgarasvlsggkldtwerirlrpggkkkyalkhliwasrelerftlnpglletsegckqiigqlqpsiqtgseeirslyntvatlycvherievkdtkeavekmeeeqnkskkktqqaaadssqvsqnypivqnlqgqmvhqaisprtlnawvkvieekafspevipmfsalsegatpqdlntmlntvgghqaamqmlketindeaaewdrlhpvhagpvapgqmreprgsdiagttstlqeqiawmtsnppipvgeiykrwiilglnkivrmyspvsildirqgpkepfrdyvdrfyktlraeqasqdvknwmtetllvqnanpdcktilkalgpqatleemmtacqgvggpghkarvlaeamsqvtgsatavmmqrgnfkgprksikcfncgkeght…	1.00929	1	0.00929021	1.00929	376	430	0	0
POL_HV1ND	P18802	1432	Human immunodeficiency virus type 1 (NDK ISOLATE)	Lentivirus	Nucleotide sequence of HIV1-NDK: a highly cytopathic strain of the human immunodeficiency virus	Gene 81 (2), 275-284 (1989)	p7	375	430	mgarasvlsggkldtwerirlrpggkkkyalkhliwasrelerftlnpglletsegckqiigqlqpsiqtgseeirslyntvatlycvherievkdtkeavekmeeeqnkskkktqqaaadssqvsqnypivqnlqgqmvhqaisprtlnawvkvieekafspevipmfsalsegatpqdlntmlntvgghqaamqmlketindeaaewdrlhpvhagpvapgqmreprgsdiagttstlqeqiawmtsnppipvgeiykrwiilglnkivrmyspvsildirqgpkepfrdyvdrfyktlraeqasqdvknwmtetllvqnanpdcktilkalgpqatleemmtacqgvggpghkarvlaeamsqvtgsatavmmqrgnfkgprksikcfncgkeght…	1.00929	1	0.00929021	1.00929	376	430	1	0
GAG_HV196	Q9QBY4	495	HIV-1 M:K_96CM-MP535	Lentivirus	Near-full-length genome sequencing of divergent African HIV type 1 subtype F viruses leads to the identification of a new HIV type 1 subtype designated K	AIDS Res. Hum. Retroviruses 16 (2), 139-151 (2000)	p7	373	427	mgarasvlsggkldawekirlrpggkkkyklkhlvwasrelerfalnpgllettegcrqiitqiqpsiqtgseeikslyntiavlyfvhqkievkdtkealdkleeeqnksqrktqqeaadkgvsqnypivqnlqgqmvhqalsprtlnawvkvieekafspevipmftalsegatpqdlntmlntvgghqaamqmlkdtindeaaewdrlhpvhagpippgqmreprgsdiagttstlqeqiawmtsnppvpvgeiykrwiilglnkivrmyspvsildirqgpkepfrdyvdrffktlraeqatqevknwmtdtllvqnanpdcktilkalgpgasleemmtacqgvggpshkarilaeamsqvtnpvvmmqkgnfkghrkivkcfncgkeghiarn…	1.00945	1	0.00944695	1.00945	373	427	0	0
POL_HV196	Q9QBY3	1430	HIV-1 M:K_96CM-MP535	Lentivirus	Near-full-length genome sequencing of divergent African HIV type 1 subtype F viruses leads to the identification of a new HIV type 1 subtype designated K	AIDS Res. Hum. Retroviruses 16 (2), 139-151 (2000)	p7	373	427	mgarasvlsggkldawekirlrpggkkkyklkhlvwasrelerfalnpgllettegcrqiitqiqpsiqtgseeikslyntiavlyfvhqkievkdtkealdkleeeqnksqrktqqeaadkgvsqnypivqnlqgqmvhqalsprtlnawvkvieekafspevipmftalsegatpqdlntmlntvgghqaamqmlkdtindeaaewdrlhpvhagpippgqmreprgsdiagttstlqeqiawmtsnppvpvgeiykrwiilglnkivrmyspvsildirqgpkepfrdyvdrffktlraeqatqevknwmtdtllvqnanpdcktilkalgpgasleemmtacqgvggpshkarilaeamsqvtnpvvmmqkgnfkghrkivkcfncgkeghiarn…	1.00945	1	0.00944695	1.00945	373	427	0	0
POL_HV19N	O41798	1435	HIV-1 M:G_92NG083	Lentivirus	A comprehensive panel of near-full-length clones and reference sequences for non-subtype B isolates of human immunodeficiency virus type 1	J. Virol. 72 (7), 5680-5698 (1998)	p7	379	433	mgarasvlsggkldswekirlrpggrkkyklkhivwasrelgrfalnrdlletaegcvqimkqlqpaltgteelrslfntvatlycvhqkievkdtkeapeevekiqknsqqeiqqaaknegnsnpvsqnypivqnaqgqmihqaispwtlnawvkvveekafspevipmfsalsegatpqdlntmlntvgghqaamqmlkdtindeaaewdrihpqqagpippgqirepsgsdiagttstlqeqirwmtsnppipvgeiykrwiilglnkivrmyspvsildirqgpkepfrdyvdrffktlraeqatqevkgwmtdtllvqnanpdcktilralgpgatleemmtacqgvggpshkarvlaeamsqasgaaaaaimmqksnfkgprriikcfncgke…	1.0101	1	0.0101033	1.0101	379	433	0	0
POL_HV2UC	Q76634	1471	HIV-2 B_UC1	Lentivirus	Distinguishing features of an infectious molecular clone of the highly divergent and noncytopathic human immunodeficiency virus type 2 UC1 strain	J. Virol. 67 (2), 1006-1014 (1993)	p7	378	430	mgarssvlsgkktdelekvrlrpggkkryclkhiiwavneldrfglaeslleskegchkiltvlaplvptgsenlkslfntvcviyclhaeekvkdteeakkiaqrhlaadtekmpatsrptappsggnypvqqiagnyvhmplsprtlnawvklveekkfgaevvpgfqalsegctpydinqmlncvgdhqaamqiireiineeaadwdqqhpipgplpagqlrdprgsdiagttstveeqiqwmyraqnpvpvgniyrrwiqiglqkcvrmynptnildikqgpkepfqsyvdrfykslraeqtdpavknwmtqtlliqnanpdcklvlkglgmnptleemltacqgiggpgqkarlmaealkealtpapipfaaaqqkagkrgtvtcwncgkvght…	1.01146	1	0.0114588	1.01146	378	430	0	0
POL_HV1ET	Q75002	1439	HIV-1 M:C_ETH2220	Lentivirus	Full-length sequence of an ethiopian human immunodeficiency virus type 1 (HIV-1) isolate of genetic subtype C	AIDS Res. Hum. Retroviruses 12 (14), 1329-1339 (1996)	p7	375	429	mgarasilrgekldawekiklrpggkkhymlkhlvwanrelekfalnpdlldtsagckqiikqlqpalqtgteelkslfntvatlycvhqkieikdtkealdkieeeqnesqqktqqagaadrgkdsqnypivqnmqgqmvhqpisartlnawvkvveekafspevipmftalsegatpqdlntmlntvgghqaamqmlkdtineeaaewdrlhpvhagpvapgqmrdprgsdiagttstlqeqiawmtgnppvpvgdiykrwiilglnkivrmyspvsildikqgpkepfrdyvdrffktlraeqatqdvknwmtdtllvqnanpdcktilralgpgasleemmtacqgvggpahkarvlaeamsqvnnttimmqksnfkgpkraikcfncgkeghla…	1.01623	1	0.0162311	1.01623	375	429	0	0
GAG_MLVBM	P29167	537	Murine leukemia virus (strain BM5 ECO)	Gamma	Characteristics and contributions of defective, ecotropic, and mink cell focus-inducing viruses involved in a retrovirus-induced immunodeficiency syndrome of mice	J. Virol. 65 (8), 4232-4241 (1991)	p10	478	537	mgqtvttplsltlehwgdvqriasnqsvgvkkrrwvtfcsaewptfgvgwpqdgtfnldiilqvkskvfspgphghpdqvpyivtweaiayepppwvkpfvspklslsptapilpsgpstqppprsalypaftpsikprpskpqvlsddggplidlltedpppygeqgpsspdgdgdreeatstseipapspmvsrlrgkrdppaadsttsrafplrlggngqlqywpfsssdlynwknnnpsfsedpgkltaliesvltthqptwddcqqllgtlltgeekqrvllearkavrgndgrptqlpnevnsafplerpdwdyttpegrnhlvlyrqlllaglqnagrsptnlakvkgitqgpnespsaflerlkeayrrytpydpedpgqetnvsmsfiwq…	1.01784	1	0.0178428	1.01784	478	537	0	0
GAG_MLVMS	P03332	538	Moloney murine leukemia virus isolate Shinnick	Gamma	Nucleotide sequence of Moloney murine leukaemia virus	Nature 293 (5833), 543-548 (1981)	p10	479	538	mgqtvttplsltlghwkdveriahnqsvdvkkrrwvtfcsaewptfnvgwprdgtfnrdlitqvkikvfspgphghpdqvpyivtwealafdpppwvkpfvhpkpppplppsapslplepprstpprsslypaltpslgakpkpqvlsdsggplidlltedpppyrdprpppsdrdgnggeatpageapdpspmasrlrgrreppvadsttsqafplraggngqlqywpfsssdlynwknnnpsfsedpgkltaliesvlithqptwddcqqllgtlltgeekqrvllearkavrgddgrptqlpnevdaafplerpdwdyttqagrnhlvhyrqlllaglqnagrsptnlakvkgitqgpnespsaflerlkeayrrytpydpedpgqetnvsmsfiw…	1.01926	1	0.0192639	1.01926	479	538	0	0
POL_MLVMS	P03355	1738	Moloney murine leukemia virus isolate Shinnick	Gamma	Nucleotide sequence of Moloney murine leukaemia virus	Nature 293 (5833), 543-548 (1981)	p10	479	534	mgqtvttplsltlghwkdveriahnqsvdvkkrrwvtfcsaewptfnvgwprdgtfnrdlitqvkikvfspgphghpdqvpyivtwealafdpppwvkpfvhpkpppplppsapslplepprstpprsslypaltpslgakpkpqvlsdsggplidlltedpppyrdprpppsdrdgnggeatpageapdpspmasrlrgrreppvadsttsqafplraggngqlqywpfsssdlynwknnnpsfsedpgkltaliesvlithqptwddcqqllgtlltgeekqrvllearkavrgddgrptqlpnevdaafplerpdwdyttqagrnhlvhyrqlllaglqnagrsptnlakvkgitqgpnespsaflerlkeayrrytpydpedpgqetnvsmsfiw…	1.01926	1	0.0192639	1.01926	479	538	0	4
GAG_HV1B1	P03347	512	Human immunodeficiency virus type 1 BH10	Lentivirus	Complete nucleotide sequence of the AIDS virus, HTLV-III	Nature 313 (6000), 277-284 (1985)	p7	378	432	mgarasvlsggeldrwekirlrpggkkkyklkhivwasrelerfavnpglletsegcrqilgqlqpslqtgseelrslyntvatlycvhqrieikdtkealdkieeeqnkskkkaqqaaadtghssqvsqnypivqniqgqmvhqaisprtlnawvkvveekafspevipmfsalsegatpqdlntmlntvgghqaamqmlketineeaaewdrvhpvhagpiapgqmreprgsdiagttstlqeqigwmtnnppipvgeiykrwiilglnkivrmysptsildirqgpkepfrdyvdrfyktlraeqasqevknwmtetllvqnanpdcktilkalgpaatleemmtacqgvggpghkarvlaeamsqvtntatimmqrgnfrnqrkmvkcfncgkeg…	1.02059	1	0.0205871	1.02059	378	432	0	0
POL_HV1B1	P03366	1447	Human immunodeficiency virus type 1 BH10	Lentivirus	Complete nucleotide sequence of the AIDS virus, HTLV-III	Nature 313 (6000), 277-284 (1985)	p7	378	432	mgarasvlsggeldrwekirlrpggkkkyklkhivwasrelerfavnpglletsegcrqilgqlqpslqtgseelrslyntvatlycvhqrieikdtkealdkieeeqnkskkkaqqaaadtghssqvsqnypivqniqgqmvhqaisprtlnawvkvveekafspevipmfsalsegatpqdlntmlntvgghqaamqmlketineeaaewdrvhpvhagpiapgqmreprgsdiagttstlqeqigwmtnnppipvgeiykrwiilglnkivrmysptsildirqgpkepfrdyvdrfyktlraeqasqevknwmtetllvqnanpdcktilkalgpaatleemmtacqgvggpghkarvlaeamsqvtntatimmqrgnfrnqrkmvkcfncgkeg…	1.02059	1	0.0205871	1.02059	378	432	0	0
GAG_HV1H2	P04591	500	HIV-1 M:B_HXB2R	Lentivirus	Complete nucleotide sequences of functional clones of the AIDS virus	AIDS Res. Hum. Retroviruses 3 (1), 57-69 (1987)	p7	378	432	mgarasvlsggeldrwekirlrpggkkkyklkhivwasrelerfavnpglletsegcrqilgqlqpslqtgseelrslyntvatlycvhqrieikdtkealdkieeeqnkskkkaqqaaadtghsnqvsqnypivqniqgqmvhqaisprtlnawvkvveekafspevipmfsalsegatpqdlntmlntvgghqaamqmlketineeaaewdrvhpvhagpiapgqmreprgsdiagttstlqeqigwmtnnppipvgeiykrwiilglnkivrmysptsildirqgpkepfrdyvdrfyktlraeqasqevknwmtetllvqnanpdcktilkalgpaatleemmtacqgvggpghkarvlaeamsqvtnsatimmqrgnfrnqrkivkcfncgkeg…	1.02157	1	0.0215749	1.02157	378	432	0	0
POL_HV1H2	P04585	1435	HIV-1 M:B_HXB2R	Lentivirus	Complete nucleotide sequences of functional clones of the AIDS virus	AIDS Res. Hum. Retroviruses 3 (1), 57-69 (1987)	p7	378	432	mgarasvlsggeldrwekirlrpggkkkyklkhivwasrelerfavnpglletsegcrqilgqlqpslqtgseelrslyntvatlycvhqrieikdtkealdkieeeqnkskkkaqqaaadtghsnqvsqnypivqniqgqmvhqaisprtlnawvkvveekafspevipmfsalsegatpqdlntmlntvgghqaamqmlketineeaaewdrvhpvhagpiapgqmreprgsdiagttstlqeqigwmtnnppipvgeiykrwiilglnkivrmysptsildirqgpkepfrdyvdrfyktlraeqasqevknwmtetllvqnanpdcktilkalgpaatleemmtacqgvggpghkarvlaeamsqvtnsatimmqrgnfrnqrkivkcfncgkeg…	1.02157	1	0.0215749	1.02157	378	432	0	0
GAG_HV197	Q9QC00	495	HIV-1 M:K_97ZR-EQTB11	Lentivirus	Near-full-length genome sequencing of divergent African HIV type 1 subtype F viruses leads to the identification of a new HIV type 1 subtype designated K	AIDS Res. Hum. Retroviruses 16 (2), 139-151 (2000)	p7	373	427	mgarasvlsggkldkwekiqlrpggkkkyrlkhlvwasrelerfalnpnlletvegcrqiirqlqpslqtgseelrslfntvatlywvhqsiqvrdtkealdkleeeqnrtqqktqqgkadkgvsqnypivqnlqgqmvhqalsprtlnawvkvieekafspevipmfsalsegatpqdlntmlntvgghqaamqmlkdtineeaaewdrmhpvqagpippgqireprgsdiagttstlqeqitwmtsnppipvgeiykrwiilglnkivrmyspvsildirqgpkepfrdyvdrffrvlraeqatqevknwmtetllvqnanpdcrtilkalgsgatleemmtacqgvggpghkarvlaeamsqvtnsavmmqrgnfkgqrriikcfncgkeghlarn…	1.02173	1	0.0217279	1.02173	373	427	0	0
POL_HV197	Q9QBZ9	1429	HIV-1 M:K_97ZR-EQTB11	Lentivirus	Near-full-length genome sequencing of divergent African HIV type 1 subtype F viruses leads to the identification of a new HIV type 1 subtype designated K	AIDS Res. Hum. Retroviruses 16 (2), 139-151 (2000)	p7	373	427	mgarasvlsggkldkwekiqlrpggkkkyrlkhlvwasrelerfalnpnlletvegcrqiirqlqpslqtgseelrslfntvatlywvhqsiqvrdtkealdkleeeqnrtqqktqqgkadkgvsqnypivqnlqgqmvhqalsprtlnawvkvieekafspevipmfsalsegatpqdlntmlntvgghqaamqmlkdtineeaaewdrmhpvqagpippgqireprgsdiagttstlqeqitwmtsnppipvgeiykrwiilglnkivrmyspvsildirqgpkepfrdyvdrffrvlraeqatqevknwmtetllvqnanpdcrtilkalgsgatleemmtacqgvggpghkarvlaeamsqvtnsavmmqrgnfkgqrriikcfncgkeghlarn…	1.02173	1	0.0217279	1.02173	373	427	0	0

## Sheet: Sheet2
GAG_SIVCZ	P17282	508	SIVcpz GAB1	Lentivirus	Genetic organization of a chimpanzee lentivirus related to HIV-1	Nature 345 (6273), 356-359 (1990)	p7	388	442	mgarasvltggkldrwekvrlrpggrkrymmkhlvwasrelerfacdpglmeskegctkllqqlepalktgseglrslfntlavlwcihsditvedtqkaleqlkrhhgeqqsktesnsgsreggasqgasasagisgnyplvqnaqgqmvhqaisprtlnawvkvveekafspevipmfsalsegalpqdvntmlnavgghqgamqvlkevineeaaewdrlhpthagpiapgqlreprgsdiagttstlqeqigwttanppipvgdvyrrwvilglnkvvrmycpvsildirqgpkepfrdyvdrfyktlraeqasqevknwmtdtllvqnanpdckqilkalgpgatleemmtacqgvggpshkarvlaeamsmvqnqgradvffqkgqgagpkrk…	fqkgqgagpkrkikcf	liacqgvggpqhkakl	gqeghqmkdctgrqvn	kcfkcgkighmakdck	372	442	-16	0	372	442	-16	0	0.947212	1	-0.0527877	1	372	442	-16	0
GAG_MPMV	P07567	657	Mason-Pfizer monkey virus	Beta	Nucleotide sequence of Mason-Pfizer monkey virus: an immunosuppressive D-type retrovirus	Cell 45 (3), 375-385 (1986)	p14	527	621	mgqelsqheryveqlkqalktrgvkvkyadllkffdfvkdtcpwfpqegtidikrwrrvgdcfqdyyntfgpekvpvtafsywnlikelidkkevnpqvmaavaqteeilksnsqtdltktsqnpdldlisldsddegakssslqdkglsstkkpkrfpvlltaqtskdpedpnpsevdwdgledeaakyhnpdwppfltrpppynkatpsaptvmavvnpkeelkekiaqleeqikleelhqalisklqklktgnetvthpdtagglsrtphwpgqhipkgkccasrekeeqipkdifpvtetvdgqgqawrhhngfdfavikelktaasqygatapytlaivesvadnwltptdwntlvravlsggdhllwkseffencrdtakrnqqagngwdfdm…	aafsgqtvkdflnnkn	avfmqrgqnpirkgti	qgngwrgqpqapkqay	arqlcaetstpisptd	526	621	-1	0	526	621	-1	0	0.934089	0.9375	-0.00341109	0.9375	526	621	-1	0
GAG_HV1ND	P18800	497	Human immunodeficiency virus type 1 (NDK ISOLATE)	Lentivirus	Nucleotide sequence of HIV1-NDK: a highly cytopathic strain of the human immunodeficiency virus	Gene 81 (2), 275-284 (1989)	p7	376	430	mgarasvlsggkldtwerirlrpggkkkyalkhliwasrelerftlnpglletsegckqiigqlqpsiqtgseeirslyntvatlycvherievkdtkeavekmeeeqnkskkktqqaaadssqvsqnypivqnlqgqmvhqaisprtlnawvkvieekafspevipmfsalsegatpqdlntmlntvgghqaamqmlketindeaaewdrlhpvhagpvapgqmreprgsdiagttstlqeqiawmtsnppipvgeiykrwiilglnkivrmyspvsildirqgpkepfrdyvdrfyktlraeqasqdvknwmtetllvqnanpdcktilkalgpqatleemmtacqgvggpghkarvlaeamsqvtgsatavmmqrgnfkgprksikcfncgkeght…	mqrgnfkgprksikcf	lracqtwtpkdktkvl	greghqmkdcterqan	pppgpcplcqdpthwk	375	430	-1	0	375	430	-1	0	0.993525	1	-0.00647515	1	375	430	-1	0
GAG_MLVFP	P26805	538	Friend murine leukemia virus (ISOLATE PVC-211)	Gamma	Complete nucleotide sequence of a neuropathogenic variant of Friend murine leukemia virus PVC-211	Nucleic Acids Res. 20 (12), 3249 (1992)	p10	479	538	mgqtattplsltldhwkdvertahnqsvevrkrrwvtfcsaewptfnvgwprdgtfnpdiitqvkikvfspgphghpdqvpyivtwealavdpppwvkpfvhpkpplllppsapslppepplstppqsslypaltsplntkprpqvlpdsggplidlltedpppyrdpgppspdgkgdsgevaptegapdsspmvsrlrgrreppvadsttsqafplrlggngqfqywpfsssdlynwknnnpsfsedpgkltaliesvllthqptwddcqqllgtlltgeekqrvllearkavrgedgrptqlpndindafplerpdwdyntqrgrnhlvhyrqlllaglqnagrsptnlakvkgitqgpnespsaflerlkeayrrytpydpedpgqetnvsmsfiw…	atvvsgqrqdrqgger	rvlaeamataqqdlkg	gprgprpqaslltldd	qffrqilasgghearq	479	534	0	-4	479	538	0	0	0.960105	0.878906	0.0811985	0.960105	479	534	0	-4
GAG_MLVCB	P27460	536	Cas-Br-E murine leukemia virus	Gamma	Complete nucleotide sequence of the neurotropic murine retrovirus CAS-BR-E	Nucleic Acids Res. 19 (7), 1707 (1991)	p10	477	536	mgqtvttplsltldhwkdvertahnqsvdvkkrrwvtfcsvewptfnvgwpqdgtfnrdiitqvkikvfspgphghpdqvpyivtwealafdpppwvkpfvhpkpplppsapsllpepplstsprsslypaltpslgakpkpqvlpdsggplidlltedpppyrdpgpppsdrdrddgeaapageapdpspmasrlrgrrelpvadsttsqafplrsggngqlqywpfsssdlynwknnnpsfsedpgkltaliesvllthqptwddcqqllgtlltgeekqrvllearkavrgedgrptqlpneindafplerpdwdyntqrgrnhlvlyrqlllaglqnagrsptnlakvkgitqgpnespsaflerlkeayrrytpydpedpgqetnvsmsfiwqs…	atvvsgqkqdrqgger	nsplgemlrtcqawtp	gprgprpqtsllaldd	gpcplcqdpshwkrdc	477	532	0	-4	477	536	0	0	1.00585	1	0.00584972	1.00585	477	532	0	-4
POL_WDSV	O92815	1752	Walleye dermal sarcoma virus	Epsilon	Nucleotide sequence and protein analysis of a complex piscine retrovirus, walleye dermal sarcoma virus	J. Virol. 69 (9), 5320-5331 (1995)	p14	458	584	mgnssstpppsalknsdlfktmlrtqysgsvktrrinqdikkqyplwpdqgtcatkhweqavlipldsvseetakvlnflrvkiqarkgetarqmtahtikklivgtidknkqqteilqktdesdeemdttntmlfiarnkreriaqqqqadlaaqqqvlllqreqqreqrekdikkrdekkkkllpdttqkveqtdigeasssdasaqkpistdnnpdlkvdgvltrsqhttvpsnitikkdgtsvqyqhpirnyptgegnltaqvrnpfrplelqqlrkdcpalpegipqlaewltqtmaiyncdeadveqlarvifptpvrqiagvinghaaantaakiqnyvtacrqhypavcdwgtiqaftykppqtaheyvkhaeiifknnsglewqhatvpf…	ampaqtmngnkgyvgs	gqqghimskcperqag	qasaqewlpgtypaxd	aghtarqckaprrqgc	458	582	0	-2	458	582	0	-2	0.170131	1	-0.829869	1	458	582	0	-2
POL_SIVS4	P12502	1449	Simian immunodeficiency virus (F236/SMH4 ISOLATE) (SOOTY MANGABEY)	Lentivirus	An African primate lentivirus (SIVsm) closely related to HIV-2	Nature 339 (6223), 389-392 (1989)	p7	366	434	mgarnsvlsgkeadelekvrlrpngkkkymlkhvvwaaneldrfglaeslldnkegcqkilsvlaplvptgsenlkslyntvcviwcihaeekvkhteeakqivqrhlvvetgtadrmpatsrptappsgrggnypvqqvggnyvhlplsprtlnawvklveekkfgaevvpgfqalsegctpydinqmlncvgehqaamqiireiineeaadwdlqhpqpgplpagqlreprgsdiagttstvdeqiqwmyrqqnpipvgniyrrwiqlglqkcvrmynptnildvkqgpkepfqsyvdrfykslraeqtdpavknwmtqtlliqnanpdcklvlkglgmnptleemltacqgvggpgqkarlmaealkealrpdqlpfaavqqkgqrktikcwncgk…	aealkealrpdqlpfa	iacqgvggpqhkaklm	gktghvmakcperqag	fcaiqrrhswsgtnsp	386	434	20	0	366	434	0	0	0.753779	0.8125	-0.0587207	0.8125	366	434	0	0
POL_HV2D2	P15833	1465	Human immunodeficiency virus type 2 (ISOLATE D205,7)	Lentivirus	A highly divergent HIV-2-related isolate	Nature 342 (6252), 948-950 (1989)	p7	378	430	mgargsvlsgkktdelekvrlrpggkkkymlkhvvwavneldrfglaeslleskegcqkilkvlaplvptgsenlkslfnivcvifclhaeekvkdteeakkiaqrhlaadtekmpatnkptappsggnypvqqlagnyvhlplsprtlnawvklveekkfgaevvpgfqalsegctpydinqmlncvgehqaamqiireiineeaadwdqqhpspgpmpagqlrdprgsdiagttstveeqiqwmyraqnpvpvgniyrrwiqlglqkcvrmynptnildikqgpkepfqsyvdrfykslraeqtdpavknwmtqtlliqnanpdcklvlkglgmnptleemltacqgiggpgqkarlmaealkealtpapipfaavqqkagkrgtvtcwncgkqght…	vqqkagkrgtvtcwnc	dcpqlktdtrdsedll	gktghimskcperqag	lldlpceapnvrerkn	378	430	0	0	361	430	-17	0	0.821625	0.878906	-0.0572817	0.878906	378	430	0	0
POL_HTL3P	Q4U0X6	1440	Human T-cell leukemia virus 3 (strain Pyl43)	Delta	Human T-cell lymphotropic virus type 3: complete nucleotide sequence and characterization of the human tax3 protein	J. Virol. 80 (19), 9876-9888 (2006)	p15-pro	338	430	mgktysspvnpipkapkglaihhwlnflqaayrlqpgpsefdfhqlrkflklaiktpvwlnpinysvlarlipknypgrvheivailiqetpareappsappaddpqkpppypehaqvepqclpvlhphgapathrpwqmkdlqaikqevsssapgspqfmqtvrlavqqfdptakdlhdllqylcsslvaslhhqqletliaqaetqgitgynplagplrvqannpnqqglrreyqnlwlsafsalpgntkdptwaailqgpeepfcsfverlnvaldnglpegtpkdpilrslaysnankecqkllqargqtnsplgemlracqtwtprdknkilmiqpkktpppnqpcfrcgqaghwsrdckqprpppgpcplcqdpahwkqdcpqlkadtkgsed…	miqpkktpppnqpcfr	lkalgqgatleemlta	knllrgggltsprtil	relcaehpreregsga	338	430	0	0	338	430	0	0	0.143238	0.878906	-0.735668	0.878906	338	430	0	0
POL_SIVM1	P05896	1448	Simian immunodeficiency virus (MM142-83 ISOLATE)	Lentivirus	Sequence of simian immunodeficiency virus from macaque and its relationship to other human and simian retroviruses	Nature 328 (6130), 543-547 (1987)	p7	365	433	mgarnsvlsgkkadelekirlrpggkkkymlkhvvwaaneldrfglaesllenkegcqkilsvlaplvptgsenlkslyntvcviwcihaeekvkhteeakqivqrhlvmetgtaetmpktsrptapfsgrggnypvqqiggnythlplsprtlnawvklieekkfgaevvsgfqalsegclpydinqmlncvgdhqaamqiirdiineeaadwdlqhpqqapqqgqlrepsgsdiagttstveeqiqwmyrqqnpipvgniyrrwiqlglqkcvrmynptnildvkqgpkepfqsyvdrfykslraeqtdpavknwmtqtlliqnanpdcklvlkglgtnptleemltacqgvggpgqkarlmaealkealapapipfaaaqqkgprkpikcwncgke…	aealkealapapipfa	dlikeaekvyhkrete	gkmdhvmakcpnrqag	erghwarecprkknar	365	433	0	0	365	433	0	0	0.301085	0.878906	-0.577821	0.878906	365	433	0	0
POL_HTL32	Q0R5R2	1440	HTLV-3 strain 2026ND	Delta	Ancient origin and molecular features of the novel human T-lymphotropic virus type 3 revealed by complete genome analysis	J. Virol. 80 (15), 7427-7438 (2006)	p15-pro	338	430	mgktysspinpipkapkglaihhwlnflqaayrlqpgpsefdfhqlrkflklaiktpvwlnpinysvlaglipknypgrvheivailiqetpareappsaplaedpqkpppypeqaqeasqclpilhphgapaahrpwqmkdlqaikqevsssapgspqfmqtirlavqqfdptakdlhdllqylcsslvaslhhqqletliaqaetqgitgynplagplriqannpnqqglrkeyqnlwlsafsalpgntkdptwaailqgpeepfgsfverlnvaldnglpegtpkdpilrslaysnankecqkllqargqtnsplgemlracqtwtprdknkilmvqpkktpppnqpcfrcgqvghwsrdckqprpppgpcpvcqdpthwkrdcpqlktdtrdsed…	mvqpkktpppnqpcfr	sataggvnmlqggkrp	knllrggglasprtil	fncgkvghtarncrap	338	430	0	0	338	430	0	0	0.538464	0.878906	-0.340442	0.878906	338	430	0	0
POL_HTL1L	P0C211	1462	HTLV-1 isolate Mel 15	Delta	Complete nucleotide sequence of a highly divergent human T-cell leukemia (lymphotropic) virus type I (HTLV-I) variant from melanesia: genetic and phylogenetic relationship to HTLV-I strains from other geographical regions	J. Virol. 67 (2), 1015-1023 (1993)	p15-pro	345	449	mgqifprsanpiprpprglathhwlnflqaayrlepgpssydfhqlktvlkmaletpvwmcpinysllasllpkgypgqvneilqvliqtqtqipshpappppsspthdppdsdpqipppyveptapqvlpvmhphgvppthrpwqmkdlqaikqevsqaapgspqfmqtirlavqqfdptakdlqdllqylcsslvaslhhqqldsliseaetrgitgynplagplrvqannpqqqglrreyqqlwltafaalpgsakdpswasilqgleepyhtfverlnvaldnglpegtpkdpilrslaysnankecqkllqarghtnsplgdmlracqawtprdktkvlvvqpkkpppnqpcfrcgkaghwsrdcaqprpppgpcplcqdpthwkrdcprlkpa…	vvqpkkpppnqpcfrc	prrppptqpcfrcgkv	ptlrqvhpnkdpasil	qpilgvrisvmgqtpq	345	449	0	0	345	423	0	-26	0.885887	0.8125	0.0733869	0.885887	345	449	0	0
POL_HV2BE	P18096	1550	Human immunodeficiency virus type 2 (ISOLATE BEN)	Lentivirus	A novel proviral clone of HIV-2: biological and phylogenetic relationship to other primate immunodeficiency viruses	Virology 177 (1), 305-311 (1990)	p7	383	431	mgarnsvlrgkkadelekvrlrpggkkkyrlkhivwaaneldkfglaeslleskegcqkilrvldplvptgsenlkslfntvcviwclhaeekvkdteeakklaqrhlvaetgtaekmpntsrptappsgkrgnypvqqaggnyvhvplsprtlnawvklveekkfgaevvpgfqalsegctpydinqmlncvgdhqaamqiireiineeaadwdsqhpipgplpagqlrdprgsdiagttstvdeqiqwmyrpqnpvpvgniyrrwiqiglqkcvrkynptnildikqgpkepfqsyvdrfykslraeqtdpavknwmtqtlliqnanpdcklvlkglgmnptleemltacqgvggpgqkarlmaealkeamgpspipfaaaqqrkairywncgkegh…	aqqrkairywncgkeg	ghwsrdctqprpppgp	gkpghimancperqag	kggdlisphpdqdisi	383	431	0	0	366	431	-17	0	0.890268	0.820312	0.0699553	0.890268	383	431	0	0
POL_SIVSP	P19505	1449	Simian immunodeficiency virus (PBJ/BC13 ISOLATE) (SOOTY MANGABEY)	Lentivirus	Sequence analysis and acute pathogenicity of molecularly cloned SIVSMM-PBj14	Nature 345 (6276), 636-640 (1990)	p7	366	434	mgarnsvlsgkkadelekirlrpggkkryqlkhivwaaneldrfglaesllenkegcqkilsvlaplvptgsenlkslyntvcvlwcihaeekvkhteeakqivqrhlvvetgtadkmpatsrptappsgkggnypvqqiggnythlplsprtlnawvklieekkfgaevvpgfqalsegctpydinqmlncvgehqaamqiireiineeaadwdlqhpqpgpippgqlreprgsdiagttstvdeqiqwmyrqqnpipvgniyrrwiqlglqkcvrmynptnildvkqgpkepfqsyvdrfykslraeqtdpavknwmtqtlliqnanpdcklvlkglginptleemltacqgvggpgqkarlmaealkdaltqgplpfaavqqkgqrkiikcwncgk…	aealkdaltqgplpfa	eemmvacqgvggpthk	gkaghvmakcperqag	hearqlcaetstpisp	366	434	0	0	366	434	0	0	0.917431	0.703125	0.214306	0.917431	366	434	0	0
POL_HV192	O12158	1431	HIV-1 M:C_92BR025	Lentivirus	Molecular cloning and analysis of functional envelope genes from human immunodeficiency virus type 1 sequence subtypes A through G. The WHO and NIAID Networks for HIV Isolation and Characterization	J. Virol. 70 (3), 1651-1667 (1996)	p7	375	429	mgarasilrggkldaweriklkpggkkhymmkhlvwasrelerfaldpglletsegckqimkqlqpalqtgtkelislhntvatlycvhekidvrdtkealdkikeeqnksqqktqqaeaadkgkvsqnypivqnlqgqmvhqpisartlnawvkvveekafspevipmftalsegatpqdlntmlntvgghqaamqmlkdtineeaaewdrlhpvhagpvapgqmreprgsdiagttstlqeqitwmtnnppvpvgdiykrwiilglnkivrmyspvsildikqgpkepfrdyvdrffktlraeqatqdvknwmtdtllvqnanpdcktilralgpgasleemmtacqgvggpghkarvlaeamskvnntnimmqrsnckgpkrtikcfncgkeghla…	mqrsnckgpkrtikcf	pcfrcgkaghwsrdct	gkeghqvkdcterqan	ipepepeedallldlp	375	429	0	0	375	429	0	0	0.917431	0.761719	0.155713	0.917431	375	429	0	0
GAG_MSVMO	P03334	538	Moloney murine sarcoma virus	Gamma	Complete nucleotide sequence and organization of the Moloney murine sarcoma virus genome	Science 214 (4519), 445-450 (1981)	p10	479	538	mgqtvttplsltldhwkdverlahnqsvdvkkrrwvtfcsaewptfnvgwprdgtfnrdlitqvkikvfspgphghpdqvpyivtwealafdpppwvkpfvhpkppppllpsapslplepplstppqsslypaltpslgakpkpqvlsdsggplidlltedpppyrdprpppsdrdgdsgeatpageapdpspmasrlrgrreppvadsttsqafplrtggngqlqywpfsssdlynwknnnpsfsedpgkltaliesvlithqptwddcqqllgtlltgeekqrvllearkavrgddgrptqlpnevdaafplerpdweyttqagrnhlvhyrqlliaglqnagrsptnlakvkgitqgpnespsaflerlkeayrrytpydpedpgqetnvsmsfiw…	atvvsgqrqdrqeger	ikcfncgkeghiarnc	gprgprpqtslltldd	dgggsegtgesgterg	479	538	0	0	479	538	0	0	0.833046	0.9375	-0.104454	0.9375	479	538	0	0
POL_SIVMK	P05897	1446	Simian immunodeficiency virus - mac K6W	Lentivirus	Sequence of simian immunodeficiency virus and its relationship to the human immunodeficiency viruses	Nature 328 (6130), 539-543 (1987)	p7	365	433	mgarnsvlsgkkadelekirlrpggkkkymlkhvvwaaneldrfglaesllenkegcqkilsvlaplvptgsenlkslyntvcviwcihaeekvkhteeakqivqrhlvvetgtaetmpktsrptapssgrggnypvqqiggnyvhlplsprtlnawvklieekkfgaevvpgfqalsegctpydinqmlncvgdhqaamqiirdiineeaadwdlqhpqpapqqgqlrepsgsdiagttssvdeqiqwmyrqqnpipvgniyrrwiqlglqkcvrmynptnildvkqgpkepfqsyvdrfykslraeqtdaavknwmtqtlliqnanpdcklvlkglgvnptleemltacqgvggpgqkarlmaealkealapvpipfaaaqkrgprkpikcwncgke…	aealkealapvpipfa	rapregrppldkdqca	gkmdhvmakcpdrqag	warecprkknaretnv	365	433	0	0	365	433	0	0	0.939188	0.878906	0.0602813	0.939188	365	433	0	0
GAG_SRV2	P51516	654	Simian retrovirus 2	Beta	Sequence relationships of type D retroviruses which cause simian acquired immunodeficiency syndrome	Virology 157 (2), 317-329 (1987)	p14	524	618	mgqelsqhelyveqlkkalktrgvkvkgndllkffdfvkdtcpwfpqegtidikrwrrvgdcfqdyyntfgpekipvtafsywnlikdlidkkeadpqvmaavtqtekilkvssqtdlrdnshnkdmdlislesddeeakapsekmtmsnkspkkypamlasqnnntdkdpdlsevdwdgledeaakyhnpdwppflsrpppynrtaatapavmavvnpkeelkekisqleeqikleelhqsliirlqklktgnervtssgnieshsrtpkwpgqclpkgkylinknteeyppkdifpvtetmdgqgqawrhhngfdftvikelktavsqygatapytlaivesiadnwltptdwntlvravlsggdhliwkseffencrdtakrnqqagngwdfdmlt…	aaafsgqtvkdllnnk	hkreteeekqerekke	qgngmrgqpqapkqay	rppldkdqcayckerg	524	618	0	0	524	618	0	0	0.944919	0.878906	0.0660132	0.944919	524	618	0	0
POL_HV2SB	P12451	1462	Human immunodeficiency virus type 2 (ISOLATE SBLISY)	Lentivirus	Molecular and biological characterization of a replication competent human immunodeficiency type 2 (HIV-2) proviral clone	Proc. Natl. Acad. Sci. U.S.A. 86 (7), 2433-2437 (1989)	p7	382	430	mgaknsvlrgkkadelekirlrpggkkkyrlkhivwaaneldrfglteslleskegcqkiisvleplvptgsenlkslynttcviwclhaeekvkdteeakrivgrhlvaetetaekmpnisrptappsgkggnfpvqqiggnyvhlplsprtlnawvklveekkfgaevvpgfqalsegctpydinqmlncvgdhqaamqiireiineeaadwdvqhpipgplpagqlrdprgsdiagttstveeqiewmyrqenpvpvgniyrrwiqiglqkcvrmynptnildikqgpkesfqsyvdrfykslraeqtdaavknwmtqtllvqsnpdcklvlkglgmnptleemltacqgiggpgqkarlmaealkeamrpapipfaaaqqkraikcwncgkeghs…	aqqkraikcwncgkeg	cfrcgkaghwsrdctq	gksghimancpdrqag	lcqdpthwkrdcprlk	382	430	0	0	365	430	-17	0	0.9474	0.820312	0.127087	0.9474	382	430	0	0
POL_HV2D1	P17757	1462	Human immunodeficiency virus type 2 (ISOLATE D194)	Lentivirus	Molecular cloning of two west African human immunodeficiency virus type 2 isolates that replicate well in macrophages: a Gambian isolate, from a patient with neurologic acquired immunodeficiency syndrome, and a highly divergent Ghanian isolate	Proc. Natl. Acad. Sci. U.S.A. 86 (7), 2383-2387 (1989)	p7	383	431	mgarnsvlrgkkadelekvrlrpngkkryrlkhvvwaaneldrfglaeslleskegcqkilkvleplvptgsenlkslfntvcviwclhaeekvkdteeakklaqrhlvaetgtaekmpnisrptappsgkggnfpvqqaggnyihvplsprtlnawvklveekkfgaevvpgfqalsegctpydinqmlncvgdhqaamqiireiineeaadwdaqhpipgplpagqlrdprgsdiagttstvdeqiqwmyrqpnpvpvgniyrrwiqiglqkcvrmynptnildvkqgpkesfqsyvdrfykslraeqtdpavknwmtqtlliqnanpdcklvlkglgmnptleemltacqgvggpsqkarlmaealkealtpapipfaaaqqrraircwncgkegh…	aqqrraircwncgkeg	wtpkdktkvlvvqpkk	gksghimancperqag	peedallldlpadiph	383	431	0	0	366	431	-17	0	0.951344	0.878906	0.0724374	0.951344	383	431	0	0
POL_HV2RO	P04584	1464	Human immunodeficiency virus type 2 (ISOLATE ROD)	Lentivirus	Genome organization and transactivation of the human immunodeficiency virus type 2	Nature 326 (6114), 662-669 (1987)	p7	383	431	mgarnsvlrgkkadelerirlrpggkkkyrlkhivwaankldrfglaeslleskegcqkiltvldpmvptgsenlkslfntvcviwcihaeekvkdtegakqivrrhlvaetgtaekmpstsrptapssekggnypvqhvggnythiplsprtlnawvklveekkfgaevvpgfqalsegctpydinqmlncvgdhqaamqiireiineeaaewdvqhpipgplpagqlreprgsdiagttstveeqiqwmfrpqnpvpvgniyrrwiqiglqkcvrmynptnildikqgpkepfqsyvdrfykslraeqtdpavknwmtqtllvqnanpdcklvlkglgmnptleemltacqgvggpgqkarlmaealkevigpapipfaaaqqrkafkcwncgkegh…	aqqrkafkcwncgkeg	emlracqtwtprdknk	gkpghimtncpdrqag	kgsedllldlpceash	383	431	0	0	366	431	-17	0	0.952641	0.9375	0.015141	0.952641	383	431	0	0
POL_HV1ET	Q75002	1439	HIV-1 M:C_ETH2220	Lentivirus	Full-length sequence of an ethiopian human immunodeficiency virus type 1 (HIV-1) isolate of genetic subtype C	AIDS Res. Hum. Retroviruses 12 (14), 1329-1339 (1996)	p7	375	429	mgarasilrgekldawekiklrpggkkhymlkhlvwanrelekfalnpdlldtsagckqiikqlqpalqtgteelkslfntvatlycvhqkieikdtkealdkieeeqnesqqktqqagaadrgkdsqnypivqnmqgqmvhqpisartlnawvkvveekafspevipmftalsegatpqdlntmlntvgghqaamqmlkdtineeaaewdrlhpvhagpvapgqmrdprgsdiagttstlqeqiawmtgnppvpvgdiykrwiilglnkivrmyspvsildikqgpkepfrdyvdrffktlraeqatqdvknwmtdtllvqnanpdcktilralgpgasleemmtacqgvggpahkarvlaeamsqvnnttimmqksnfkgpkraikcfncgkeghla…	mqksnfkgpkraikcf	nsplgdmlracqtwtp	gkeghqmkdcterqan	eedallldlpadiphp	375	429	0	0	375	429	0	0	0.957182	0.875	0.0821824	0.957182	375	429	0	0
POL_HTL1C	P14078	1462	Human T-cell lymphotrophic virus type 1 (Caribbean isolate)	Delta	Molecular cloning and complete nucleotide sequence of an adult T cell leukaemia virus/human T cell leukaemia virus type I (ATLV/HTLV-I) isolate of Caribbean origin: relationship to other members of the ATLV/HTLV-I subgroup	J. Gen. Virol. 69 (PT 7), 1695-1710 (1988)	p15-pro	345	449	mgqifsrsaspiprpprglaahhwlnflqaayrlepgpssydfhqlkkflkialetpvwicpinysllasllpkgypgrvneilhiliqtqaqipsrpappppsssthdppdsdpqipppyveptapqvlpvmhphgappnhrpwqmkdlqaikqevsqaapgspqfmqtirlavqqfdptakdlqdllqylcsslvaslhhqqldsliseaetrgitgynplagplrvqannpqqqglrreyqqlwlaafaalpgsakdpswasilqgleepyhafverlnialdnglpegtpkdpilrslaysnankecqkllqarghtnsplgdmlracqawtpkdktkvlvvqpkkpppnqpcfrcgkaghwsrdctqprpppgpcplcqdpthwkrdcprlkpt…	vvqpkkpppnqpcfrc	irpyrkktdltgyirl	ptlqqvlpnqdptsil	qapkqaygavsfvpan	345	449	0	0	345	449	0	0	0.959668	0.9375	0.0221678	0.959668	345	449	0	0
POL_HV2ST	P20876	1463	Human immunodeficiency virus type 2 (ISOLATE ST)	Lentivirus	Molecular characterization of an attenuated human immunodeficiency virus type 2 isolate	J. Virol. 64 (2), 890-901 (1990)	p7	383	431	mgarnsvlrgkkadelekirlrpggkkkyrlkhivwaaneldrfglaeslleskegcqkiltvldplvptgsenlkslfntvcviwcihaeekakdteeakqkvqrhlvaetkttekmpstsrptappsgnggnfpvqqvagnythvplsprtlnawvklveekkfgaevvpgfqalsegctpydinqmlncvgdhqaamqiireiineeaadwdaqhpipgplpagqlreprgsdiagttstveeqiqwmfrpqnpvpvgsiyrrwiqiglqkcvrmynptnildikqgpkepfqsyvdrfykslraeqtdpavknwmtqtllvqnanpdcklvlkglginptleemltacqgvggpgqkarlmaealkeamapapipfaaaqqrrtikcwncgkegh…	aqqrrtikcwncgkeg	knkekggccfkcgrkg	gkaghimakcperqag	hihnnsetkapglcpr	383	431	0	0	366	431	-17	0	0.962119	0.9375	0.0246193	0.962119	383	431	0	0
POL_SIVV1	P27973	1470	Simian immunodeficiency virus (AGM155 ISOLATE)	Lentivirus	Simian immunodeficiency viruses from African green monkeys display unusual genetic diversity	J. Virol. 64 (3), 1086-1092 (1990)	p7	373	439	mgaatsalnrrqldefehirlrpngkkkyqikhliwagkkmdrfglheklleteegckkiievlspleptgsegmkslynlvcvllcvhqekkvkdteealaivrqcchlvdkektavtppggqqknntggtatpggsqnfpaqqqgnawvhvplsprtlnawvkaveekkfgaeivpmfqalsegctpydinqmlnvlgdhqgalqivkeiineeaaqwdvthpppagplpagqlrdpggsdiagttstvqeqlewiytanprvdvgaiyrrwiilglqkcvkmynpvsvldirqgpkepfkdyvdrfykairaeqasgevkqwmteslliqnanpdckvilkglgmhptleemltacqgvggpsykakvmaemmqnlqsqnmvqqgggrgrprpppk…	aemmqnlqsqnmvqqg	plcqdpshwkrdcpql	cgkpghlakdcrgqvn	alldtgadltvipqtl	373	439	0	0	373	439	0	0	0.963823	0.875	0.0888233	0.963823	373	439	0	0
POL_HV2G1	P18042	1464	Human immunodeficiency virus type 2 (ISOLATE GHANA-1)	Lentivirus	Genomic divergence of HIV-2 from Ghana	AIDS Res. Hum. Retroviruses 5 (6), 593-604 (1989)	p7	384	432	mgarnsvlrgkkadelekirlrpsgkkkyrlkhivwaaneldkfglaeslleskegcqkiltvldplvptgsenlkslfntvcviwclhaeekvkdteeakklvqrhlgaetgtaekmpstsrptappsgrgrnfpvqqtgggnyihvplsprtlnawvklvedkkfgaevvpgfqalsegctpydinqmlncvgdhqaamqiireiindeaadwdaqhpipgplpagqlrdprgsdiagttstveeqiqwmyrpqnpvpvgniyrrwiqiglqkcvrmynptnildvkqgpkepfqsyvdrfykslraeqtdpavknwmtqtlliqnanpdcklvlkglgmnptleemltacqgvggpgqkarlmaealkealtpppipfaaaqqrkvircwncgkeg…	aqqrkvircwncgkeg	ghwsrdckqprpppgp	gktghvmakcperqag	ldtgaditvlpaylcp	384	432	0	0	367	432	-17	0	0.96523	0.875	0.0902302	0.96523	384	432	0	0
POL_HV2KR	Q74120	1463	Human immunodeficiency virus type 2 (isolate KR)	Lentivirus	Direct Submission	Submitted (??-APR-1995)	p7	383	431	mgarssvlrgkkvdelekirlrpggkkkyrlkhivwaanelgkfglaeslleskegcqkiitvldplvptgsenlkslfntvcviwclhaeekvkdtegakqivqrhlvaetgtadkmpstsrpaappsgrggnypvqqiagnyshvplsprtlnawvklveekkfgaevvpgfqalsegctpydinqmlncvgdhqaamqiireiineeaadwdvqhpipgplpagqlreprgsdiagttstveeqiqwmfraqnpipvgniyrrwiqiglqkcvrmynptnildvkqgpkepfqsyvdrfykslraeqtdpavknwmtqtllvqnanpdcklvlkglgmnptleemltacqgiggpgqkarlmaealkealapapipfaaaqqrrtikcwncgkdgh…	aqqrrtikcwncgkdg	acqtwtpkdktkvlvv	gksghvmancperqag	lldlpadiphpknsig	383	431	0	0	366	431	-17	0	0.972324	0.9375	0.0348244	0.972324	383	431	0	0
POL_HV19N	O41798	1435	HIV-1 M:G_92NG083	Lentivirus	A comprehensive panel of near-full-length clones and reference sequences for non-subtype B isolates of human immunodeficiency virus type 1	J. Virol. 72 (7), 5680-5698 (1998)	p7	379	433	mgarasvlsggkldswekirlrpggrkkyklkhivwasrelgrfalnrdlletaegcvqimkqlqpaltgteelrslfntvatlycvhqkievkdtkeapeevekiqknsqqeiqqaaknegnsnpvsqnypivqnaqgqmihqaispwtlnawvkvveekafspevipmfsalsegatpqdlntmlntvgghqaamqmlkdtindeaaewdrihpqqagpippgqirepsgsdiagttstlqeqirwmtsnppipvgeiykrwiilglnkivrmyspvsildirqgpkepfrdyvdrffktlraeqatqevkgwmtdtllvqnanpdcktilralgpgatleemmtacqgvggpshkarvlaeamsqasgaaaaaimmqksnfkgprriikcfncgke…	mqksnfkgprriikcf	plgdmlracqtwtpkd	gkeghqmkecterqan	ldlpadiphpknsigg	379	433	0	0	379	433	0	0	0.973407	0.820312	0.153094	0.973407	379	433	0	0
POL_HV2NZ	P05962	1461	Human immunodeficiency virus type 2 (ISOLATE NIH-Z)	Lentivirus	Genetic variability between isolates of human immunodeficiency virus (HIV) type 2 is comparable to the variability among HIV type 1	Proc. Natl. Acad. Sci. U.S.A. 85 (16), 5941-5945 (1988)	p7	381	429	mgarnsvlrgkkadelekirlrpggkkkyklkhivwaaneldrfglaeslleskegcqkiltvldplvptgsenlkslfntvcviwcihaeekvkdtegakqivqrhlvaetgtaekmpntsrptappsgknfpvqqvagnythiplspgtlnawvklveekkfgaevvpgfqalsegctpydinqmlncvgdhqaamqiireiineeaadwdvahpipgplpagqlreprgsdiagttstveeqiqwmfrpqnpvpvgniyrrwiqiglqkcvrmynptnildinqgpkepfqsyvdrfykslraeqtdpavknwmtqtlliqnanpdcklvlkglgmnptleemlttcqgvggpgqkarlmaealkevmapapipfaaaqqrktfkcwncgkeghsa…	aqqrktfkcwncgkeg	lgdmlracqtwtpkdk	gksghvmancpdrqag	lkptipepepeedall	381	429	0	0	364	429	-17	0	0.985661	0.878906	0.106755	0.985661	381	429	0	0
POL_HV2UC	Q76634	1471	HIV-2 B_UC1	Lentivirus	Distinguishing features of an infectious molecular clone of the highly divergent and noncytopathic human immunodeficiency virus type 2 UC1 strain	J. Virol. 67 (2), 1006-1014 (1993)	p7	378	430	mgarssvlsgkktdelekvrlrpggkkryclkhiiwavneldrfglaeslleskegchkiltvlaplvptgsenlkslfntvcviyclhaeekvkdteeakkiaqrhlaadtekmpatsrptappsggnypvqqiagnyvhmplsprtlnawvklveekkfgaevvpgfqalsegctpydinqmlncvgdhqaamqiireiineeaadwdqqhpipgplpagqlrdprgsdiagttstveeqiqwmyraqnpvpvgniyrrwiqiglqkcvrmynptnildikqgpkepfqsyvdrfykslraeqtdpavknwmtqtlliqnanpdcklvlkglgmnptleemltacqgiggpgqkarlmaealkealtpapipfaaaqqkagkrgtvtcwncgkvght…	aqqkagkrgtvtcwnc	hqmkdckngrqanffr	gkqghimskcperqag	nrkgpikcfncgkegh	378	430	0	0	361	430	-17	0	0.990962	0.878906	0.112056	0.990962	378	430	0	0
POL_HV2CA	P24107	1462	Human immunodeficiency virus type 2 (ISOLATE CAM2)	Lentivirus	Nucleotide sequence of a Guinea-Bissau-derived human immunodeficiency virus type 2 proviral clone (HIV-2CAM2)	J. Gen. Virol. 72 (PT 3), 721-724 (1991)	p7	383	431	mgarnsvlrgkkadelekvrlrpggkkkyklkhivwaaneldrfglaeslleskegcqrilkvldplvptgsenlkslfntvcviwcihaeekvkdteeakrialrhlaaetgtaekmpdtsrptappsgkggnypvqsiggnythvplsprtlnawvklveekkfgaevvpgfqalsegctpydinqmlncvgdhqaamqiireiineeaadwdanhpipgplpagqlrdprgsdiagttstveeqiqwmfraqnpvpvgniyrrwiqiglqkcvrmynptnildikqgpkesfqsyvdrfykslraeqtdpavknwmtqtllvqnanpdcklvlkglgmnptleemltacqgvggpgqkarlmaealkeamgpppipfaaaqqrrtikcwncgkegh…	aqqrrtikcwncgkeg	laysnankecqkllqa	gkpghimtncpdrqag	peedallldlpadiph	383	431	0	0	366	431	-17	0	0.942176	1	-0.0578239	1	383	431	0	0
GAG_HTL1M	P14077	429	Human T-cell lymphotrophic virus type 1 (isolate MT-2)	Delta	Nucleotide sequence of the core (gag) gene from HTLV-1 isolate MT-2	Nucleic Acids Res. 17 (19), 7998 (1989)	p15-gag	345	429	mgqifsrsaspiprpprglaahhwlnflqaayrlepgpssydfhqlkkflkialetpvwicpinysllasllpkgypgrvneilhiliqtqaqipsrpappppsspthdppdsdpqipppyveptapqvlpvmhphgappnhrpwqmkdlqaikqevsqaapgspqfmqtirlavqqfdptakdlqdllqylcsslvaslhhqqldsliseaetrgitsynplagplrvqannpqqqglrreyqqlwlaafaalpgsakdpswasilqgleepyhafverlnialdnglpegtpkdpilrslaysnankecqkllqarghtnsplgdmlracqtwtpkdktkvlvvqpkkpppnqpcfrcgkaghwsrdctqprpppgpcplcqdpthwkrdcprlkpt…	vvqpkkpppnqpcfrc	knltkilaavvsekgf	lpadiphpknsiggev	pregrppldkdqcayc	345	429	0	0	345	429	0	0	0	1	-1	1	345	429	0	0
GAG_HTL1A	P03345	429	Human T-cell lymphotrophic virus type 1 (strain ATK)	Delta	Human adult T-cell leukemia virus: complete nucleotide sequence of the provirus genome integrated in leukemia cell DNA	Proc. Natl. Acad. Sci. U.S.A. 80 (12), 3618-3622 (1983)	p15-gag	345	429	mgqifsrsaspiprpprglaahhwlnflqaayrlepgpssydfhqlkkflkialetparicpinysllasllpkgypgrvneilhiliqtqaqipsrpappppsspthdppdsdpqipppyveptapqvlpvmhphgappnhrpwqmkdlqaikqevsqaapgspqfmqtirlavqqfdptakdlqdllqylcsslvaslhhqqldsliseaetrgitgynplagplrvqannpqqqglrreyqqlwlaafaalpgsakdpswasilqgleepyhafverlnialdnglpegtpkdpilrslaysnankecqkllqarghtnsplgdmlracqtwtpkdktkvlvvqpkkpppnqpcfrcgkaghwsrdctqprpppgpcplcqdpthwkrdcprlkpt…	vvqpkkpppnqpcfrc	kgcwrcgqeghqmkdc	lpadiphpknsiggev	ttrnnstgvnffreth	345	429	0	0	345	429	0	0	0.253206	1	-0.746794	1	345	429	0	0
PRO_HTL1A	P10274	651	Human T-cell lymphotrophic virus type 1 (strain ATK)	Delta	Human adult T-cell leukemia virus: complete nucleotide sequence of the provirus genome integrated in leukemia cell DNA	Proc. Natl. Acad. Sci. U.S.A. 80 (12), 3618-3622 (1983)	p15-pro	345	449	mgqifsrsaspiprpprglaahhwlnflqaayrlepgpssydfhqlkkflkialetparicpinysllasllpkgypgrvneilhiliqtqaqipsrpappppsspthdppdsdpqipppyveptapqvlpvmhphgappnhrpwqmkdlqaikqevsqaapgspqfmqtirlavqqfdptakdlqdllqylcsslvaslhhqqldsliseaetrgitgynplagplrvqannpqqqglrreyqqlwlaafaalpgsakdpswasilqgleepyhafverlnialdnglpegtpkdpilrslaysnankecqkllqarghtnsplgdmlracqtwtpkdktkvlvvqpkkpppnqpcfrcgkaghwsrdctqprpppgpcplcqdpthwkrdcprlkpt…	vvqpkkpppnqpcfrc	hwkqdcpqlkadtkgs	ptlqqvlpnqdpasil	qqrqpilhvqvsfsnt	345	449	0	0	345	449	0	0	0.941503	1	-0.0584969	1	345	449	0	0
GAG_HV1RH	P05890	501	Human immunodeficiency virus type 1 (RF/HAT ISOLATE)	Lentivirus	Identification and characterization of conserved and variable regions in the envelope gene of HTLV-III/LAV, the retrovirus of AIDS	Cell 45 (5), 637-648 (1986)	p7	378	434	mgarasvlsggkldkwekirlrprgkkryklkhivwasrelerfavnpslletaegcrqilgqlqpalqtgseelkslynavatlycvhqnievrdtkealdkieeeqnkskkkaqqaaadtgngsqvsqnypivqnlqgqmvhqaisprtlnawvkvveekafspevipmfsalsegatpqdlntmlntvgghqaamqmlketineeaaewdrlhpvhagpiapgqmreprgsdiagttstlqeqigwmtnnppipvgeiykrwiilglnkivrmyspisildirqgpkepfrdyvdrfyktlraeqasqdvknwmtetflvqnanpdcktilkalgpaatleemmtacqgvggpshkarilaeamsqvtnsatimlqkgnfrdqrkivkcfncgkvg…	lqkgnfrdqrkivkcf	ggpqhkaklmvemmsn	eghqmkdctnegrqan	wsgtnsppngnslrss	378	434	0	0	378	434	0	0	0.946801	1	-0.0531988	1	378	434	0	0
POL_SIVVT	P05895	1467	Simian immunodeficiency virus (TYO-1 ISOLATE)	Lentivirus	Sequence of simian immunodeficiency virus from African green monkey, a new member of the HIV/SIV group	Nature 333 (6172), 457-461 (1988)	p7	377	443	mgaatsalnrrqldkfehirlrptgkkkyqikhliwagkemerfglherlleseegckkiievlypleptgseglkslfnlvcvlfcvhkdkevkdteeavaivrqcchlvekernaernttetssgqkkndkgvtvppggsqnfpaqqqgnawihvplsprtlnawvkaveekkfgaeivpmfqalsegctpydinqmlnvlgdhqgalqivkeiineeaaqwdiahpppagplpagqlrdprgsdiagttstvqeqlewiytanprvdvgaiyrrwiilglqkcvkmynpvsvldirqgpkeafkdyvdrfykairaeqasgevkqwmteslliqnanpdckvilkglgmhptleemltacqgvggpsykakvmaemmqnmqsqnmmqqggqrgrpr…	aemmqnmqsqnmmqqg	gpcpvcqdpthwkrdc	cgkpghlakdcrgqvn	iqvsfsntppvsvqal	377	443	0	0	377	443	0	0	0.950927	1	-0.0490728	1	377	443	0	0
POL_SIVVG	P27980	1465	Simian immunodeficiency virus (AGM3 ISOLATE)	Lentivirus	Complete nucleotide sequence of a simian immunodeficiency virus from African green monkeys: a novel type of intragroup divergence	Virology 176 (1), 216-221 (1990)	p7	377	443	mgaatsalnrrqldkfehirlrptgkkkyqikhliwagkemerfglherlleseegckkiievlypleptgseglkslfnlvcvlfcvhkdkevkdteeavaivrqcchlvekernaernttetssgqkkndkgvtvppggsqnfpaqqqgnawihvplsprtlnawvkaveekkfgaeivpmfqalsegctpydinqmlnvlgdhqgalqivkeiineeaaqwdiahpppagplpagqlrdprgsdiagttstvqeqlewiytanprvdvgaiyrrwiilglqkcvkmynpvsvldirqgpkeafkdyvdrfykairaeqasgevkqwmteslliqnanpdckvilkglgmhptleemltacqgvggpsykakvmaemmqnmqsqnmmqqggqrgrpr…	aemmqnmqsqnmmqqg	rpppgpcplcqdpshw	cgkpghlakdcrgqvn	pppgpcplcqdpshwk	377	443	0	0	377	443	0	0	0.955954	1	-0.0440462	1	377	443	0	0
POL_HTL1A	P03362	1462	Human T-cell lymphotrophic virus type 1 (strain ATK)	Delta	Human adult T-cell leukemia virus: complete nucleotide sequence of the provirus genome integrated in leukemia cell DNA	Proc. Natl. Acad. Sci. U.S.A. 80 (12), 3618-3622 (1983)	p15-pro	345	449	mgqifsrsaspiprpprglaahhwlnflqaayrlepgpssydfhqlkkflkialetparicpinysllasllpkgypgrvneilhiliqtqaqipsrpappppsspthdppdsdpqipppyveptapqvlpvmhphgappnhrpwqmkdlqaikqevsqaapgspqfmqtirlavqqfdptakdlqdllqylcsslvaslhhqqldsliseaetrgitgynplagplrvqannpqqqglrreyqqlwlaafaalpgsakdpswasilqgleepyhafverlnialdnglpegtpkdpilrslaysnankecqkllqarghtnsplgdmlracqtwtpkdktkvlvvqpkkpppnqpcfrcgkaghwsrdctqprpppgpcplcqdpthwkrdcprlkpt…	vvqpkkpppnqpcfrc	qpcfrcgqvghwsrdc	ptlqqvlpnqdpasil	dsedllldlpceapnv	345	449	0	0	345	449	0	0	0.957407	1	-0.0425935	1	345	449	0	0
POL_HV1RH	P05959	1436	Human immunodeficiency virus type 1 (RF/HAT ISOLATE)	Lentivirus	Identification and characterization of conserved and variable regions in the envelope gene of HTLV-III/LAV, the retrovirus of AIDS	Cell 45 (5), 637-648 (1986)	p7	378	434	mgarasvlsggkldkwekirlrprgkkryklkhivwasrelerfavnpslletaegcrqilgqlqpalqtgseelkslynavatlycvhqnievrdtkealdkieeeqnkskkkaqqaaadtgngsqvsqnypivqnlqgqmvhqaisprtlnawvkvveekafspevipmfsalsegatpqdlntmlntvgghqaamqmlketineeaaewdrlhpvhagpiapgqmreprgsdiagttstlqeqigwmtnnppipvgeiykrwiilglnkivrmyspisildirqgpkepfrdyvdrfyktlraeqasqdvknwmtetflvqnanpdcktilkalgpaatleemmtacqgvggpshkarilaeamsqvtnsatimlqkgnfrdqrkivkcfncgkvg…	lqkgnfrdqrkivkcf	mmsngqnmvqvgpqkk	eghqmkdctnegrqan	emmsngqnmvqvgpqk	378	434	0	0	378	434	0	0	0.960284	1	-0.0397164	1	378	434	0	0
GAG_XMRV6	Q27ID9	536	Xenotropic MuLV-related virus VP62	Gamma	Identification of a novel Gammaretrovirus in prostate tumors of patients homozygous for R462Q RNASEL variant	PLoS Pathog. 2 (3), E25 (2006)	p10	477	536	mgqtvttplsltlqhwgdvqriasnqsvdvkkrrwvtfcsaewptfnvgwpqdgtfnlgvisqvksrvfcpgphghpdqvpyivtwealaydpppwvkpfvspkppplptapvlppgpsaqppsrsalypaltpsikskppkpqvlpdsggplidlltedpppygaqpsssarenneeeaattsevsppspmvsrlrgrrdppaadsttsqafplrmggdgqlqywpfsssdlynwknnnpsfsedpgkltaliesvlithqptwddcqqllgtlltgeekqrvllearkavrgndgrptqlpnevnaafplerpdwdytttegrnhlvlyrqlllaglqnagrsptnlakvkgitqgpnespsaflerlkeayrrytpydpedpgqetnvsmsfiwqs…	atvvigqrqdrqgger	lgemlracqtwtprdk	gprgprpqtslltlgd	lrgggltsprtilpli	477	536	0	0	477	536	0	0	0.961731	1	-0.0382685	1	477	536	0	0
GAG_HV1M2	Q9QBZ2	496	HIV-1 M:F2_MP257C	Lentivirus	Near-full-length genome sequencing of divergent African HIV type 1 subtype F viruses leads to the identification of a new HIV type 1 subtype designated K	AIDS Res. Hum. Retroviruses 16 (2), 139-151 (2000)	p7	377	431	mgarasvlsggkldawekirlrpggkkkyrlkhivwasrelkrfalnpgllettegckkiigqlqpslqtgseelkslfntivvlyyvhqkievrdtkealdklqeeqdkhqqktqqatadkgvskgvsqnypilqnlqgqmvhqslsprtlnawvkvieekafspevipmfsalsegatpqdlntmlntvgghqaamqmlkdtineeaaewdrlhpvhagpippgqmreprgsdiagttstlqeqiawmtsnppvpvgeiykrwiilglnkivrmyspvsildikqgpkepfrdyvdrffktlraeqatqevkgwmtetllvqnanpdcktilkalgpgatleemmtacqgvggpshkarilaeamskatgaaimmqksnfkgqrrivkcfncgkegh…	mqksnfkgqrrivkcf	algpeatleemmvacq	gqeghqmkdcterqan	anffrevlasgghear	377	431	0	0	377	431	0	0	0.961897	1	-0.0381029	1	377	431	0	0
GAG_HV1A2	P03349	502	HIV-1 M:B_ARV2/SF2	Lentivirus	Nucleotide sequence and expression of an AIDS-associated retrovirus (ARV-2)	Science 227 (4686), 484-492 (1985)	p7	380	434	mgarasvlsggeldkwekirlrpggkkkyklkhivwasrelerfavnpglletsegcrqilgqlqpslqtgseelrslyntvatlycvhqridvkdtkealekieeeqnkskkkaqqaaaaagtgnssqvsqnypivqnlqgqmvhqaisprtlnawvkvveekafspevipmfsalsegatpqdlntmlntvgghqaamqmlketineeaaewdrvhpvhagpiapgqmreprgsdiagttstlqeqigwmtnnppipvgeiykrwiilglnkivrmysptsildirqgpkepfrdyvdrfyktlraeqasqdvknwmtetllvqnanpdcktilkalgpaatleemmtacqgvggpghkarvlaeamsqvtnpanimmqrgnfrnqrktvkcfncgk…	mqrgnfrnqrktvkcf	mkdckngrqanffrev	greghqmkdcterqan	lcaetsvpisptnggg	380	434	0	0	380	434	0	0	0.963656	1	-0.0363437	1	380	434	0	0
GAG_MLVBM	P29167	537	Murine leukemia virus (strain BM5 ECO)	Gamma	Characteristics and contributions of defective, ecotropic, and mink cell focus-inducing viruses involved in a retrovirus-induced immunodeficiency syndrome of mice	J. Virol. 65 (8), 4232-4241 (1991)	p10	478	537	mgqtvttplsltlehwgdvqriasnqsvgvkkrrwvtfcsaewptfgvgwpqdgtfnldiilqvkskvfspgphghpdqvpyivtweaiayepppwvkpfvspklslsptapilpsgpstqppprsalypaftpsikprpskpqvlsddggplidlltedpppygeqgpsspdgdgdreeatstseipapspmvsrlrgkrdppaadsttsrafplrlggngqlqywpfsssdlynwknnnpsfsedpgkltaliesvltthqptwddcqqllgtlltgeekqrvllearkavrgndgrptqlpnevnsafplerpdwdyttpegrnhlvlyrqlllaglqnagrsptnlakvkgitqgpnespsaflerlkeayrrytpydpedpgqetnvsmsfiwq…	atvvtgqrqdrqgger	flnnknkekggccfkc	gprgprpqtslltldd	nplpphqgnglrgqpq	478	537	0	0	478	537	0	0	0.965699	1	-0.0343009	1	478	537	0	0
POL_HV1A2	P03369	1437	HIV-1 M:B_ARV2/SF2	Lentivirus	Nucleotide sequence and expression of an AIDS-associated retrovirus (ARV-2)	Science 227 (4686), 484-492 (1985)	p7	380	434	mgarasvlsggeldkwekirlrpggkkkyklkhivwasrelerfavnpglletsegcrqilgqlqpslqtgseelrslyntvatlycvhqridvkdtkealekieeeqnkskkkaqqaaaaagtgnssqvsqnypivqnlqgqmvhqaisprtlnawvkvveekafspevipmfsalsegatpqdlntmlntvgghqaamqmlketineeaaewdrvhpvhagpiapgqmreprgsdiagttstlqeqigwmtnnppipvgeiykrwiilglnkivrmysptsildirqgpkepfrdyvdrfyktlraeqasqdvknwmtetllvqnanpdcktilkalgpaatleemmtacqgvggpghkarvlaeamsqvtnpanimmqrgnfrnqrktvkcfncgk…	mqrgnfrnqrktvkcf	nqpcfrcgqvghwsrd	greghqmkdcterqan	qptlhiqvsfsntppv	380	434	0	0	380	434	0	0	0.967835	1	-0.0321646	1	380	434	0	0
GAG_MLVDE	P29168	536	Murine leukemia virus (strain DEF27)	Gamma	Characteristics and contributions of defective, ecotropic, and mink cell focus-inducing viruses involved in a retrovirus-induced immunodeficiency syndrome of mice	J. Virol. 65 (8), 4232-4241 (1991)	p10	477	536	mgqtittplsltlehwrdvqciasnqsvdvkrrrwvtfcsvewpsfdvgwpldgtfnldiilqvkskvfcpgphghpdqvpyivtwealayhpppwvkpfvspkpfplstlpfsppgpsahppsrsdlytalipsiktkppksrvlptnggplidlltenppnlgeqgpplpkgpvkkrrpppprysppgpmvsrlrgnrdppaadsttsrafplrlggngqlqywpfsssdlynwknnnpsfsedpgkltaliesvltthqptwddcqqllgtlltgeekqrvllearkavrgndgrptqlpnevnsafplerpdwdyttpegrnhlvlyrqlllaglqnagrsptnlakvkgitqgpsespsaflerlkeayrrytpydpedpgqetnvsmsfiwqs…	atvvtgqrqdrqgger	qtnsplgemlracqtw	gprgprpqtslltlgd	eapnvrerknllrggg	477	536	0	0	477	536	0	0	0.973413	1	-0.0265866	1	477	536	0	0
POL_HV1M2	Q9QBZ1	1434	HIV-1 M:F2_MP257C	Lentivirus	Near-full-length genome sequencing of divergent African HIV type 1 subtype F viruses leads to the identification of a new HIV type 1 subtype designated K	AIDS Res. Hum. Retroviruses 16 (2), 139-151 (2000)	p7	377	431	mgarasvlsggkldawekirlrpggkkkyrlkhivwasrelkrfalnpgllettegckkiigqlqpslqtgseelkslfntivvlyyvhqkievrdtkealdklqeeqdkhqqktqqatadkgvskgvsqnypilqnlqgqmvhqslsprtlnawvkvieekafspevipmfsalsegatpqdlntmlntvgghqaamqmlkdtineeaaewdrlhpvhagpippgqmreprgsdiagttstlqeqiawmtsnppvpvgeiykrwiilglnkivrmyspvsildikqgpkepfrdyvdrffktlraeqatqevkgwmtetllvqnanpdcktilkalgpgatleemmtacqgvggpshkarilaeamskatgaaimmqksnfkgqrrivkcfncgkegh…	mqksnfkgqrrivkcf	knkdrggcfkcgkkgh	gqeghqmkdcterqan	vpglcprckrgkhwan	377	431	0	0	377	431	0	0	0.974321	1	-0.0256792	1	377	431	0	0
GAG_HV1MP	Q9QBZ6	492	HIV-1 M:F2_MP255C	Lentivirus	Near-full-length genome sequencing of divergent African HIV type 1 subtype F viruses leads to the identification of a new HIV type 1 subtype designated K	AIDS Res. Hum. Retroviruses 16 (2), 139-151 (2000)	p7	373	427	mgarasvlsggkldawekirlkpggkkryrlkhlvwasrelerfalnpsllettegckkiigqlqsslqtgseelkslynavvvlyyvhqridvrdtkealdklqeeqdksqqkeqqkaadkevsqnypivqniqgqmvhqalsprtlnawvkvieekafspevipmfsalsegatpqdlntmlntvgghqaamqmlkdtineeaaewdrlhpvhagpippgqmreprgsdiagttstlqeqitwmtgnppvpvgeiykrwiilglnkivrmyspvsildikqgpkepfrdyvdrffktlraeqatqevknwmtetllvqnsnpdcktilkalgpgatleemmtacqgvggpghkarilaeamskatstaimmqksnfkgqkrivkcfncgkeghiarn…	mqksnfkgqkrivkcf	pacqaairpyrkktdl	gkeghqmkdcterqan	pqevqdwtsvppptqy	373	427	0	0	373	427	0	0	0.982723	1	-0.0172766	1	373	427	0	0
GAG_HV196	Q9QBY4	495	HIV-1 M:K_96CM-MP535	Lentivirus	Near-full-length genome sequencing of divergent African HIV type 1 subtype F viruses leads to the identification of a new HIV type 1 subtype designated K	AIDS Res. Hum. Retroviruses 16 (2), 139-151 (2000)	p7	373	427	mgarasvlsggkldawekirlrpggkkkyklkhlvwasrelerfalnpgllettegcrqiitqiqpsiqtgseeikslyntiavlyfvhqkievkdtkealdkleeeqnksqrktqqeaadkgvsqnypivqnlqgqmvhqalsprtlnawvkvieekafspevipmftalsegatpqdlntmlntvgghqaamqmlkdtindeaaewdrlhpvhagpippgqmreprgsdiagttstlqeqiawmtsnppvpvgeiykrwiilglnkivrmyspvsildirqgpkepfrdyvdrffktlraeqatqevknwmtdtllvqnanpdcktilkalgpgasleemmtacqgvggpshkarilaeamsqvtnpvvmmqkgnfkghrkivkcfncgkeghiarn…	mqkgnfkghrkivkcf	lcsdigpsyqqglama	gkeghqmkdcterqan	glcprckrgkhwanec	373	427	0	0	373	427	0	0	0.983074	1	-0.0169264	1	373	427	0	0
GAG_HV1B1	P03347	512	Human immunodeficiency virus type 1 BH10	Lentivirus	Complete nucleotide sequence of the AIDS virus, HTLV-III	Nature 313 (6000), 277-284 (1985)	p7	378	432	mgarasvlsggeldrwekirlrpggkkkyklkhivwasrelerfavnpglletsegcrqilgqlqpslqtgseelrslyntvatlycvhqrieikdtkealdkieeeqnkskkkaqqaaadtghssqvsqnypivqniqgqmvhqaisprtlnawvkvveekafspevipmfsalsegatpqdlntmlntvgghqaamqmlketineeaaewdrvhpvhagpiapgqmreprgsdiagttstlqeqigwmtnnppipvgeiykrwiilglnkivrmysptsildirqgpkepfrdyvdrfyktlraeqasqevknwmtetllvqnanpdcktilkalgpaatleemmtacqgvggpghkarvlaeamsqvtntatimmqrgnfrnqrkmvkcfncgkeg…	mqrgnfrnqrkmvkcf	sarqcraprrqgcwkc	gkeghqmkdcterqan	prkpikcwncgkeghs	378	432	0	0	378	432	0	0	0.985248	1	-0.0147523	1	378	432	0	0
POL_HV1MP	Q9QBZ5	1430	HIV-1 M:F2_MP255C	Lentivirus	Near-full-length genome sequencing of divergent African HIV type 1 subtype F viruses leads to the identification of a new HIV type 1 subtype designated K	AIDS Res. Hum. Retroviruses 16 (2), 139-151 (2000)	p7	373	427	mgarasvlsggkldawekirlkpggkkryrlkhlvwasrelerfalnpsllettegckkiigqlqsslqtgseelkslynavvvlyyvhqridvrdtkealdklqeeqdksqqkeqqkaadkevsqnypivqniqgqmvhqalsprtlnawvkvieekafspevipmfsalsegatpqdlntmlntvgghqaamqmlkdtineeaaewdrlhpvhagpippgqmreprgsdiagttstlqeqitwmtgnppvpvgeiykrwiilglnkivrmyspvsildikqgpkepfrdyvdrffktlraeqatqevknwmtetllvqnsnpdcktilkalgpgatleemmtacqgvggpghkarilaeamskatstaimmqksnfkgqkrivkcfncgkeghiarn…	mqksnfkgqkrivkcf	digpsyqqglamaaaf	gkeghqmkdcterqan	rdhsnknpeskvpglc	373	427	0	0	373	427	0	0	0.9884	1	-0.0116005	1	373	427	0	0
POL_HV1H2	P04585	1435	HIV-1 M:B_HXB2R	Lentivirus	Complete nucleotide sequences of functional clones of the AIDS virus	AIDS Res. Hum. Retroviruses 3 (1), 57-69 (1987)	p7	378	432	mgarasvlsggeldrwekirlrpggkkkyklkhivwasrelerfavnpglletsegcrqilgqlqpslqtgseelrslyntvatlycvhqrieikdtkealdkieeeqnkskkkaqqaaadtghsnqvsqnypivqniqgqmvhqaisprtlnawvkvveekafspevipmfsalsegatpqdlntmlntvgghqaamqmlketineeaaewdrvhpvhagpiapgqmreprgsdiagttstlqeqigwmtnnppipvgeiykrwiilglnkivrmysptsildirqgpkepfrdyvdrfyktlraeqasqevknwmtetllvqnanpdcktilkalgpaatleemmtacqgvggpghkarvlaeamsqvtnsatimmqrgnfrnqrkivkcfncgkeg…	mqrgnfrnqrkivkcf	npdcklvlkglgtnpt	gkeghqmkdcterqan	prrqgcwkcgkmdhvm	378	432	0	0	378	432	0	0	0.991585	1	-0.00841488	1	378	432	0	0
GAG_HV1OY	P20889	499	Human immunodeficiency virus type 1 (OYI ISOLATE)	Lentivirus	A highly defective HIV-1 strain isolated from a healthy Gabonese individual presenting an atypical western blot	AIDS 3 (11), 707-715 (1989)	p7	377	431	mgarasvlsggeldkwekirlrpggkkkyqlkhivwasrelerfainpglletsegcrqilgqlqpslktgseeirslyntvatlycvhqkievkdtkealdkieeeqnkskkkaqqtaadtgnssqvsqnypivqnlqgqmvhqpisprtlnawvkvveekafspevipmfsalaegatpqdlntmlntvgghqaamqmlketineeaaewdrlhpvhagpiapgqmreprgsdiagttstlqeqigwmtnnppipvgeiykrwiilglnkivrmysptsildirqgpkepfrdyvdrfyktlraeqasqdvknwmtetllvqnanpdcktilkalgpaatleemmtacqgvggpghkarvlaeamsqvnsvtvmmqkgnfknqrktvkcfncgkegh…	mqkgnfknqrktvkcf	ptleemltacqgvggp	greghqmkdcterqan	gkeghsarqcraprrq	377	431	0	0	377	431	0	0	0.992982	1	-0.00701828	1	377	431	0	0
POL_HV196	Q9QBY3	1430	HIV-1 M:K_96CM-MP535	Lentivirus	Near-full-length genome sequencing of divergent African HIV type 1 subtype F viruses leads to the identification of a new HIV type 1 subtype designated K	AIDS Res. Hum. Retroviruses 16 (2), 139-151 (2000)	p7	373	427	mgarasvlsggkldawekirlrpggkkkyklkhlvwasrelerfalnpgllettegcrqiitqiqpsiqtgseeikslyntiavlyfvhqkievkdtkealdkleeeqnksqrktqqeaadkgvsqnypivqnlqgqmvhqalsprtlnawvkvieekafspevipmftalsegatpqdlntmlntvgghqaamqmlkdtindeaaewdrlhpvhagpippgqmreprgsdiagttstlqeqiawmtsnppvpvgeiykrwiilglnkivrmyspvsildirqgpkepfrdyvdrffktlraeqatqevknwmtdtllvqnanpdcktilkalgpgasleemmtacqgvggpshkarilaeamsqvtnpvvmmqkgnfkghrkivkcfncgkeghiarn…	mqkgnfkghrkivkcf	grkghfaknchehihn	gkeghqmkdcterqan	gnplpphqgnglrgqp	373	427	0	0	373	427	0	0	0.993133	1	-0.00686733	1	373	427	0	0
POL_HV197	Q9QBZ9	1429	HIV-1 M:K_97ZR-EQTB11	Lentivirus	Near-full-length genome sequencing of divergent African HIV type 1 subtype F viruses leads to the identification of a new HIV type 1 subtype designated K	AIDS Res. Hum. Retroviruses 16 (2), 139-151 (2000)	p7	373	427	mgarasvlsggkldkwekiqlrpggkkkyrlkhlvwasrelerfalnpnlletvegcrqiirqlqpslqtgseelrslfntvatlywvhqsiqvrdtkealdkleeeqnrtqqktqqgkadkgvsqnypivqnlqgqmvhqalsprtlnawvkvieekafspevipmfsalsegatpqdlntmlntvgghqaamqmlkdtineeaaewdrmhpvqagpippgqireprgsdiagttstlqeqitwmtsnppipvgeiykrwiilglnkivrmyspvsildirqgpkepfrdyvdrffrvlraeqatqevknwmtetllvqnanpdcrtilkalgsgatleemmtacqgvggpghkarvlaeamsqvtnsavmmqrgnfkgqrriikcfncgkeghlarn…	mqrgnfkgqrriikcf	lkealapapipfaaaq	gkeghqmkdcserqan	ffrpwplgkeapqfph	373	427	0	0	373	427	0	0	0.994153	1	-0.00584709	1	373	427	0	0
GAG_MLVMS	P03332	538	Moloney murine leukemia virus isolate Shinnick	Gamma	Nucleotide sequence of Moloney murine leukaemia virus	Nature 293 (5833), 543-548 (1981)	p10	479	538	mgqtvttplsltlghwkdveriahnqsvdvkkrrwvtfcsaewptfnvgwprdgtfnrdlitqvkikvfspgphghpdqvpyivtwealafdpppwvkpfvhpkpppplppsapslplepprstpprsslypaltpslgakpkpqvlsdsggplidlltedpppyrdprpppsdrdgnggeatpageapdpspmasrlrgrreppvadsttsqafplraggngqlqywpfsssdlynwknnnpsfsedpgkltaliesvlithqptwddcqqllgtlltgeekqrvllearkavrgddgrptqlpnevdaafplerpdwdyttqagrnhlvhyrqlllaglqnagrsptnlakvkgitqgpnespsaflerlkeayrrytpydpedpgqetnvsmsfiw…	atvvsgqkqdrqgger	ipfaaaqqkgprkpik	gprgprpqtslltldd	pwplgkeapqfphgss	479	538	0	0	479	538	0	0	0.997612	1	-0.00238844	1	479	538	0	0
POL_HV1B1	P03366	1447	Human immunodeficiency virus type 1 BH10	Lentivirus	Complete nucleotide sequence of the AIDS virus, HTLV-III	Nature 313 (6000), 277-284 (1985)	p7	378	432	mgarasvlsggeldrwekirlrpggkkkyklkhivwasrelerfavnpglletsegcrqilgqlqpslqtgseelrslyntvatlycvhqrieikdtkealdkieeeqnkskkkaqqaaadtghssqvsqnypivqniqgqmvhqaisprtlnawvkvveekafspevipmfsalsegatpqdlntmlntvgghqaamqmlketineeaaewdrvhpvhagpiapgqmreprgsdiagttstlqeqigwmtnnppipvgeiykrwiilglnkivrmysptsildirqgpkepfrdyvdrfyktlraeqasqevknwmtetllvqnanpdcktilkalgpaatleemmtacqgvggpghkarvlaeamsqvtntatimmqrgnfrnqrkmvkcfncgkeg…	mqrgnfrnqrkmvkcf	liqnanpdcklvlkgl	gkeghqmkdcterqan	sarqcraprrqgcwkc	378	432	0	0	378	432	0	0	0.997716	1	-0.00228384	1	378	432	0	0
POL_HV1OY	P20892	1434	Human immunodeficiency virus type 1 (OYI ISOLATE)	Lentivirus	A highly defective HIV-1 strain isolated from a healthy Gabonese individual presenting an atypical western blot	AIDS 3 (11), 707-715 (1989)	p7	377	431	mgarasvlsggeldkwekirlrpggkkkyqlkhivwasrelerfainpglletsegcrqilgqlqpslktgseeirslyntvatlycvhqkievkdtkealdkieeeqnkskkkaqqtaadtgnssqvsqnypivqnlqgqmvhqpisprtlnawvkvveekafspevipmfsalaegatpqdlntmlntvgghqaamqmlketineeaaewdrlhpvhagpiapgqmreprgsdiagttstlqeqigwmtnnppipvgeiykrwiilglnkivrmysptsildirqgpkepfrdyvdrfyktlraeqasqdvknwmtetllvqnanpdcktilkalgpaatleemmtacqgvggpghkarvlaeamsqvnsvtvmmqkgnfknqrktvkcfncgkegh…	mqkgnfknqrktvkcf	kdcrdhsnknpeskvp	greghqmkdcterqan	gmrgqpqapkqaygav	377	431	0	0	377	431	0	0	1.00113	1	0.00113271	1.00113	377	431	0	0
GAG_HV197	Q9QC00	495	HIV-1 M:K_97ZR-EQTB11	Lentivirus	Near-full-length genome sequencing of divergent African HIV type 1 subtype F viruses leads to the identification of a new HIV type 1 subtype designated K	AIDS Res. Hum. Retroviruses 16 (2), 139-151 (2000)	p7	373	427	mgarasvlsggkldkwekiqlrpggkkkyrlkhlvwasrelerfalnpnlletvegcrqiirqlqpslqtgseelrslfntvatlywvhqsiqvrdtkealdkleeeqnrtqqktqqgkadkgvsqnypivqnlqgqmvhqalsprtlnawvkvieekafspevipmfsalsegatpqdlntmlntvgghqaamqmlkdtineeaaewdrmhpvqagpippgqireprgsdiagttstlqeqitwmtsnppipvgeiykrwiilglnkivrmyspvsildirqgpkepfrdyvdrffrvlraeqatqevknwmtetllvqnanpdcrtilkalgsgatleemmtacqgvggpghkarvlaeamsqvtnsavmmqrgnfkgqrriikcfncgkeghlarn…	mqrgnfkgqrriikcf	sdigpsyqqglamaaa	gkeghqmkdcserqan	aygavsfvpansnnpf	373	427	0	0	373	427	0	0	1.00513	1	0.00512851	1.00513	373	427	0	0
GAG_HV1H2	P04591	500	HIV-1 M:B_HXB2R	Lentivirus	Complete nucleotide sequences of functional clones of the AIDS virus	AIDS Res. Hum. Retroviruses 3 (1), 57-69 (1987)	p7	378	432	mgarasvlsggeldrwekirlrpggkkkyklkhivwasrelerfavnpglletsegcrqilgqlqpslqtgseelrslyntvatlycvhqrieikdtkealdkieeeqnkskkkaqqaaadtghsnqvsqnypivqniqgqmvhqaisprtlnawvkvveekafspevipmfsalsegatpqdlntmlntvgghqaamqmlketineeaaewdrvhpvhagpiapgqmreprgsdiagttstlqeqigwmtnnppipvgeiykrwiilglnkivrmysptsildirqgpkepfrdyvdrfyktlraeqasqevknwmtetllvqnanpdcktilkalgpaatleemmtacqgvggpghkarvlaeamsqvtnsatimmqrgnfrnqrkivkcfncgkeg…	mqrgnfrnqrkivkcf	lapvpipfaaaqkrgp	gkeghqmkdcterqan	asgadancsprgpscg	378	432	0	0	378	432	0	0	1.00599	1	0.00599096	1.00599	378	432	0	0
POL_XMRV3	Q2F7J3	1733	Xenotropic MuLV-related virus VP35	Gamma	Identification of a novel Gammaretrovirus in prostate tumors of patients homozygous for R462Q RNASEL variant	PLoS Pathog. 2 (3), E25 (2006)	p10	477	532	mgqtvttplsltlqhwgdvqriasnqsvdvkkrrwvtfcsaewptfnvgwpqdgtfnlgvisqvksrvfcpgphghpdqvpyivtwealaydpppwvkpfvspkppplptapvlppgpsaqppsrsalypaltlsikskppkpqvlpdsggplidlltedpppygvqpsssarenneeeaattsevsppspmvsrlrgrrdppaadsttsqafplrmggdgqlqywpfsssdlynwknnnpsfsedpgkltaliesvlithqptwddcqqllgtlltgeekqrvlleagkavrgndgrptqlpnevnaafplerpdwdytttegrnhlvlyrqlllaglqnagrsptnlakvkgitqgpnespsaflerlkeayrrytpydpedpgqetnvsmsfiwqs…	atvvigqrqdrqgger	vfmqrgqnpnrkgpik	kkprgprgprpqtsll	asgghearqlcaetsv	477	536	0	4	477	536	0	4	0.956912	1	-0.0430883	1	477	536	0	4
POL_XMRV4	Q2F7J0	1733	Xenotropic MuLV-related virus VP42	Gamma	Identification of a novel Gammaretrovirus in prostate tumors of patients homozygous for R462Q RNASEL variant	PLoS Pathog. 2 (3), E25 (2006)	p10	477	532	mgqtvttplsltlqhwgdvqriasnqsvdvkkrrwvtfcsaewptfnvgwpqdgtfnlgiisqvksrvfcpgphghpdqvpyivtwealaydpppwvkpfvspkppplptapvlppgpsaqppsrsalypaltpsikskppkpqvlpdsggplidlltedpppygaqpsssarenneeeaattsevsppspmvsrlrgrrdppaadsttsqafplrmggdgqlqywpfsssdlynwknnnpsfsedpgkltaliesvlithqptwddcqqllgtlltgeekqrvllearkavrgndgrptqlpnevnaafplerpdwgytttegrnhlvlyrqlllaglqnagrsptnlakvkgitqgpnespsaflerlkeayrrytpydpedpgqetnvsmsfiwqs…	atvvigqrqdrqgger	fncgkeghiakncrap	kkprgprgprpqtsll	gkeghiakncraprkr	477	536	0	4	477	536	0	4	0.975371	1	-0.0246286	1	477	536	0	4
POL_XMRV6	A1Z651	1733	Xenotropic MuLV-related virus VP62	Gamma	Identification of a novel Gammaretrovirus in prostate tumors of patients homozygous for R462Q RNASEL variant	PLoS Pathog. 2 (3), E25 (2006)	p10	477	532	mgqtvttplsltlqhwgdvqriasnqsvdvkkrrwvtfcsaewptfnvgwpqdgtfnlgvisqvksrvfcpgphghpdqvpyivtwealaydpppwvkpfvspkppplptapvlppgpsaqppsrsalypaltpsikskppkpqvlpdsggplidlltedpppygaqpsssarenneeeaattsevsppspmvsrlrgrrdppaadsttsqafplrmggdgqlqywpfsssdlynwknnnpsfsedpgkltaliesvlithqptwddcqqllgtlltgeekqrvllearkavrgndgrptqlpnevnaafplerpdwdytttegrnhlvlyrqlllaglqnagrsptnlakvkgitqgpnespsaflerlkeayrrytpydpedpgqetnvsmsfiwqs…	atvvigqrqdrqgger	lqargqtnsplgemlr	kkprgprgprpqtsll	vqalldtgaditvlpa	477	536	0	4	477	536	0	4	0.97653	1	-0.0234697	1	477	536	0	4
POL_MLVMS	P03355	1738	Moloney murine leukemia virus isolate Shinnick	Gamma	Nucleotide sequence of Moloney murine leukaemia virus	Nature 293 (5833), 543-548 (1981)	p10	479	534	mgqtvttplsltlghwkdveriahnqsvdvkkrrwvtfcsaewptfnvgwprdgtfnrdlitqvkikvfspgphghpdqvpyivtwealafdpppwvkpfvhpkpppplppsapslplepprstpprsslypaltpslgakpkpqvlsdsggplidlltedpppyrdprpppsdrdgnggeatpageapdpspmasrlrgrreppvadsttsqafplraggngqlqywpfsssdlynwknnnpsfsedpgkltaliesvlithqptwddcqqllgtlltgeekqrvllearkavrgddgrptqlpnevdaafplerpdwdyttqagrnhlvhyrqlllaglqnagrsptnlakvkgitqgpnespsaflerlkeayrrytpydpedpgqetnvsmsfiw…	atvvsgqkqdrqgger	dktkvlvvqpkkpppn	kkprgprgprpqtsll	ppgpcplcqdpthwkr	479	538	0	4	479	538	0	4	1.0017	1	0.00169525	1.0017	479	538	0	4
GAG_SRV1	P04022	658	Simian retrovirus 1	Beta	Nucleotide sequence of SRV-1, a type D simian acquired immune deficiency syndrome retrovirus	Science 231 (4745), 1567-1572 (1986)	p14	527	622	mgqelsqheryveqlkqalktrgvkvkyadllkffdfvkdtcpwfpqegtidikrwrrvgdcfqdyyntfgpekvpvtafsywnlikelidkkevnpqvmaavaqteeilktsshtelttkpsqnpdldlisldsddegakgsslkdknlsctkkpkrfpvlltaqtsadpedpnpsevdwdgledeaakyhnpdwppfltrpppynkatpsaptvmavvnpkeelkekiaqleeqikleelhqalisklqklktgnetvtspetaggfsrtphwpgqhipkgkccasrekeeqtpkdifpvtetvdgqgqawrhhngfdftvikelktaasqygatapytlaivesvadnwltptdwntlvravlsggdhllwkseffencretakrnqqagngwdfd…	aaafsgqtvkdflnnk	rrdrrqeknltkilaa	qgnglrgqpqapkqay	ppldkdqcayckergh	528	622	1	0	528	622	1	0	0.895474	0.9375	-0.0420256	0.9375	528	622	1	0
POL_HV1ND	P18802	1432	Human immunodeficiency virus type 1 (NDK ISOLATE)	Lentivirus	Nucleotide sequence of HIV1-NDK: a highly cytopathic strain of the human immunodeficiency virus	Gene 81 (2), 275-284 (1989)	p7	375	430	mgarasvlsggkldtwerirlrpggkkkyalkhliwasrelerftlnpglletsegckqiigqlqpsiqtgseeirslyntvatlycvherievkdtkeavekmeeeqnkskkktqqaaadssqvsqnypivqnlqgqmvhqaisprtlnawvkvieekafspevipmfsalsegatpqdlntmlntvgghqaamqmlketindeaaewdrlhpvhagpvapgqmreprgsdiagttstlqeqiawmtsnppipvgeiykrwiilglnkivrmyspvsildirqgpkepfrdyvdrfyktlraeqasqdvknwmtetllvqnanpdcktilkalgpqatleemmtacqgvggpghkarvlaeamsqvtgsatavmmqrgnfkgprksikcfncgkeght…	mmqrgnfkgprksikc	qcraprrqgcwkcgkm	greghqmkdcterqan	cgkmdhvmakcpdrqa	376	430	1	0	376	430	1	0	0.988653	1	-0.0113468	1	376	430	1	0
POL_SIVCZ	P17283	1384	SIVcpz GAB1	Lentivirus	Genetic organization of a chimpanzee lentivirus related to HIV-1	Nature 345 (6273), 356-359 (1990)	p7	313	383	mgarasvltggkldrwekvrlrpggrkrymmkhlvwasrelerfakrhhgeqqsktesnsgsreggasqgasasagisgnyplvqnaqgqmvhqaisprtlnawvkvveekafspevipmfsalsegalpqdvntmlnavgghqgamqvlkevineeaaewdrlhpthagpiapgqlreprgsdiagttstlqeqigwttanppipvgdvyrrwvilglnkvvrmycpvsildirqgpkepfrdyvdrfyktlraeqasqevknwmtdtllvqnanpdckqilkalgpgatleemmtacqgvggpshkarvlaeamsmvqnqgradvffqkgqgagpkrkikcfncgkeghlarnckaprrkgcwrcgqeghqmkdctgrqvnffrerlafpqrearql…	aeamsmvqnqgradvf	acqgvggpthkarvla	gqeghqmkdctgrqvn	ikcfncgkeghiarnc	329	383	16	0	329	383	16	0	0.939684	1	-0.0603161	1	329	383	16	0
